# Supplementary material for: Intracellular ATP levels influence cell fates in Dictyostelium discoideum differentiation
Source: Genes Cells. 2020 Mar 13;25(5):312–26. doi: 10.1111/gtc.12763 (PMC7318147; doi:10.1111/gtc.12763)
Supplement: Supplementary file 2 — Data set S1 [file GTC-25-312-s002.xlsx]

## Sheet: All RNA-seq Data
					1st trial					2nd trial					3rd trial
					Stalk-destined		Spore-destined		Ratio (stalk/spore)	Stalk-destined		Spore-destined		Ratio (stalk/spore)	Stalk-destined		Spore-destined		Ratio (stalk/spore)
NCBI Gene ID	Locus	dictyBase ID	Gene name	Protein name	FPKM	Count	FPKM	Count		FPKM	Count	FPKM	Count		FPKM	Count	FPKM	Count
2193893	NC_000895.1:3686-4994	N/A	cox3	cytochrome oxidase subunit 3 (mitochondrion)	4.182	60.039	3.59	51.541	1.1649	2.46237	44.7094	2.47724	44.9795	0.993997	7.452	106.982	4.363	62.632	1.708
2193894	NC_000895.1:6410-13862	N/A	cox1/2	cytochrome oxidase subunit 1 and subunit 2 (mitochondrion)	4.373	119.124	3.228	87.924	1.35471	2.45893	84.7126	2.39868	82.6367	1.02512	6.086	165.763	3.931	107.08	1.54821
2193895	NC_000895.1:15102-16662	N/A	atp1	ATPase subunit 1 (mitochondrion)	4.591	81.004	2.921	51.541	1.57172	2.31968	51.7688	2.29669	51.2557	1.01001	6.063	106.982	4.351	76.774	1.39347
2193896	NC_000895.1:18579-21997	N/A	rnlA		60.788	2112.79	49.285	1712.99	1.2334	35.1151	1543.65	40.6661	1787.67	0.863498	76.781	2668.66	72.079	2505.26	1.06523
2193903	NC_000895.1:25521-27076	N/A	rnsA		78.983	1388.51	52.198	917.639	1.51314	32.1727	715.35	36.46	810.676	0.882411	99.44	1748.15	94.871	1667.82	1.04816
2193910	NC_000895.1:29681-29948	N/A	atp9	ATPase subunit 9 (mitochondrion)	50.524	44.791	31.919	28.297	1.58288	33.5784	37.65	33.5848	37.6572	0.999809	57.022	50.552	36.464	32.326	1.56379
2193913	NC_000895.1:30783-32004	N/A	nad7	NADH dehydrogenase subunit 7 (mitochondrion)	4.541	60.039	2.37	31.329	1.91603	4.29227	71.7704	3.06537	51.2557	1.40025	6.58	86.996	4.967	65.662	1.32474
2193914	NC_000895.1:32020-32755	N/A	atp6	ATPase subunit 6 (mitochondrion)	3.88	26.684	3.086	21.223	1.25729	2.57017	22.3547	2.88636	25.1048	0.890454	4.445	30.566	3.819	26.265	1.16392
2193930	NC_000895.1:48765-52835	N/A	nad5	NADH dehydrogenase subunit 5 (mitochondrion)	3.762	88.629	2.574	60.637	1.46154	0.592318	17.6484	0.807462	24.0588	0.733555	8.484	199.856	4.674	110.11	1.81515
2193939	NC_000895.1:5019-6363	N/A	DidioMp05	ORF 447 (mitochondrion)	4.885	72.428	2.795	41.435	1.74776	2.94903	55.2985	2.56608	48.1176	1.14924	5.392	79.942	3.952	58.591	1.36437
2193946	NC_000895.1:37335-42558	N/A	DidioMp27	ORF1740 (mitochondrion)	1.631	106.735	1.374	89.945	1.18705	0.412143	34.1203	0.505406	41.8414	0.815469	2.658	173.992	2.33	152.538	1.14077
2193949	NC_000895.1:46098-48489	N/A	DidioMp36	ORF796 (mitochondrion)	4.716	134.372	4.363	124.306	1.08091	1.01215	36.4735	1.48041	53.3477	0.683696	9.49	270.393	5.886	167.691	1.6123
2193950	NC_000895.1:48765-52835	N/A	DidioMp37	ORF688 (mitochondrion)	7.777	188.693	4.79	116.221	1.62359	1.64865	50.5922	2.28384	70.0843	0.721876	17.734	430.277	9.451	229.312	1.87642
3385371	NW_003102030.1:1457-2293	DDB_G0294380	DDB_G0294380	hypothetical protein DDB_G0294380	76.158	303.052	77.207	307.227	0.986413	76.4447	384.736	68.5874	345.191	1.11456	74.45	296.256	86.06	342.453	0.865094
3385372	NW_003102031.1:405-1432	DDB_G0294376	fcpA	hypothetical protein DDB_G0294376	69.749	648.989	57.24	532.594	1.21854	18.6957	220.017	18.1327	213.391	1.03105	65.701	611.323	68.181	634.396	0.963626
3385385	NW_003102036.1:5377-5697	DDB_G0294360	DDB_G0294360	"hypothetical protein DDB_G0294360, partial"	48	71.475	31.22	46.488	1.53748	38.733	72.9469	30.548	57.5319	1.26794	65.529	97.576	53.594	79.805	1.22269
3385386	NW_003102037.1:71-2007	DDB_G0294346	DDB_G0294346	"hypothetical protein DDB_G0294346, partial"	2.787	51.462	2.791	51.541	0.998567	3.92906	91.7719	3.0901	72.1763	1.2715	4.202	77.591	5.032	92.937	0.835056
3385410	NW_003102044.1:1930-2051	DDB_G0294304	DDB_G0294304	"hypothetical protein DDB_G0294304, partial"	1403.95	45.744	1302.73	42.446	1.0777	713.774	29.4141	837.655	34.5191	0.85211	1407.19	45.849	1581.22	51.519	0.889939
3385413	NC_007088.5:10461-13395	DDB_G0294290	DDB_G0294290	xeroderma pigmentosum group G family protein	2.973	105.782	3.323	118.242	0.894673	0.575211	25.8844	0.860076	38.7033	0.668791	3.502	124.616	3.18	113.141	1.10126
3385414	NC_007088.5:8122-10250	DDB_G0294292	DDB_G0294292	unclassified GTPase	75.63	1793.53	82.717	1961.6	0.914322	36.795	1103.62	37.2467	1117.16	0.987873	79.169	1877.47	78.465	1860.76	1.00897
3385422	NW_003102048.1:2513-3706	DDB_G0294268	DDB_G0294268	hypothetical protein DDB_G0294268	5.309	35.261	4.565	30.319	1.16298	3.50143	29.4141	2.49038	20.9207	1.40598	6.726	44.674	5.475	36.367	1.22849
3385431	NW_003102049.1:540-1236	DDB_G0294254	DDB_G0294254	hypothetical protein DDB_G0294254	4.49	28.59	2.857	18.191	1.57158	4.23649	34.1203	2.4677	19.8746	1.71678	5.908	37.62	4.918	31.316	1.2013
3385456	NW_003102054.1:4103-4502	DDB_G0294216	DDB_G0294216	"hypothetical protein DDB_G0294216, partial"	8.795	21.919	6.893	17.18	1.27593	11.9439	37.65	8.9596	28.2429	1.33308	13.679	34.093	14.997	37.377	0.912116
3385473	NW_003102058.1:3222-4957	DDB_G0294180	DDB_G0294180	"hypothetical protein DDB_G0294180, partial"	2.592	49.556	1.797	34.361	1.4424	2.18939	52.9453	1.34092	32.4271	1.63275	3.136	59.957	2.589	49.499	1.21128
3385477	NW_003102061.1:9-1198	DDB_G0294144	DDB_G0294144	"hypothetical protein DDB_G0294144, partial"	315.185	3265.91	178.971	1854.48	1.7611	280.73	3679.11	214.227	2807.56	1.31043	441.231	4571.99	365.394	3786.17	1.20755
8615792	NC_007087.3:29136-32238	DDB_G0267210	DDB_G0267210	hypothetical protein DDB_G0267210	0.568	20.013	0.689	24.255	0.824383	0.369705	16.4719	0.234778	10.4603	1.5747	0.534	18.81	0.717	25.255	0.74477
8615793	NC_007087.3:33132-35879	DDB_G0267212	DDB_G0267212	hypothetical protein DDB_G0267212	4.524	109.594	3.963	96.008	1.14156	4.07069	124.716	3.65323	111.926	1.11427	5.872	142.25	6.798	164.66	0.863783
8615805	NC_007087.3:46104-48369	DDB_G0267236	DDB_G0267236	hypothetical protein DDB_G0267236	201.801	5417.77	177.3	4760	1.13819	143.07	4858.03	110.87	3764.68	1.29043	261.817	7029.04	271.632	7292.53	0.963867
8615806	NC_007087.3:49018-50026	DDB_G0267238	DDB_G0267238	hypothetical protein DDB_G0267238	61.706	644.224	53.24	555.838	1.15902	5.88079	77.6532	10.1399	133.892	0.579965	103.709	1082.75	106.725	1114.23	0.97174
8615807	NC_007087.3:52424-54982	DDB_G0267240	DDB_G0267240	hypothetical protein DDB_G0267240	1.753	51.462	1.308	38.403	1.34021	1.42613	52.9453	1.40879	52.3017	1.01231	1.962	57.605	2.443	71.723	0.803111
8615813	NC_007087.3:63590-66041	DDB_G0267250	DDB_G0267250	hypothetical protein DDB_G0267250	2.637	77.192	2.693	78.828	0.979205	4.00383	148.247	4.40718	163.181	0.908479	2.65	77.591	2.105	61.621	1.25891
8615814	NC_007087.3:66188-67191	DDB_G0267252	DDB_G0267252	hypothetical protein DDB_G0267252	14.917	109.594	15.132	111.168	0.985792	7.4706	69.4172	13.0585	121.34	0.572087	16.642	122.265	15.675	115.161	1.06169
8615829	NC_007087.3:104222-105230	DDB_G0267292	DDB_G0267292	hypothetical protein DDB_G0267292	35.508	370.715	26.91	280.951	1.31951	32.7007	431.799	29.2313	385.987	1.11869	60.019	626.606	61.055	637.427	0.983032
8615836	NC_007087.3:117147-121209	DDB_G0267306	DDB_G0267306	hypothetical protein DDB_G0267306	25.648	1089.27	18.132	770.089	1.41452	20.83	1118.91	14.6245	785.571	1.42432	35.182	1494.21	29.375	1247.58	1.19769
8615840	NC_007087.3:123713-124664	DDB_G0267314	DDB_G0267314	hypothetical protein DDB_G0267314	23.195	224.907	15.113	146.539	1.53477	21.4905	263.55	16.1209	197.7	1.33308	31.281	303.31	34.693	336.392	0.901652
8615859	NC_007087.3:161142-162112	DDB_G0267354	DDB_G0267354	hypothetical protein DDB_G0267354	50.402	299.24	43.576	258.717	1.15665	2.977	22.3547	2.64673	19.8746	1.12478	58.612	347.984	47.812	283.862	1.22588
8615860	NC_007087.3:162940-166942	DDB_G0267356	DDB_G0267356	hypothetical protein DDB_G0267356	43.934	2156.63	26.949	1322.9	1.63026	54.4638	3381.44	46.3829	2879.73	1.17422	61.405	3014.29	54.74	2687.09	1.12176
8615863	NC_007087.3:169364-173608	DDB_G0267362	DDB_G0267362	hypothetical protein DDB_G0267362	19.291	956.806	9.923	492.17	1.94407	13.4856	845.949	13.9571	875.53	0.966218	29.202	1448.37	21.569	1069.79	1.35389
8615865	NC_007087.3:186569-188939	DDB_G0267366	DDB_G0267366	"hypothetical protein DDB_G0267366, partial"	5.419	150.573	3.382	93.987	1.60231	4.1178	144.717	3.95861	139.123	1.04021	8.039	223.368	7.307	203.047	1.10018
8615866	NC_007087.3:189221-190370	DDB_G0267368	DDB_G0267368	hypothetical protein DDB_G0267368	458.393	5629.34	303.91	3732.2	1.50832	538.353	8361.84	400.843	6225.99	1.34305	643.688	7904.88	582.556	7154.13	1.10494
8615871	NC_007087.3:198723-200556	DDB_G0268260	DDB_G0268260	AN1-type zinc finger-containing protein	6.337	80.052	10.72	135.422	0.591138	7.43729	118.833	9.36182	149.583	0.794428	7.073	89.347	8.076	102.029	0.875805
8615872	NC_007087.3:201216-203254	DDB_G0267458	DDB_G0267458	hypothetical protein DDB_G0267458	45.367	1083.55	57.504	1373.43	0.788936	43.1159	1302.46	46.47	1403.78	0.927822	43.217	1032.2	33.498	800.067	1.29014
8615873	NC_007087.3:203418-206582	DDB_G0267480	nup93	nucleoporin 93	45.943	1638.2	45.518	1623.05	1.00934	21.6274	975.371	24.1452	1088.92	0.895723	46.685	1664.68	45.555	1624.38	1.02481
8615874	NC_007087.3:206836-207171	DDB_G0267482	DDB_G0267482	hypothetical protein DDB_G0267482	212.924	133.419	199.992	125.316	1.06466	201.904	160.013	279.816	221.759	0.72156	232.646	145.777	256.333	160.619	0.907593
8615876	NC_007087.3:208099-208842	DDB_G0267484	acp1	acid phosphatase 1	25.521	110.547	23.564	102.072	1.08305	16.3215	89.4188	15.2745	83.6827	1.06855	23.341	101.103	20.522	88.896	1.13736
8615877	NC_007087.3:208944-209681	DDB_G0267486	DDB_G0267486	hypothetical protein DDB_G0267486	33.839	120.077	34.176	121.274	0.990139	27.2638	122.363	36.5918	164.227	0.745079	28.16	99.928	23.913	84.856	1.1776
8615878	NC_007087.3:210355-212554	DDB_G0267488	DDB_G0267488	hypothetical protein DDB_G0267488	3.946	94.346	5.157	123.295	0.765174	3.81278	115.303	4.73878	143.307	0.804591	5.015	119.913	4.859	116.171	1.03211
8615879	NC_007087.3:212711-214898	DDB_G0267490	ChLim	LIM-type zinc finger-containing protein	9.93	240.155	6.017	145.529	1.65032	5.30816	162.366	6.32655	193.516	0.839029	8.993	217.49	7.853	189.915	1.14517
8615880	NC_007087.3:215250-217562	DDB_G0267492	DDB_G0267492	hypothetical protein DDB_G0267492	56.061	1430.44	60.124	1534.11	0.932423	43.312	1397.76	44.5034	1436.2	0.973229	60.634	1547.12	66.275	1691.05	0.914885
8615882	NC_007087.3:218912-225973	DDB_G0267496	DDB_G0267496	hypothetical protein DDB_G0267496	48.43	4190.32	44.362	3838.32	1.0917	29.7924	3260.26	28.0549	3070.11	1.06193	48.915	4232.24	48.032	4155.9	1.01838
8615883	NC_007087.3:226282-227085	DDB_G0267498	DDB_G0267498	hypothetical protein DDB_G0267498	19.839	107.688	19.363	105.104	1.02458	7.36926	50.5922	6.39934	43.9334	1.15157	23.391	126.967	20.844	113.141	1.12219
8615884	NC_007087.3:227164-228343	DDB_G0267500	DDB_G0267500	"phosphoesterase, PA-phosphatase related-family protein"	82.034	911.062	87.176	968.169	0.941016	66.0883	928.308	74.246	1042.9	0.890126	76.428	848.798	92.688	1029.38	0.824573
8615885	NC_007087.3:229144-230944	DDB_G0267450	pakC	p21-activated protein kinase	247.284	3966.36	195.322	3132.91	1.26603	222.07	4505.06	196.763	3991.67	1.12862	224.281	3597.4	240.333	3854.87	0.933209
8615886	NC_007087.3:231363-232044	DDB_G0268264	DDB_G0268264	hypothetical protein DDB_G0268264	1318.53	5969.56	1252.93	5672.58	1.05236	1952.99	11183.2	1664.35	9530.41	1.17343	1581.62	7160.71	1818.24	8232	0.869863
8615887	NC_007087.3:233799-236723	DDB_G0268266	DDB_G0268266	hypothetical protein DDB_G0268266	17.255	419.317	17.965	436.586	0.960479	39.236	1205.98	36.925	1134.95	1.06259	14.948	363.267	12.803	311.137	1.16754
8615888	NC_007087.3:236991-238491	DDB_G0267502	DDB_G0267502	hypothetical protein DDB_G0267502	44.017	695.686	34.785	549.775	1.2654	33.6673	672.994	27.2111	543.938	1.23726	42.994	679.509	42.505	671.773	1.0115
8615889	NC_007087.3:238721-242663	DDB_G0268614	msh6	hypothetical protein DDB_G0268614	23.263	1085.46	28.026	1307.74	0.830051	10.666	629.461	10.6171	626.574	1.00461	25.195	1175.62	25.07	1169.79	1.00499
8615890	NC_007087.3:243052-245068	DDB_G0267468	adprt4	hypothetical protein DDB_G0267468	62.533	1409.48	38.425	866.097	1.6274	26.2899	749.471	16.9521	483.268	1.55083	60.503	1363.72	28.549	643.488	2.11927
8615891	NC_007087.3:245415-247229	DDB_G0267504	DDB_G0267504	hypothetical protein DDB_G0267504	32.305	530.818	38.441	631.634	0.840379	29.1	604.754	25.4689	529.293	1.14257	35.774	587.81	35.166	577.826	1.01729
8615893	NC_007087.3:251536-252874	DDB_G0268268	DDB_G0268268	hypothetical protein DDB_G0268268	7.108	104.829	6.921	102.072	1.02702	6.05554	112.95	6.28102	117.156	0.964101	7.414	109.333	7.329	108.09	1.0116
8615894	NC_007087.3:254496-255225	DDB_G0267508	DDB_G0267508	UPF0041 family protein	344.444	406.928	367.837	434.565	0.936404	340.949	509.452	305.924	457.117	1.11449	323.409	382.077	338.608	400.033	0.955113
8615895	NC_007087.3:255653-256271	DDB_G0268478	DDB_G0268478	UPF0041 family protein	97.509	246.825	101.808	257.707	0.957773	74.9699	240.019	82.0089	262.555	0.914168	111	280.973	102.962	260.628	1.07807
8615896	NC_007087.3:256534-257366	DDB_G0267510	DDB_G0267510	hypothetical protein DDB_G0267510	12.991	78.145	10.248	61.648	1.26766	5.10326	38.8266	6.04947	46.0255	0.843588	10.749	64.659	10.748	64.652	1.00009
8615897	NC_007087.3:257710-258721	DDB_G0267512	DDB_G0267512	hypothetical protein DDB_G0267512	53.655	562.267	46.387	486.106	1.15668	45.0063	596.518	39.1451	518.833	1.14973	49.361	517.273	54.561	571.765	0.904694
8615898	NC_007087.3:259065-261816	DDB_G0267514	DDB_G0267514	"protein kinase, TKL group"	40.141	1332.29	35.808	1188.48	1.12101	29.2888	1229.51	28.7057	1205.03	1.02031	40.592	1347.26	46.05	1528.41	0.881477
8615899	NC_007087.3:263216-267660	DDB_G0267516	dhx57	DEAD/DEAH box helicase	14.135	765.254	13.123	710.462	1.07712	3.45367	236.489	3.86487	264.647	0.893606	13.941	754.749	12.128	656.62	1.14949
8615902	NC_007087.3:269689-270976	DDB_G0267522	DDB_G0267522	hypothetical protein DDB_G0267522	5.397	64.804	5.808	69.732	0.929236	1.78202	27.061	2.0665	31.381	0.862337	7.539	90.523	6.394	76.774	1.17907
8615903	NC_007087.3:271373-272197	DDB_G0267524	ssr3	translocon-associated protein TRAP gamma subunit	332.653	1323.71	290.035	1154.12	1.14694	262.998	1323.63	285.573	1437.25	0.920948	338.572	1347.26	315.045	1253.64	1.07468
8615904	NC_007087.3:272778-273967	DDB_G0267526	DDB_G0267526	hypothetical protein DDB_G0267526	36.654	369.762	41.576	419.405	0.881614	26.5581	338.85	20.1683	257.324	1.31682	44.867	452.614	38.253	385.891	1.1729
8615905	NC_007087.3:274123-275255	DDB_G0267528	DDB_G0267528	hypothetical protein DDB_G0267528	249.251	2699.83	261.989	2837.81	0.95138	266.749	3654.41	239.599	3282.45	1.11331	264.498	2864.99	277.359	3004.29	0.95363
8615906	NC_007087.3:276694-277327	DDB_G0267530	DDB_G0267530	hypothetical protein DDB_G0267530	524.826	2910.44	476.738	2643.77	1.10087	445.035	3121.42	353.307	2478.05	1.25963	524.049	2906.14	466.881	2589.1	1.12245
8615907	NC_007087.3:277654-278789	DDB_G0267408	psmA3	20S proteasome subunit alpha-3	135.629	953.947	95.838	674.08	1.41519	203.68	1811.91	198.722	1767.8	1.02495	137.561	967.536	125.097	879.871	1.09963
8615908	NC_007087.3:279599-281837	DDB_G0268270	DDB_G0268270	hypothetical protein DDB_G0268270	85.757	2033.69	69.975	1659.43	1.22554	62.9202	1887.21	52.1384	1563.82	1.20679	89.332	2118.47	89.626	2125.43	0.99672
8615910	NC_007087.3:286361-287906	DDB_G0267388	dafE	diaminopimelate epimerase	20.153	351.655	21.429	373.928	0.940455	11.462	252.961	10.4748	231.173	1.09425	24.052	419.697	24.604	429.329	0.977565
8615911	NC_007087.3:288483-289302	DDB_G0267534	DDB_G0267534	hypothetical protein DDB_G0267534	42.55	339.266	41.067	327.439	1.03611	33.6012	338.85	34.0226	343.099	0.987614	50.868	405.589	51.565	411.145	0.986483
8615912	NC_007087.3:289881-291134	DDB_G0267536	hibch	3-hydroxyisobutyryl-Coenzyme A hydrolase	86.803	1062.59	68.027	832.747	1.27601	94.3061	1460.12	91.4781	1416.33	1.03091	87.393	1069.82	87.721	1073.83	0.996261
8615913	NC_007087.3:291770-293820	DDB_G0267538	DDB_G0267538	Arf GTPase activating protein	74.51	1571.49	65.982	1391.62	1.12925	136.466	3640.29	118.385	3157.98	1.15273	73.243	1544.77	73.234	1544.57	1.00012
8615914	NC_007087.3:294047-295439	DDB_G0268480	cdk10	hypothetical protein DDB_G0268480	14.229	165.821	11.447	133.401	1.24303	4.47003	65.8875	6.10311	89.9589	0.732418	12.408	144.601	15.082	175.772	0.822703
8615915	NC_007087.3:298526-300350	DDB_G0267470	dicB	discoidin-inducing complex protein	34.024	717.605	40.394	851.949	0.842303	15.8784	423.563	10.0386	267.785	1.58173	51.337	1082.75	82.957	1749.64	0.618839
8615916	NC_007087.3:300607-303232	DDB_G0267540	scy1	N-terminal kinase-like protein	16.375	477.45	15.181	442.649	1.07865	4.40282	162.366	5.13406	189.332	0.857571	16.934	493.761	16.526	481.858	1.02469
8615920	NC_007087.3:311254-312670	DDB_G0267546	DDB_G0267546	hypothetical protein DDB_G0267546	12.865	135.325	15.565	163.72	0.826534	12.0278	160.013	11.8728	157.951	1.01306	15.088	158.709	16.038	168.701	0.940766
8615921	NC_007087.3:313114-316757	DDB_G0267548	elmoF	engulfment and cell motility ELM family protein	16.303	712.84	14.585	637.698	1.11779	18.68	1033.02	15.7942	873.438	1.18271	12.906	564.298	11.991	524.286	1.07631
8615923	NC_007087.3:320688-320895	DDB_G0268274	DDB_G0268274	hypothetical protein DDB_G0268274	582.259	56.227	544.205	52.552	1.06993	1194.53	145.894	933.536	114.018	1.27958	754.801	72.888	575.357	55.56	1.31188
8615924	NC_007087.3:321033-321165	DDB_G0268276	DDB_G0268276	hypothetical protein DDB_G0268276	844.186	43.838	525.46	27.287	1.60657	931.523	61.1813	780.399	51.2557	1.19365	543.336	28.215	719.768	37.377	0.754877
8615927	NC_007087.3:324844-325596	DDB_G0267552	DDB_G0267552	hypothetical protein DDB_G0267552	492.244	615.634	448.474	560.891	1.0976	572.729	905.954	560.109	885.991	1.02253	474.697	593.689	507.246	634.396	0.935832
8615928	NC_007087.3:325872-326929	DDB_G0267554	DDB_G0267554	hypothetical protein DDB_G0267554	2.216	21.919	1.43	14.149	1.54965	1.03445	12.9422	1.25412	15.6905	0.824841	2.258	22.337	1.94	19.194	1.16392
8615929	NC_007087.3:327144-330624	DDB_G0267556	DDB_G0267556	SNF2-related domain-containing protein	12.787	546.066	14.412	615.465	0.887247	2.41789	130.599	2.22711	120.294	1.08566	13.048	557.244	10.999	469.736	1.18629
8615931	NC_007087.3:332625-336050	DDB_G0268280	DDB_G0268280	hypothetical protein DDB_G0268280	0.442	18.107	0.74	30.319	0.597297	0.363177	18.825	0.242164	12.5524	1.49972	0.316	12.932	0.296	12.122	1.06757
8615932	NC_007087.3:336382-337455	DDB_G0267560	uprt	uracil phosphoribosyltransferase	89.356	516.523	76.577	442.649	1.16688	90.7644	663.582	90.1379	659.001	1.00695	86.029	497.288	81.088	468.726	1.06093
8615933	NC_007087.3:338106-338878	DDB_G0267420	sodA	superoxide dismutase	1259.99	4175.07	940.292	3115.73	1.34	2373.94	9949.02	2198.43	9213.47	1.07983	775.57	2569.91	859.713	2848.72	0.902127
8615934	NC_007087.3:339128-341341	DDB_G0267562	DDB_G0267562	hypothetical protein DDB_G0267562	4.539	88.629	4.503	87.924	1.00799	28.8728	712.997	30.2444	746.868	0.954649	3.553	69.362	3.518	68.693	1.00995
8615935	NC_007087.3:341836-343496	DDB_G0267564	DDB_G0267564	hypothetical protein DDB_G0267564	1.724	30.496	2.172	38.403	0.793738	2.78797	62.3579	2.011	44.9795	1.38636	1.595	28.215	1.428	25.255	1.11695
8615938	NC_007087.3:351990-354465	DDB_G0267396	kif2	hypothetical protein DDB_G0267396	8.038	227.766	8.703	246.59	0.92359	1.28038	45.886	1.28428	46.0255	0.996963	7.261	205.734	5.989	169.711	1.21239
8615939	NC_007087.3:355158-357213	DDB_G0267568	gacO	RhoGAP domain-containing protein	117.098	2822.77	146.9	3541.2	0.797127	62.4384	1903.68	61.5841	1877.63	1.01387	114.46	2759.18	136.655	3294.21	0.837584
8615940	NC_007087.3:358931-360995	DDB_G0267570	DDB_G0267570	hypothetical protein DDB_G0267570	306.198	6302.15	339.246	6982.34	0.902584	75.073	1954.27	81.8934	2131.82	0.916716	336.717	6930.29	410.466	8448.18	0.820329
8615941	NC_007087.3:361554-362932	DDB_G0267572	DDB_G0267572	hypothetical protein DDB_G0267572	26.86	379.292	32.921	464.883	0.815893	7.57588	135.305	6.5597	117.156	1.15491	29.555	417.345	26.684	376.799	1.10759
8615942	NC_007087.3:363409-364574	DDB_G0268286	DDB_G0268286	hypothetical protein DDB_G0268286	5.492	60.992	8.554	94.998	0.642039	4.10434	57.6516	4.09582	57.5319	1.00208	7.198	79.942	5.367	59.601	1.34116
8615943	NC_007087.3:364760-365278	DDB_G0267460	cybA	p22-like superoxide-generating NADPH oxidase light subunit	69.844	136.278	61.636	120.263	1.13317	93.4451	230.606	100.881	248.956	0.92629	72.904	142.25	99.921	194.966	0.729616
8615944	NC_007087.3:365941-366747	DDB_G0267574	DDB_G0267574	hypothetical protein DDB_G0267574	58.427	358.326	65.585	402.225	0.890859	95.7115	742.411	97.0952	753.144	0.985749	59.233	363.267	62.263	381.85	0.951335
8615948	NC_007087.3:371017-373018	DDB_G0267582	DDB_G0267582	hypothetical protein DDB_G0267582	28.553	473.638	20.41	338.556	1.39897	15.9268	334.144	16.6528	349.375	0.956404	33.452	554.893	28.44	471.757	1.17623
8615949	NC_007087.3:373252-374947	DDB_G0267584	adcE	LIM-type zinc finger-containing protein	20.526	398.352	23.329	452.756	0.879849	73.6734	1808.38	70.7417	1736.42	1.04144	19.021	369.145	21.029	408.115	0.904513
8615950	NC_007087.3:375347-376736	DDB_G0267586	DDB_G0267586	hypothetical protein DDB_G0267586	8.533	131.513	9.376	144.518	0.91009	4.16445	81.1829	6.6	128.662	0.630977	8.543	131.67	9.307	143.446	0.917911
8615951	NC_007087.3:376991-379294	DDB_G0267588	DDB_G0267588	hypothetical protein DDB_G0267588	53.23	1356.11	62.755	1598.79	0.848219	76.1316	2453.13	69.1788	2229.1	1.1005	52.421	1335.51	62.689	1597.1	0.836207
8615952	NC_007087.3:381028-382632	DDB_G0267590	DDB_G0267590	GRAM domain-containing protein	46.057	708.075	47.789	734.717	0.963757	76.7242	1491.88	64.2853	1250.01	1.1935	41.981	645.416	45.929	706.119	0.914041
8615953	NC_007087.3:383615-385211	DDB_G0267592	DDB_G0267592	hypothetical protein DDB_G0267592	23.358	423.129	36.151	654.879	0.646123	158.268	3626.17	139.158	3188.31	1.13733	34.461	624.255	79.242	1435.47	0.434883
8615954	NC_007087.3:385502-385941	DDB_G0267594	pfdn2	prefoldin beta-like domain containing protein	125.544	235.39	118.043	221.325	1.06354	78.8872	187.074	87.3384	207.115	0.903236	118.505	222.192	124.997	234.363	0.948063
8615955	NC_007087.3:386295-390186	DDB_G0268288	DDB_G0268288	hypothetical protein DDB_G0268288	1.406	65.757	1.88	87.924	0.747872	0.735798	43.5328	1.02545	60.67	0.717537	1.608	75.24	1.576	73.743	1.0203
8615956	NC_007087.3:390445-395584	DDB_G0267596	DDB_G0267596	hypothetical protein DDB_G0267596	4.309	277.321	4.318	277.919	0.997916	0.968413	78.8297	0.899527	73.2224	1.07658	4	257.461	4.175	268.709	0.958084
8615957	NC_007087.3:395714-397024	DDB_G0267598	DDB_G0267598	enoyl-CoA hydratase/isomerase domain-containing protein	7.618	101.017	5.945	78.828	1.28141	15.3644	257.667	16.6538	279.291	0.922576	7.802	103.455	6.247	82.835	1.24892
8615960	NC_007087.3:400349-405975	DDB_G0267602	DDB_G0267602	hypothetical protein DDB_G0267602	5.753	391.681	6.472	440.628	0.888906	4.45451	383.56	3.63232	312.764	1.22635	5.802	395.009	5.312	361.646	1.09224
8615961	NC_007087.3:406647-408225	DDB_G0267604	mserS	seryl-tRNA synthetase	11.672	208.706	11.7	209.197	0.997607	8.16828	184.72	7.26208	164.227	1.12479	14.531	259.812	13.447	240.424	1.08061
8615962	NC_007087.3:408721-409582	DDB_G0267606	fcf1	FCF1 family protein	46.497	228.719	54.033	265.792	0.86053	9.45566	58.8282	10.5924	65.9001	0.892683	55.208	271.568	51.341	252.546	1.07532
8615963	NC_007087.3:409669-410341	DDB_G0267608	DDB_G0267608	hypothetical protein DDB_G0267608	16.684	101.017	21.365	129.359	0.780903	8.14314	62.3579	9.15212	70.0843	0.889755	13.009	78.767	18.019	109.1	0.72196
8615966	NC_007087.3:414979-416538	DDB_G0267380	argE	acetylornithine deacetylase	697.431	10340	465.914	6907.55	1.49691	843.235	15811.8	647.768	12146.5	1.30175	648.717	9617.76	734.584	10890.8	0.883108
8615968	NC_007087.3:420107-421374	DDB_G0267614	DDB_G0267614	hypothetical protein DDB_G0267614	14.571	165.821	30.105	342.599	0.484006	13.5696	195.31	17.0788	245.818	0.794529	19.422	221.017	21.393	243.455	0.907867
8615969	NC_007087.3:424006-425518	DDB_G0267454	ancA	ADP/ATP translocase	4974.99	46874.9	4501.06	42409.5	1.10529	5197.28	61935.5	4888.59	58256.8	1.06314	4777.29	45012.2	4799.98	45226	0.995273
8615971	NC_007087.3:427852-430458	DDB_G0267616	DDB_G0267616	hypothetical protein DDB_G0267616	23.456	624.211	24.191	643.762	0.969617	37.0882	1248.33	35.7084	1201.89	1.03864	26.638	708.899	22.358	594.999	1.19143
8615972	NC_007087.3:431175-433575	DDB_G0268484	DDB_G0268484	hypothetical protein DDB_G0268484	3.425	23.825	4.069	28.297	0.84173	10.1649	89.4188	10.8209	95.1891	0.939377	2.704	18.81	2.469	17.173	1.09518
8615974	NC_007087.3:436025-437354	DDB_G0267620	DDB_G0267620	hypothetical protein DDB_G0267620	3.387	49.556	2.556	37.393	1.32512	0.763021	14.1188	1.07409	19.8746	0.710388	2.571	37.62	2.141	31.316	1.20084
8615975	NC_007087.3:438236-438607	DDB_G0267622	srp9	signal recognition particle 9 kDa subunit	326.911	171.539	317.787	166.751	1.02871	86.8686	57.6516	105.602	70.0843	0.822604	347.269	182.221	302.251	158.599	1.14894
8615976	NC_007087.3:439136-440790	DDB_G0267624	DDB_G0267624	hypothetical protein DDB_G0267624	6.313	107.688	8.709	148.56	0.724882	3.92654	84.7126	5.13942	110.88	0.764004	9.304	158.709	7.166	122.232	1.29835
8615979	NC_007087.3:443513-444929	DDB_G0267630	kil1	hypothetical protein DDB_G0267630	47.814	753.818	50.256	792.322	0.951409	19.8257	395.325	20.459	407.953	0.969045	39.372	620.728	47.416	747.537	0.830353
8615985	NC_007087.3:451991-454102	DDB_G0267636	mybM	hypothetical protein DDB_G0267636	12.602	296.381	13.364	314.301	0.942981	7.35698	218.841	6.40012	190.378	1.14951	11.197	263.339	13.96	328.31	0.802077
8615986	NC_007087.3:464991-474506	DDB_G0267638	DDB_G0267638	myb domain-containing protein	16.83	1977.46	16.755	1968.68	1.00448	12.1293	1802.49	9.98121	1483.28	1.21521	15.359	1804.58	16.206	1904.2	0.947735
8615988	NC_007087.3:476397-479414	DDB_G0267640	gtaE	hypothetical protein DDB_G0267640	8.235	284.945	13.699	473.979	0.601139	2.20463	96.4782	2.77274	121.34	0.795109	6.388	221.017	8.817	305.076	0.724509
8615989	NC_007087.3:481684-483244	DDB_G0267448	DDB_G0267448	erg4/erg24 family protein	129.698	1587.69	97.252	1190.5	1.33363	60.9456	943.604	70.6016	1093.11	0.863233	118.989	1456.59	109.836	1344.56	1.08333
8615990	NC_007087.3:484011-485684	DDB_G0267642	DDB_G0267642	hypothetical protein DDB_G0267642	2.215	35.261	3.301	52.552	0.671009	1.40219	28.2375	1.61023	32.4271	0.870801	2.88	45.849	2.982	47.479	0.965795
8615991	NC_007087.3:485944-486391	DDB_G0268302	rpl38	S60 ribosomal protein L38	14774.5	7752.61	13907.5	7297.65	1.06234	21688.8	14394.1	19711.3	13081.7	1.10032	12985.6	6813.9	15998.1	8394.64	0.811696
8615992	NC_007087.3:487455-488497	DDB_G0267390	psmB6	proteasome subunit beta type 6	276.597	1577.21	196.552	1120.77	1.40725	435.094	3137.89	435.993	3144.38	0.997938	313.998	1790.47	309.318	1763.78	1.01513
8615993	NC_007087.3:488922-490112	DDB_G0267644	DDB_G0267644	hypothetical protein DDB_G0267644	18.834	217.283	16.031	184.943	1.17485	14.5143	211.781	13.9794	203.977	1.03826	19.464	224.544	21.278	245.475	0.914748
8615995	NC_007087.3:491894-494666	DDB_G0267648	DDB_G0267648	hypothetical protein DDB_G0267648	7.29	243.966	6.463	216.272	1.12796	3.66934	155.306	3.95425	167.365	0.927948	7.869	263.339	7.486	250.526	1.05116
8615996	NC_007087.3:495109-498317	DDB_G0267650	ireA	hypothetical protein DDB_G0267650	5.13	183.928	7.244	259.728	0.708172	4.74813	215.311	5.53622	251.048	0.857648	8.427	302.135	6.931	248.506	1.21584
8616003	NC_007087.3:518709-520050	DDB_G0267656	DDB_G0267656	hypothetical protein DDB_G0267656	10.248	151.526	8.202	121.274	1.24945	5.9766	111.774	6.43219	120.294	0.92917	11.051	163.411	10.726	158.599	1.0303
8616004	NC_007087.3:520100-522397	DDB_G0268492	DDB_G0268492	hypothetical protein DDB_G0268492	15.342	360.232	14.462	339.567	1.06085	8.20126	243.549	8.80604	261.508	0.931322	17.124	402.062	18.414	432.359	0.929945
8616007	NC_007087.3:527772-528777	DDB_G0267662	DDB_G0267662	hypothetical protein DDB_G0267662	5.497	57.18	5.247	54.573	1.04765	1.52045	20.0016	1.5108	19.8746	1.00639	5.764	59.957	5.73	59.601	1.00593
8616008	NC_007087.3:529187-530978	DDB_G0267664	DDB_G0267664	hypothetical protein DDB_G0267664	53.653	572.749	45.442	485.095	1.18069	60.1279	811.829	57.9507	782.433	1.03757	47.355	505.517	55.737	594.999	0.849615
8616009	NC_007087.3:533107-536707	DDB_G0267666	gefW	RasGEF domain-containing protein	9.086	392.634	9.191	397.172	0.988576	3.16435	172.955	3.27261	178.872	0.966919	11.235	485.531	10.94	472.767	1.02697
8616010	NC_007087.3:537015-537560	DDB_G0267668	hspL	heat shock protein Hsp20 domain-containing protein	48.179	120.077	42.982	107.125	1.12091	25.0074	78.8297	21.2376	66.9462	1.17751	57.547	143.426	63.23	157.589	0.910122
8616011	NC_007087.3:537621-538492	DDB_G0267670	DDB_G0267670	hypothetical protein DDB_G0267670	20.669	142.949	24.549	169.783	0.841949	6.18729	54.1219	7.05546	61.716	0.876951	21.418	148.128	23.37	161.63	0.916474
8616013	NC_007087.3:542005-544264	DDB_G0268494	DDB_G0268494	hypothetical protein DDB_G0268494	1.032	27.637	0.755	20.212	1.36689	0.590773	20.0016	0.61792	20.9207	0.956067	1.01	27.039	1.132	30.306	0.892226
8616014	NC_007087.3:545193-548149	DDB_G0267674	glcS	glycogen synthase	35.201	1115.96	32.994	1045.99	1.06689	10.9156	437.682	11.1655	447.703	0.977619	39.011	1236.75	43.399	1375.87	0.898892
8616015	NC_007087.3:548245-550335	DDB_G0267676	DDB_G0267676	hypothetical protein DDB_G0267676	2.136	49.556	2.874	66.701	0.743215	0.440963	12.9422	0.712804	20.9207	0.618631	1.672	38.795	2.83	65.662	0.590813
8616016	NC_007087.3:551011-554227	DDB_G0267384	culB	cullin B	27.953	769.066	27.329	751.898	1.02283	11.3607	395.325	12.8659	447.703	0.883009	27.262	750.046	27.354	752.588	0.996637
8616017	NC_007087.3:554651-556085	DDB_G0268496	DDB_G0268496	hypothetical protein DDB_G0268496	34.902	558.455	36.886	590.199	0.946213	49.6505	1004.79	48.1739	974.904	1.03065	39.749	636.011	38.954	623.284	1.02041
8616019	NC_007087.3:557565-558286	DDB_G0267680	DDB_G0267680	hypothetical protein DDB_G0267680	20.679	73.38	31.328	111.168	0.66008	11.5347	51.7688	14.6833	65.9001	0.785566	21.535	76.415	19.073	67.682	1.12908
8616020	NC_007087.3:558537-559342	DDB_G0268306	rpb9	RNA polymerase II core subunit	72.977	125.795	84.424	145.529	0.864411	36.1572	78.8297	37.9033	82.6367	0.953933	78.43	135.196	79.114	136.375	0.991354
8616021	NC_007087.3:558537-559342	DDB_G0268308	DDB_G0268308	hypothetical protein DDB_G0268308	24.879	19.06	25.064	19.202	0.992619	16.9996	16.4719	14.0341	13.5984	1.21131	33.76	25.864	38.239	29.295	0.882868
8616022	NC_007087.3:559491-561036	DDB_G0267682	ercc1	DNA excision repair protein 1	11.415	199.176	11.873	207.176	0.961425	5.43777	120.009	5.30847	117.156	1.02436	14.755	257.461	14.242	248.506	1.03602
8616023	NC_007087.3:561515-564086	DDB_G0267684	DDB_G0267684	hypothetical protein DDB_G0267684	1.225	33.355	1.076	29.308	1.13848	2.49309	85.8891	2.24686	77.4065	1.10959	0.95	25.864	0.371	10.102	2.56065
8616024	NC_007087.3:564276-571070	DDB_G0267686	DDB_G0267686	RGS domain-containing protein	7.949	672.814	8.203	694.293	0.969036	4.26422	456.507	3.85954	413.183	1.10485	8.806	745.344	7.984	675.814	1.10296
8616025	NC_007087.3:573340-576172	DDB_G0268498	DDB_G0268498	hypothetical protein DDB_G0268498	48.797	1432.35	44.414	1303.69	1.09869	74.9191	2781.4	63.2828	2349.39	1.18388	49.102	1441.31	46.907	1376.88	1.04679
8616027	NC_007087.3:578408-580066	DDB_G0267688	cpnD	phospholipid-binding protein	36.114	652.801	39.864	720.569	0.90593	46.1629	1055.38	45.1137	1031.39	1.02326	31.153	563.122	43.591	787.944	0.714666
8616029	NC_007087.3:581197-585318	DDB_G0267690	icpA	"inner centromere protein, ARK binding region family protein"	16.859	826.246	16.063	787.269	1.04955	7.30761	452.977	4.94439	306.488	1.47796	16.287	798.247	14.985	734.405	1.08689
8616030	NC_007087.3:585585-589828	DDB_G0295847	DDB_G0295847	EGF-like domain-containing protein	3.994	199.176	3.587	178.879	1.11347	1.10052	69.4172	1.24377	78.4525	0.884826	4.102	204.558	4.72	235.373	0.869068
8616031	NC_007087.3:590683-595168	DDB_G0268500	DDB_G0268500	hypothetical protein DDB_G0268500	3.722	207.753	2.752	153.614	1.35247	6.14907	434.152	4.60759	325.317	1.33455	3.643	203.382	4.017	224.261	0.906896
8616032	NC_007087.3:595743-598501	DDB_G0268502	DDB_G0268502	hypothetical protein DDB_G0268502	0.907	28.59	0.642	20.212	1.41277	0.38383	15.2953	0.367497	14.6445	1.04444	0.858	27.039	0.737	23.234	1.16418
8616033	NC_007087.3:600249-604291	DDB_G0267692	DDB_G0267692	EGF-like domain-containing protein	8.523	371.668	6.675	291.057	1.27685	3.88259	214.135	3.52771	194.562	1.1006	8.196	357.389	8.456	368.718	0.969253
8616035	NC_007087.3:609145-611416	DDB_G0267430	abcG20	ABC transporter G family protein	21.445	555.596	16.852	436.586	1.27255	8.68947	284.728	8.74699	286.613	0.993424	24.232	627.782	22.304	577.826	1.08644
8616037	NC_007087.3:613391-617600	DDB_G0268316	DDB_G0268316	hypothetical protein DDB_G0268316	7.022	318.3	7.335	332.492	0.957328	4.69955	269.433	4.2694	244.772	1.10075	8.455	383.252	7.956	360.636	1.06272
8616039	NC_007087.3:623529-624219	DDB_G0267698	DDB_G0267698	hypothetical protein DDB_G0267698	28.903	61.945	25.463	54.573	1.1351	12.1532	32.9438	12.7344	34.5191	0.95436	31.815	68.186	26.395	56.57	1.20534
8616043	NC_007087.3:628402-636330	DDB_G0267472	roco7	WD40 repeat-containing protein	14.956	1491.44	12.415	1238	1.20467	8.30258	1047.14	6.60187	832.643	1.25761	12.85	1281.43	13.524	1348.6	0.950163
8616044	NC_007087.3:637944-640745	DDB_G0268320	DDB_G0268320	hypothetical protein DDB_G0268320	39.949	1305.6	44.869	1466.4	0.890347	66.2645	2739.04	59.8747	2474.92	1.10672	36.871	1205.01	41.481	1355.67	0.888865
8616045	NC_007087.3:642852-659065	DDB_G0268504	DDB_G0268504	hypothetical protein DDB_G0268504	30.269	6173.5	13.047	2660.95	2.32	9.50067	2450.78	8.58452	2214.45	1.10672	29.616	6040.34	22.442	4577.15	1.31967
8616047	NC_007087.3:661667-662715	DDB_G0267704	mcfT	mitochondrial substrate carrier family protein	82.273	746.194	86.802	787.269	0.947824	581.247	6667.58	507.553	5822.22	1.14519	78.291	710.075	90.886	824.311	0.86142
8616048	NC_007087.3:663019-666459	DDB_G0268506	DDB_G0268506	hypothetical protein DDB_G0268506	9.783	403.117	10.448	430.522	0.936351	20.8379	1085.97	16.6595	868.208	1.25081	10.699	440.858	11.302	465.695	0.946647
8616049	NC_007087.3:670001-670854	DDB_G0267706	DDB_G0267706	hypothetical protein DDB_G0267706	7.463	53.368	7.773	55.584	0.960118	28.0988	254.138	26.6007	240.588	1.05632	10.522	75.24	11.16	79.805	0.942832
8616050	NC_007087.3:670929-671606	DDB_G0267708	vps25	vacuolar protein sorting 25	18.211	89.581	20.34	100.051	0.895329	14.1835	88.2422	12.9462	80.5446	1.09557	24.378	119.913	16.018	78.794	1.52191
8616051	NC_007087.3:673241-674981	DDB_G0267710	DDB_G0267710	hypothetical protein DDB_G0267710	8.774	165.821	7.433	140.476	1.18041	10.091	241.195	6.82709	163.181	1.47808	7.03	132.845	7.751	146.477	0.90698
8616052	NC_007087.3:675418-675964	DDB_G0267712	DDB_G0267712	hypothetical protein DDB_G0267712	276.022	828.152	217.933	653.868	1.26655	491.742	1866.03	442.425	1678.88	1.11147	235.883	707.724	240.062	720.262	0.982592
8616053	NC_007087.3:676186-677352	DDB_G0267714	sf3b4	RNA-binding region RNP-1 domain-containing protein	15.66	178.21	19.804	225.367	0.790749	11.6077	167.072	11.9188	171.55	0.973898	18.905	215.139	20.772	236.383	0.910119
8616057	NC_007087.3:683498-695010	DDB_G0268328	DDB_G0268328	hypothetical protein DDB_G0268328	4.598	668.049	4.368	634.666	1.05266	2.19601	403.561	2.12315	390.171	1.03432	4.175	606.62	4.331	629.345	0.963981
8616058	NC_007087.3:695657-697436	DDB_G0267718	DDB_G0267718	hypothetical protein DDB_G0267718	7.948	162.962	7.738	158.667	1.02714	4.58238	118.833	4.35636	112.972	1.05188	7.741	158.709	11.184	229.312	0.692149
8616059	NC_007087.3:698210-699346	DDB_G0267720	DDB_G0267720	hypothetical protein DDB_G0267720	8.123	89.581	4.766	52.552	1.70436	7.8452	109.42	6.37486	88.9129	1.23065	6.396	70.537	6.779	74.754	0.943502
8616060	NC_007087.3:699430-700187	DDB_G0267722	DDB_G0267722	hypothetical protein DDB_G0267722	33.335	209.659	31.976	201.112	1.0425	22.6294	180.014	24.5898	195.608	0.920276	41.682	262.163	35.335	222.241	1.17962
8616062	NC_007087.3:704052-705840	DDB_G0268330	sgmD	hypothetical protein DDB_G0268330	51.556	746.194	62.354	902.479	0.826827	37.9212	694.172	38.5713	706.073	0.983145	49.548	717.129	62.049	898.055	0.79853
8616066	NC_007087.3:714030-717583	DDB_G0268334	DDB_G0268334	hypothetical protein DDB_G0268334	9.451	267.791	12.448	352.705	0.759238	8.27325	296.494	7.67648	275.107	1.07774	11.036	312.715	11.337	321.239	0.97345
8616067	NC_007087.3:719426-722987	DDB_G0267730	dst2	hypothetical protein DDB_G0267730	143.515	6033.41	134.404	5650.35	1.06779	106.656	5671.03	102.181	5433.1	1.04379	141.136	5933.36	149.076	6267.19	0.946739
8616068	NC_007087.3:723286-729518	DDB_G0267732	DDB_G0267732	hypothetical protein DDB_G0267732	14.384	1115	11.421	885.299	1.25943	3.42019	335.321	4.3104	422.598	0.793474	14.317	1109.79	14.035	1087.97	1.02009
8616069	NC_007087.3:730240-731113	DDB_G0267734	DDB_G0267734	hypothetical protein DDB_G0267734	903.234	7838.38	611.974	5310.78	1.47594	732.249	8037.1	696.091	7640.23	1.05194	1013.85	8798.35	1136.59	9863.45	0.89201
8616070	NC_007087.3:731135-731927	DDB_G0268336	DDB_G0268336	hypothetical protein DDB_G0268336	18.132	138.184	13.924	106.115	1.30221	5.85918	56.475	6.72849	64.8541	0.870802	13.421	102.279	12.46	94.957	1.07713
8616080	NC_007087.3:752354-756877	DDB_G0267432	abcG15	ABC transporter G family protein	135.268	7450.51	114.181	6289.06	1.18468	149.96	10446.7	108.412	7552.36	1.38324	65.099	3585.64	60.854	3351.79	1.06976
8616081	NC_007087.3:758874-763979	DDB_G0267438	abcA2	ABC transporter A family protein	27.337	1662.02	32.681	1986.87	0.83648	81.6159	6275.79	72.2621	5556.53	1.12944	38.133	2318.32	34.362	2089.06	1.10974
8616083	NC_007087.3:767151-768575	DDB_G0267744	DDB_G0267744	hypothetical protein DDB_G0267744	14.645	206.8	12.811	180.9	1.14316	15.2835	272.963	15.6964	280.337	0.973695	15.069	212.787	12.161	171.731	1.23913
8616084	NC_007087.3:769228-772726	DDB_G0268512	wrn	ATP-dependent DNA helicase RecQ family protein	4.81	201.082	4.787	200.102	1.0048	2.53673	134.128	1.97834	104.603	1.28225	4.668	195.153	5.292	221.231	0.882086
8616085	NC_007087.3:774329-775937	DDB_G0267746	DDB_G0267746	hypothetical protein DDB_G0267746	15.282	279.227	14.823	270.845	1.03097	37.166	858.891	28.1089	649.587	1.32221	11.067	202.207	17.802	325.28	0.621672
8616086	NC_007087.3:776323-778499	DDB_G0267748	cdc45	cell division cycle protein 45	13.91	313.535	13.899	313.291	1.00079	6.02564	171.778	4.18298	119.248	1.44051	14.448	325.647	11.697	263.658	1.23519
8616088	NC_007087.3:780177-783237	DDB_G0267750	DDB_G0267750	hypothetical protein DDB_G0267750	3.104	110.547	3.376	120.263	0.919431	0.313406	14.1188	0.232197	10.4603	1.34974	3.697	131.67	2.921	104.049	1.26566
8616089	NC_007087.3:783551-786233	DDB_G0267752	DDB_G0267752	hypothetical protein DDB_G0267752	3.829	105.782	3.584	99.04	1.06836	0.976368	34.1203	1.07758	37.6572	0.906075	3.914	108.157	2.815	77.784	1.39041
8616090	NC_007087.3:786321-788000	DDB_G0267754	DDB_G0267754	hypothetical protein DDB_G0267754	5.441	83.864	3.672	56.594	1.48175	2.95736	57.6516	2.62927	51.2557	1.12478	4.348	67.01	4.26	65.662	1.02066
8616092	NC_007087.3:789208-791845	DDB_G0267758	DDB_G0267758	hypothetical protein DDB_G0267758	2.104	66.71	2.136	67.711	0.985019	0.645547	25.8844	0.808719	32.4271	0.798234	2.818	89.347	2.932	92.937	0.961119
8616093	NC_007087.3:792298-795646	DDB_G0267760	tbck	RabGAP/TBC domain-containing protein	16.677	629.929	16.642	628.603	1.0021	8.64445	412.974	9.17434	438.288	0.942242	19.235	726.534	18.186	686.926	1.05768
8616097	NC_007087.3:802088-806703	DDB_G0268516	tbcD	tubulin folding cofactor D	5.121	283.039	4.827	266.802	1.06091	1.09391	76.4766	0.733155	51.2557	1.49206	5.126	283.325	4.605	254.567	1.11314
8616098	NC_007087.3:806803-809101	DDB_G0267766	gfm2	mitochondrial translation elongation factor G	9.992	272.556	9.522	259.728	1.04936	5.18363	178.838	4.48727	154.813	1.15519	11.636	317.418	12.036	328.31	0.966766
8616099	NC_007087.3:809266-810455	DDB_G0267768	DDB_G0267768	metal-dependent protein hydrolase domain-containing protein	50.147	511.758	44.464	453.766	1.12781	31.5393	407.091	32.3355	417.368	0.975377	50.687	517.273	49.889	509.133	1.016
8616100	NC_007087.3:810582-811472	DDB_G0268518	DDB_G0268518	hypothetical protein DDB_G0268518	26.136	199.176	24.268	184.943	1.07697	11.5963	111.774	15.8445	152.721	0.731882	27.922	212.787	23.197	176.782	1.20369
8616101	NC_007087.3:811677-815598	DDB_G0268520	DDB_G0268520	hypothetical protein DDB_G0268520	3.854	186.787	3.566	172.815	1.08076	1.47805	90.5954	1.77486	108.788	0.83277	4.051	196.329	3.961	191.935	1.02272
8616102	NC_007087.3:816235-816791	DDB_G0268522	psmG3	proteasome assembly chaperone 3	27.316	81.957	21.558	64.679	1.26709	4.96082	18.825	6.34004	24.0588	0.782459	25.861	77.591	20.202	60.611	1.28012
8616103	NC_007087.3:816933-817967	DDB_G0267446	cnbA	protein phosphatase 2B	97.759	388.822	82.407	334.514	1.18629	37.7662	187.074	47.3616	232.22	0.797401	83.302	327.998	94.887	362.657	0.877907
8616109	NC_007087.3:825288-827478	DDB_G0267774	abkC	hypothetical protein DDB_G0267774	10.117	245.872	8.858	215.261	1.14213	6.9285	212.958	8.78033	269.877	0.789093	11.513	279.798	9.852	239.414	1.1686
8616110	NC_007087.3:827763-832445	DDB_G0267776	DDB_G0267776	hypothetical protein DDB_G0267776	125.504	6671.91	119.196	6336.56	1.05292	80.1971	5392.19	69.4486	4669.5	1.15477	114.022	6061.5	122.186	6495.49	0.933184
8616111	NC_007087.3:833129-835460	DDB_G0267414	repD	transcription factor IIH component	14.892	412.646	17.835	494.191	0.834987	8.79605	308.26	9.25291	324.271	0.950625	13.832	383.252	14.255	394.982	0.970326
8616118	NC_007087.3:849531-851483	DDB_G0267784	DDB_G0267784	hypothetical protein DDB_G0267784	4.646	94.346	6.868	139.465	0.676471	48.8308	1254.22	46.9159	1205.03	1.04082	3.3	67.01	4.029	81.825	0.819062
8616119	NC_007087.3:852020-853903	DDB_G0267786	DDB_G0267786	hypothetical protein DDB_G0267786	102.09	1837.37	76.031	1368.37	1.34274	65.4366	1489.53	59.4177	1352.52	1.1013	107.519	1935.07	71.115	1279.9	1.5119
8616120	NC_007087.3:854977-855903	DDB_G0267788	DDB_G0267788	hypothetical protein DDB_G0267788	26.692	220.142	37.619	310.259	0.709535	41.1696	429.446	41.5159	433.058	0.991659	28.651	236.3	32.091	264.669	0.892805
8616122	NC_007087.3:858289-859778	DDB_G0267792	DDB_G0267792	hypothetical protein DDB_G0267792	3.863	59.086	12.554	192.017	0.307711	9.06186	175.308	19.6817	380.756	0.460421	2.613	39.971	2.972	45.458	0.879206
8616123	NC_007087.3:860670-862593	DDB_G0267794	DDB_G0267794	hypothetical protein DDB_G0267794	21.246	475.544	24.156	540.679	0.879533	12.759	361.205	13.93	394.355	0.915937	26.576	594.864	21.663	484.889	1.22679
8616124	NC_007087.3:863147-865925	DDB_G0267796	DDB_G0267796	initiation factor eIF-4 gamma middle domain-containing protein	23.581	790.985	24.555	823.651	0.960334	8.65273	367.088	10.7009	453.979	0.808598	24.429	819.408	25.177	844.515	0.97029
8616125	NC_007087.3:866635-867904	DDB_G0268346	DDB_G0268346	patatin family protein	2.134	29.543	4.16	57.605	0.512981	1.94826	34.1203	1.43347	25.1048	1.35912	0.934	12.932	1.24	17.173	0.753226
8616126	NC_007087.3:868195-872344	DDB_G0268348	DDB_G0268348	hypothetical protein DDB_G0268348	0.833	41.932	0.743	37.393	1.12113	0.351098	22.3547	0.345004	21.9667	1.01766	0.771	38.795	0.823	41.418	0.936817
8616128	NC_007087.3:874155-876609	DDB_G0268526	DDB_G0268526	hypothetical protein DDB_G0268526	6	162.009	6.025	162.709	0.995851	4.27167	145.894	4.1653	142.261	1.02554	7.488	202.207	6.509	175.772	1.15041
8616129	NC_007087.3:877259-880427	DDB_G0267798	DDB_G0267798	hypothetical protein DDB_G0267798	9.62	371.668	9.077	350.683	1.05982	9.58341	468.272	9.16244	447.703	1.04595	9.342	360.916	10.616	410.135	0.879992
8616130	NC_007087.3:881663-884690	DDB_G0268350	DDB_G0268350	hypothetical protein DDB_G0268350	2.694	99.111	2.719	100.051	0.990805	1.16303	54.1219	1.30375	60.67	0.892065	2.78	102.279	2.334	85.866	1.19109
8616131	NC_007087.3:885148-889039	DDB_G0268352	DDB_G0268352	hypothetical protein DDB_G0268352	4.224	173.445	4.135	169.783	1.02152	1.67649	87.0657	1.75234	91.005	0.956715	3.321	136.372	4.527	185.874	0.733598
8616132	NC_007087.3:889671-891537	DDB_G0267800	DDB_G0267800	hypothetical protein DDB_G0267800	6.342	137.231	4.857	105.104	1.30574	4.81479	131.775	4.28063	117.156	1.12479	5.378	116.386	5.555	120.212	0.968137
8616133	NC_007087.3:891837-894228	DDB_G0268354	gxcGG	hypothetical protein DDB_G0268354	27.16	773.831	32.491	925.723	0.835924	23.8671	860.068	25.6895	925.74	0.929061	27.315	778.261	34.888	994.022	0.782934
8616135	NC_007087.3:899152-902230	DDB_G0267804	DDB_G0267804	hypothetical protein DDB_G0267804	20.435	736.664	25.764	928.755	0.793161	22.1924	1011.84	21.8411	995.824	1.01608	17.578	633.66	20.512	739.456	0.856962
8616137	NC_007087.3:903470-905468	DDB_G0267808	DDB_G0267808	hypothetical protein DDB_G0267808	3.794	88.629	3.59	83.881	1.05682	1.99094	58.8282	2.40729	71.1303	0.827046	3.12	72.888	3.459	80.815	0.901995
8616138	NC_007087.3:905812-908316	DDB_G0267810	DDB_G0267810	hypothetical protein DDB_G0267810	4.44	121.983	4.856	133.401	0.914333	2.26861	78.8297	3.10065	107.741	0.731656	4.45	122.265	4.523	124.253	0.98386
8616140	NC_007087.3:910679-912284	DDB_G0267814	DDB_G0267814	hypothetical protein DDB_G0267814	7.318	133.419	12.86	234.463	0.569051	7.60222	175.308	8.66399	199.792	0.87745	9.092	165.763	9.973	181.833	0.911661
8616141	NC_007087.3:913535-914612	DDB_G0267816	DDB_G0267816	hypothetical protein DDB_G0267816	6.555	74.334	9.09	103.083	0.721122	14.0266	201.192	16.4085	235.358	0.854837	4.872	55.254	6.057	68.693	0.804359
8616142	NC_007087.3:914770-918553	DDB_G0267818	DDB_G0267818	hypothetical protein DDB_G0267818	9.211	429.8	9.79	456.798	0.940858	2.27276	134.128	1.87882	110.88	1.20967	9.549	445.56	8.357	389.932	1.14263
8616143	NC_007087.3:919583-920681	DDB_G0267820	DDB_G0267820	hypothetical protein DDB_G0267820	4.431	51.462	5.221	60.637	0.848688	1.52173	22.3547	2.63461	38.7033	0.577592	7.186	83.469	6.784	78.794	1.05926
8616144	NC_007087.3:920877-922078	DDB_G0267822	DDB_G0267822	hypothetical protein DDB_G0267822	24.122	280.18	27.408	318.344	0.880108	16.4988	242.372	17.3742	255.232	0.949615	26.114	303.31	24.526	284.872	1.06475
8616145	NC_007087.3:922135-923726	DDB_G0267824	DDB_G0267824	hypothetical protein DDB_G0267824	18.69	317.347	16.606	281.962	1.1255	9.09462	195.31	10.375	222.805	0.87659	19.525	331.525	18.562	315.178	1.05188
8616147	NC_007087.3:926751-929405	DDB_G0267828	DDB_G0267828	hypothetical protein DDB_G0267828	5.454	162.009	7.451	221.325	0.731982	4.50946	169.425	3.34098	125.524	1.34974	5.699	169.289	7.243	215.169	0.786829
8616148	NC_007087.3:929879-932237	DDB_G0267830	gemA	mitochondrial GTPase	21.505	496.51	17.596	406.267	1.22215	7.1316	208.252	6.55534	191.424	1.08791	22.557	520.8	18.683	431.349	1.20735
8616149	NC_007087.3:932663-934661	DDB_G0267832	DDB_G0267832	hypothetical protein DDB_G0267832	1.346	31.449	1.903	44.467	0.707304	1.35384	40.0032	1.20364	35.5652	1.12479	2.617	61.132	2.897	67.682	0.903348
8616150	NC_007087.3:936051-938060	DDB_G0268358	DDB_G0268358	cyclophilin-type peptidylprolyl cis-trans isomerase	9.801	162.962	12.095	201.112	0.810335	7.27325	152.953	8.20729	172.596	0.886194	14.212	236.3	12.03	200.017	1.18138
8616151	NC_007087.3:939088-940508	DDB_G0267834	DDB_G0267834	hypothetical protein DDB_G0267834	6.25	93.393	2.976	44.467	2.10013	23.22	438.858	16.7144	315.902	1.38922	8.575	128.143	6.152	91.927	1.39386
8616152	NC_007087.3:940973-942790	DDB_G0267836	DDB_G0267836	hypothetical protein DDB_G0267836	6.924	134.372	6.197	120.263	1.11731	4.31399	105.891	4.04847	99.3732	1.06559	7.451	144.601	7.912	153.548	0.941734
8616153	NC_007087.3:943373-944711	DDB_G0267382	corA	actin binding protein	1486.86	21927.4	1571.82	23180.5	0.945948	2063.05	38480.7	1747.86	32601.7	1.18033	1393.05	20544	1767.06	26059.7	0.788343
8616156	NC_007087.3:948333-948958	DDB_G0268360	DDB_G0268360	hypothetical protein DDB_G0268360	1661.8	1794.49	1526.43	1648.31	1.08868	1958.11	2674.33	1699.52	2321.15	1.15215	1495.86	1615.3	1555.72	1679.94	0.961523
8616157	NC_007087.3:949000-949753	DDB_G0267838	DDB_G0267838	hypothetical protein DDB_G0267838	26.072	148.667	33.852	193.027	0.770176	30.9966	223.547	40.6115	292.889	0.763247	26.596	151.655	35.786	204.057	0.743196
8616158	NC_007087.3:950029-952882	DDB_G0267416	rpmA	DNA-dependent RNA polymerase	22.637	781.455	28.455	982.318	0.795537	13.0152	568.28	12.314	537.661	1.05694	26.528	915.809	27.067	934.421	0.980086
8616163	NC_007087.3:962845-963926	DDB_G0267846	expl1	expansin-like protein	138.115	1176.95	134.013	1142	1.03061	80.2365	864.774	77.4494	834.735	1.03599	141.408	1205.01	170.587	1453.66	0.828949
8616164	NC_007087.3:964383-965467	DDB_G0267848	DDB_G0267848	beta-lactamase-type transpeptidase fold containing protein	123.247	1272.25	96.433	995.456	1.27806	60.919	795.357	62.1725	811.722	0.979838	99.879	1031.02	109.995	1135.45	0.908032
8616165	NC_007087.3:965757-967822	DDB_G0267850	DDB_G0267850	ribosomal protein L1 family protein	35.114	755.724	50.339	1083.38	0.697551	12.5349	341.203	12.7583	347.283	0.98249	44.191	951.077	41.399	890.983	1.06744
8616166	NC_007087.3:968116-968896	DDB_G0267852	DDB_G0267852	hypothetical protein DDB_G0267852	36.105	208.706	27.449	158.667	1.31535	12.2307	89.4188	13.4491	98.3272	0.909407	29.896	172.816	31.981	184.864	0.934805
8616167	NC_007087.3:970208-973782	DDB_G0267854	gxcD	RhoGEF domain-containing protein	32.299	1257.95	27.558	1073.27	1.17204	16.2897	802.416	15.3744	757.329	1.05953	31.242	1216.77	36.364	1416.28	0.859146
8616168	NC_007087.3:974098-976591	DDB_G0267856	DDB_G0267856	hypothetical protein DDB_G0267856	2.173	64.804	2.338	69.732	0.929427	0.311924	11.7656	0.360514	13.5984	0.86522	2.01	59.957	2.134	63.642	0.941893
8616169	NC_007087.3:977721-980295	DDB_G0267858	DDB_G0267858	hypothetical protein DDB_G0267858	2.904	86.722	1.827	54.573	1.58949	2.2429	84.7126	1.88329	71.1303	1.19095	2.283	68.186	2.165	64.652	1.0545
8616174	NC_007087.3:986993-989265	DDB_G0268364	DDB_G0268364	hypothetical protein DDB_G0268364	7.563	190.599	8.662	218.293	0.873124	5.42593	172.955	5.25058	167.365	1.0334	10.216	257.461	10.542	265.679	0.969076
8616175	NC_007087.3:989850-991118	DDB_G0268366	DDB_G0268366	hypothetical protein DDB_G0268366	6.522	72.428	7.098	78.828	0.91885	1.42396	20.0016	2.01068	28.2429	0.708198	5.928	65.835	7.277	80.815	0.814621
8616176	NC_007087.3:991452-992043	DDB_G0267866	DDB_G0267866	proteasome maturation factor UMP1 family protein	115.823	270.65	61.845	144.518	1.87279	76.8322	227.077	95.207	281.383	0.807002	95.086	222.192	86.892	203.047	1.0943
8616177	NC_007087.3:992498-994469	DDB_G0267868	DDB_G0267868	hypothetical protein DDB_G0267868	1.284	29.543	6.456	148.56	0.198885	2.26401	65.8875	5.75096	167.365	0.393675	1.073	24.688	1.537	35.356	0.698113
8616178	NC_007087.3:995735-996910	DDB_G0267870	rnf113	RING zinc finger-containing protein	20.549	230.625	20.35	228.399	1.00978	35.2263	500.039	32.2025	457.117	1.0939	17.179	192.802	19.712	221.231	0.8715
8616180	NC_007087.3:1003244-1006160	DDB_G0268368	mybAA	myb domain-containing protein	17.203	608.01	29.022	1025.77	0.592757	81.407	3639.11	74.9964	3352.54	1.08548	20.523	725.358	19.807	700.058	1.03615
8616181	NC_007087.3:1007047-1009918	DDB_G0268374	dcd2B	neutral/alkaline nonlysosomal ceramidase family protein	2.398	60.992	3.178	80.849	0.754563	0.914254	29.4141	1.33303	42.8874	0.685847	1.756	44.674	1.469	37.377	1.19537
8616182	NC_007087.3:1010097-1012044	DDB_G0268472	naprt	nicotinate phosphoribosyltransferase-like protein	85.921	1751.6	89.53	1825.17	0.959689	92.5864	2387.25	88.4812	2281.4	1.0464	84.425	1721.11	86.717	1767.82	0.973569
8616183	NC_007087.3:1012280-1014423	DDB_G0267872	DDB_G0267872	NOL1/NOP2/Sun family protein	6.765	162.009	7.131	170.794	0.948675	0.85453	25.8844	1.31226	39.7493	0.65119	8.149	195.153	6.327	151.528	1.28797
8616184	NC_007087.3:1014658-1015216	DDB_G0268534	DDB_G0268534	hypothetical protein DDB_G0268534	109.352	499.369	106.891	488.127	1.02302	116.113	670.641	113.011	652.725	1.02745	128.719	587.81	102.2	466.706	1.25948
8616186	NC_007087.3:1016993-1019162	DDB_G0267874	DDB_G0267874	hypothetical protein DDB_G0267874	5.063	115.312	5.813	132.391	0.870979	4.98318	143.541	5.01137	144.353	0.994375	5.73	130.494	4.258	96.978	1.3457
8616187	NC_007087.3:1020422-1022453	DDB_G0268536	DDB_G0268536	hypothetical protein DDB_G0268536	9.613	228.719	10.364	246.59	0.927538	27.1731	817.711	24.7842	745.822	1.09639	15.07	358.564	11.421	271.74	1.3195
8616188	NC_007087.3:1022894-1023978	DDB_G0268538	psmA5	proteasome subunit alpha type 5	150.293	1015.89	92.847	627.592	1.61872	281.99	2410.78	252.418	2157.97	1.11715	169.401	1145.05	153.633	1038.47	1.10263
8616191	NC_007087.3:1028327-1028897	DDB_G0267880	DDB_G0267880	hypothetical protein DDB_G0267880	9.08	42.885	10.912	51.541	0.832111	4.33295	25.8844	4.72776	28.2429	0.916491	7.716	36.444	7.7	36.367	1.00208
8616192	NC_007087.3:1029260-1031066	DDB_G0267882	DDB_G0267882	hypothetical protein DDB_G0267882	27.733	508.899	29.465	540.679	0.941218	38.8324	901.247	34.7947	807.538	1.11604	27.677	507.868	32.315	592.979	0.856475
8616193	NC_007087.3:1032060-1034001	DDB_G0267884	alg12	hypothetical protein DDB_G0267884	7.289	164.868	8.624	195.049	0.845199	10.8168	309.436	9.98245	285.567	1.08358	7.693	173.992	7.727	174.762	0.9956
8616194	NC_007087.3:1034623-1036114	DDB_G0267424	amtC	ammonium transporter	26.913	382.151	29.039	412.331	0.926788	41.7324	749.471	38.6169	693.52	1.08068	28.15	399.711	31.517	447.512	0.893169
8616195	NC_007087.3:1036313-1038005	DDB_G0267886	DDB_G0267886	hypothetical protein DDB_G0267886	3.789	73.38	4.435	85.902	0.85434	2.35348	57.6516	2.17778	53.3477	1.08068	4.613	89.347	4.538	87.886	1.01653
8616197	NC_007087.3:1042895-1044435	DDB_G0267890	DDB_G0267890	hypothetical protein DDB_G0267890	17.443	235.39	18.124	244.569	0.962426	27.7122	472.978	25.9861	443.518	1.06642	13.591	183.397	15.945	215.169	0.852368
8616198	NC_007087.3:1045341-1047918	DDB_G0267892	DDB_G0267892	hypothetical protein DDB_G0267892	12.144	375.48	10.721	331.482	1.13273	12.9973	508.275	11.5821	452.933	1.12219	9.011	278.622	8.821	272.75	1.02154
8616199	NC_007087.3:1051355-1052030	DDB_G0267894	DDB_G0267894	hypothetical protein DDB_G0267894	58.333	355.467	45.11	274.887	1.29313	9.9227	76.4766	8.27898	63.8081	1.19854	73.697	449.087	53.711	327.3	1.3721
8616202	NC_007087.3:1056561-1067586	DDB_G0302588	DDB_G0302588	RanBP2-type zinc finger	24.932	3414.58	24.757	3390.61	1.00707	13.897	2407.25	12.6391	2189.35	1.09952	24.43	3345.82	24.613	3370.99	0.992565
8616203	NC_007087.3:1071887-1074531	DDB_G0267902	DDB_G0267902	hypothetical protein DDB_G0267902	2.196	66.71	1.93	58.616	1.13782	0.765733	29.4141	1.11648	42.8874	0.685846	1.393	42.322	1.264	38.387	1.10206
8616205	NC_007087.3:1077140-1080667	DDB_G0267904	DDB_G0267904	hypothetical protein DDB_G0267904	13.677	546.066	13.466	537.647	1.01567	4.84632	244.725	3.27292	165.273	1.48073	12.514	499.639	10.956	437.41	1.14221
8616206	NC_007087.3:1080925-1082242	DDB_G0267906	DDB_G0267906	OTU domain containin protein	31.21	451.719	32.19	465.894	0.969556	11.1835	204.722	16.2857	298.12	0.686707	26.236	379.726	21.148	306.086	1.24059
8616207	NC_007087.3:1083268-1083568	DDB_G0267908	DDB_G0267908	hypothetical protein DDB_G0267908	278.888	348.796	123.633	154.624	2.25577	64.7109	102.361	72.7414	115.064	0.889602	197.399	246.88	209.199	261.638	0.943594
8616208	NC_007087.3:1084165-1085446	DDB_G0267476	sigK	EGF-like domain-containing protein	3.675	51.462	3.536	49.52	1.03931	4.25151	75.3	2.77582	49.1636	1.53162	4.114	57.605	3.39	47.479	1.21357
8616209	NC_007087.3:1085917-1089019	DDB_G0268384	DDB_G0268384	hypothetical protein DDB_G0268384	19.713	689.015	20.008	699.346	0.985256	18.8964	835.36	18.3853	812.768	1.0278	25.596	894.648	26.734	934.421	0.957432
8616214	NC_007087.3:1095712-1096937	DDB_G0268546	DDB_G0268546	hypothetical protein DDB_G0268546	1.559	18.107	1.566	18.191	0.99553	1.04118	15.2953	0.854468	12.5524	1.21851	1.619	18.81	1.826	21.214	0.886637
8616215	NC_007087.3:1099621-1104015	DDB_G0268548	pikF	phosphatidylinositol 3-kinase	20.361	1047.34	19.471	1001.52	1.04571	16.0775	1045.96	14.535	945.615	1.10612	19.427	999.278	21.564	1109.18	0.9009
8616216	NC_007087.3:1104197-1106228	DDB_G0268386	DDB_G0268386	hypothetical protein DDB_G0268386	10.414	247.778	12.955	308.238	0.80386	9.5008	285.905	12.6528	380.756	0.750885	9.536	226.895	8.746	208.098	1.09033
8616217	NC_007087.3:1106719-1108333	DDB_G0267910	DDB_G0267910	hypothetical protein DDB_G0267910	4.207	77.192	3.139	57.605	1.34024	4.91741	114.127	4.50708	104.603	1.09104	2.755	50.552	3.468	63.642	0.794406
8616221	NC_007087.3:1112699-1114253	DDB_G0267914	DDB_G0267914	hypothetical protein DDB_G0267914	12.532	220.142	10.988	193.027	1.14052	4.18345	92.9485	4.23721	94.1431	0.987312	11.778	206.909	9.488	166.681	1.24136
8616222	NC_007087.3:1114620-1117968	DDB_G0267916	mtmr15	myotubularin related protein 15	2.485	99.111	3.015	120.263	0.824212	0.326515	16.4719	0.497641	25.1048	0.656126	4.008	159.884	3.622	144.456	1.10657
8616223	NC_007087.3:1118590-1121104	DDB_G0267918	DDB_G0267918	hypothetical protein DDB_G0267918	6.839	205.847	6.749	203.134	1.01334	1.35996	51.7688	1.31901	50.2096	1.03105	6.133	184.572	6.276	188.905	0.977215
8616227	NC_007087.3:1128798-1132710	DDB_G0267924	DDB_G0267924	P-type ATPase	79.611	3243.99	98.537	4015.17	0.80793	148.665	7661.78	160.953	8295.05	0.923655	85.659	3490.42	101.123	4120.55	0.847077
8616230	NC_007087.3:1135911-1139439	DDB_G0268394	DDB_G0268394	hypothetical protein DDB_G0268394	10.322	427.894	8.362	346.641	1.23439	9.44776	495.333	7.92078	415.275	1.19278	11.458	474.951	10.893	451.553	1.05187
8616231	NC_007087.3:1139852-1140479	DDB_G0268396	15-Sep	15 kDa selenoprotein	166.037	634.694	181.628	694.293	0.91416	184.219	890.658	206.188	996.87	0.893452	186.371	712.426	216.698	828.352	0.860049
8616232	NC_007087.3:1141517-1142703	DDB_G0267928	tmem144B	transmembrane protein 144 B	96.825	1139.78	107.745	1268.32	0.89865	135.845	2022.51	213.234	3174.71	0.63707	123.339	1451.89	149.92	1764.79	0.822699
8616240	NC_007087.3:1153177-1156723	DDB_G0267938	DDB_G0267938	hypothetical protein DDB_G0267938	3.237	141.043	2.227	97.019	1.45352	0.832731	45.886	0.797296	43.9334	1.04444	2.375	103.455	2.481	108.09	0.957275
8616241	NC_007087.3:1157426-1158481	DDB_G0268402	rab24	Rab GTPase	46.992	245.872	55.048	288.025	0.853655	60.9823	403.561	55.6394	368.204	1.09603	50.33	263.339	61.975	324.269	0.812102
8616243	NC_007087.3:1161932-1165193	DDB_G0267942	DDB_G0267942	GRAM domain-containing protein	14.287	464.108	15.275	496.212	0.935319	13.9169	571.81	14.6388	601.469	0.950686	14.331	465.546	15.921	517.215	0.900132
8616246	NC_007087.3:1168645-1170444	DDB_G0267452	sonA	UAS domain-containing protein	133.834	2382.49	132.616	2360.8	1.00918	195.647	4405.05	178.727	4024.09	1.09467	131.353	2338.31	133.638	2378.99	0.982902
8616247	NC_007087.3:1170990-1172151	DDB_G0267948	DDB_G0267948	hypothetical protein DDB_G0267948	35.788	400.258	43.283	484.085	0.826837	32.9375	465.919	27.7305	392.263	1.18777	34.162	382.077	41.097	459.634	0.831253
8616248	NC_007087.3:1172813-1173875	DDB_G0267950	copE	coatomer protein complex epsilon subunit	74.708	677.579	61.285	555.838	1.21903	43.3858	497.686	45.1381	517.787	0.961179	69.866	633.66	67.385	611.162	1.03682
8616249	NC_007087.3:1173989-1175066	DDB_G0267952	DDB_G0267952	hypothetical protein DDB_G0267952	14.301	116.265	17.279	140.476	0.827652	33.6404	345.91	30.6204	314.856	1.09863	13.014	105.806	15.532	126.273	0.837883
8616250	NC_007087.3:1175757-1177189	DDB_G0267954	DDB_G0267954	hypothetical protein DDB_G0267954	1.869	26.684	2.69	38.403	0.694796	1.62886	29.4141	2.02742	36.6112	0.803415	2.388	34.093	2.901	41.418	0.823164
8616251	NC_007087.3:1177307-1178404	DDB_G0267956	abiA	component of SCAR regulatory complex	142.45	1470.47	139.314	1438.11	1.02251	95.7041	1249.51	89.0124	1162.14	1.07518	138.942	1434.26	154.815	1598.11	0.897471
8616252	NC_007087.3:1179369-1181659	DDB_G0267958	DDB_G0267958	bromodomain-containing protein	21.073	545.113	19.964	516.424	1.05555	12.4426	407.091	9.94318	325.317	1.25137	21.405	553.717	21.752	562.673	0.984047
8616253	NC_007087.3:1182083-1184169	DDB_G0268552	DDB_G0268552	hypothetical protein DDB_G0268552	6.279	110.547	6.946	122.284	0.903974	1.69079	37.65	1.64414	36.6112	1.02837	5.943	104.63	6.426	113.141	0.924837
8616254	NC_007087.3:1184693-1187746	DDB_G0268404	DDB_G0268404	DENN domain-containing protein	15.501	470.779	14.774	448.713	1.04921	7.4123	284.728	7.18906	276.153	1.03105	15.87	482.005	15.633	474.787	1.01516
8616255	NC_007087.3:1187971-1190807	DDB_G0267960	cog4	oligomeric Golgi complex component	8.087	266.838	6.493	214.25	1.2455	3.58062	149.424	3.73484	155.859	0.958708	6.307	208.085	6.491	214.159	0.971653
8616256	NC_007087.3:1191799-1198906	DDB_G0267962	tsuA	hypothetical protein DDB_G0267962	4.681	399.305	4.964	423.448	0.94299	1.98462	214.135	1.87109	201.885	1.06068	5.126	437.331	5.198	443.471	0.986149
8616258	NC_007087.3:1199960-1201386	DDB_G0267474	sigD	spore coat protein	2.197	32.402	1.165	17.18	1.88584	8.70484	162.366	7.5148	140.169	1.15836	1.674	24.688	1.781	26.265	0.939921
8616259	NC_007087.3:1202710-1205883	DDB_G0267966	pyd1	dihydropyrimidine dehydrogenase	137.805	5075.65	150.115	5529.08	0.917996	184.322	8586.56	167.668	7810.74	1.09933	137.791	5075.16	148.927	5485.31	0.925225
8616266	NC_007087.3:1214002-1217095	DDB_G0267974	DDB_G0267974	hypothetical protein DDB_G0267974	27.756	962.524	22.848	792.322	1.21481	11.2933	495.333	10.6366	466.531	1.06174	27.425	951.077	26.188	908.157	1.04724
8616267	NC_007087.3:1217962-1219191	DDB_G0267976	aph1	gamma-secretase subunit Aph-1	18.842	191.552	16.005	162.709	1.17726	18.9416	243.549	18.874	242.68	1.00358	15.727	159.884	17.688	179.813	0.889134
8616268	NC_007087.3:1220850-1224573	DDB_G0267978	krsB	calpain-like cysteine protease	87.525	3552.76	92.718	3763.53	0.943991	48.058	2467.25	43.9285	2255.25	1.09401	90.565	3676.17	103.205	4189.24	0.877525
8616269	NC_007087.3:1225332-1229934	DDB_G0268410	drnB	hypothetical protein DDB_G0268410	3.789	195.364	4.45	229.41	0.851461	1.4435	94.1251	1.55607	101.465	0.927657	3.808	196.329	3.507	180.823	1.08583
8616270	NC_007087.3:1230143-1231512	DDB_G0267980	mocs3	molybdenum cofactor synthesis 3	9.486	132.466	13.751	192.017	0.689841	11.5912	204.722	10.246	180.964	1.13129	12.123	169.289	13.166	183.854	0.920781
8616271	NC_007087.3:1232233-1235989	DDB_G0267982	copA	WD40 repeat-containing protein	114.612	5172.85	108.443	4894.41	1.05689	89.9055	5132.17	86.2899	4925.77	1.0419	109.869	4958.77	114.395	5163.06	0.960435
8616272	NC_007087.3:1236114-1237782	DDB_G0267984	DDB_G0267984	peptidase M20 family protein	29.219	515.57	24.742	436.586	1.18095	41.5961	928.308	39.4655	880.761	1.05399	30.181	532.556	30.171	532.368	1.00033
8616274	NC_007087.3:1240355-1241711	DDB_G0267988	DDB_G0267988	hypothetical protein DDB_G0267988	4.339	44.791	4.406	45.478	0.984793	2.43315	31.7672	1.60238	20.9207	1.51846	3.189	32.917	2.74	28.285	1.16387
8616275	NC_007087.3:1242725-1243286	DDB_G0267990	ypel	yippee-like protein	60.976	144.855	80.829	192.017	0.754383	41.508	124.716	45.9548	138.076	0.903235	53.446	126.967	71.014	168.701	0.752612
8616276	NC_007087.3:1244588-1245377	DDB_G0267992	DDB_G0267992	hypothetical protein DDB_G0267992	91.884	696.639	64.249	487.117	1.43012	379.01	3634.4	339.798	3258.4	1.1154	96.757	733.587	88.338	669.753	1.0953
8616277	NC_007087.3:1246115-1247617	DDB_G0267994	DDB_G0267994	DNAJ heat shock N-terminal domain-containing protein	104.983	1396.14	89.976	1196.57	1.16679	86.3891	1453.06	75.2502	1265.7	1.14802	105.551	1403.69	105.662	1405.17	0.998949
8616278	NC_007087.3:1248278-1249587	DDB_G0267996	DDB_G0267996	hypothetical protein DDB_G0267996	47.872	638.506	42.962	573.019	1.11429	27.8284	469.449	25.9192	437.242	1.07366	38.43	512.571	40.217	536.408	0.955566
8616279	NC_007087.3:1250160-1252599	DDB_G0267406	lmpA	lysosomal integral membrane glycoprotein	105.211	2927.6	80.483	2239.52	1.30725	47.1042	1657.78	49.517	1742.69	0.951273	94.342	2625.16	92.501	2573.95	1.0199
8616280	NC_007087.3:1253787-1257146	DDB_G0268412	DDB_G0268412	hypothetical protein DDB_G0268412	7.958	271.603	6.366	217.282	1.25008	3.2707	141.188	3.22286	139.123	1.01484	8.473	289.203	7.37	251.536	1.14966
8616281	NC_007087.3:1257305-1259874	DDB_G0267440	lmpC	hypothetical protein DDB_G0267440	4.638	129.607	5.787	161.698	0.801452	0.998713	35.2969	0.947109	33.4731	1.05449	4.544	126.967	4.917	137.385	0.924141
8616283	NC_007087.3:1263018-1266447	DDB_G0267436	abcF4	hypothetical protein DDB_G0267436	130.231	5474.95	136.471	5737.26	0.954276	81.8061	4349.75	81.1897	4316.98	1.00759	128.803	5414.91	106.785	4489.26	1.20619
8616285	NC_007087.3:1271526-1273446	DDB_G0268556	psiE	PA14 domain-containing protein	1.635	27.637	1.256	21.223	1.30175	0.880651	18.825	0.831885	17.7826	1.05862	2.295	38.795	1.076	18.183	2.1329
8616289	NC_007087.3:1280989-1283391	DDB_G0267400	hspD	heat shock protein Hsp90 family protein	980.097	24240.4	876.155	21669.6	1.11863	3078.38	96295.8	3028.12	94723.6	1.0166	1029.47	25461.6	954.775	23614.1	1.07823
8616290	NC_007087.3:1286206-1287863	DDB_G0268004	snrp70	U1 small nuclear ribonucleoprotein 70 kDa protein	22.305	341.172	22.729	347.652	0.981345	33.5106	648.286	29.7929	576.365	1.12478	24.441	373.847	23.049	352.555	1.06039
8616291	NC_007087.3:1288688-1289290	DDB_G0268006	DDB_G0268006	hypothetical protein DDB_G0268006	20.275	60.039	24.914	73.775	0.813799	29.5302	110.597	31.2814	117.156	0.944018	25.806	76.415	19.445	57.581	1.32713
8616293	NC_007087.3:1290598-1291894	DDB_G0268008	DDB_G0268008	hypothetical protein DDB_G0268008	10.134	143.902	9.822	139.465	1.03177	18.8025	337.674	21.2597	381.802	0.88442	10.349	146.953	9.96	141.426	1.03906
8616294	NC_007087.3:1292813-1294391	DDB_G0268558	DDB_G0268558	hypothetical protein DDB_G0268558	12.087	184.881	13.941	213.24	0.867011	10.5823	204.722	11.6252	224.897	0.91029	13.681	209.261	12.218	186.884	1.11974
8616296	NC_007087.3:1295306-1299499	DDB_G0268420	DDB_G0268420	hypothetical protein DDB_G0268420	10.169	401.211	15.522	612.433	0.655135	1.55609	77.6532	1.88653	94.1431	0.824842	11.859	467.897	13.313	525.296	0.890783
8616298	NC_007087.3:1302704-1303853	DDB_G0268012	DDB_G0268012	response regulator receiver domain-containing protein	1.862	22.872	2.633	32.34	0.707178	1.51499	23.5313	1.34692	20.9207	1.12478	2.01	24.688	2.55	31.316	0.788235
8616299	NC_007087.3:1308295-1310389	DDB_G0268014	gtf2h1	general transcription factor IIH component	15.564	383.104	15.93	392.119	0.977024	9.63692	300.024	9.84456	306.488	0.978908	16.095	396.184	15.226	374.779	1.05707
8616300	NC_007087.3:1310838-1313118	DDB_G0267444	phg1a	TM9 protein A	130.226	2919.97	126.336	2832.75	1.03079	115.087	3263.79	103.868	2945.63	1.10801	125.205	2807.38	129.121	2895.19	0.969672
8616302	NC_007087.3:1314807-1316513	DDB_G0268018	DDB_G0268018	hypothetical protein DDB_G0268018	20.412	369.762	18.187	329.461	1.12234	11.1435	255.314	11.916	273.015	0.935171	21.741	393.833	21.302	385.891	1.02061
8616303	NC_007087.3:1317001-1318564	DDB_G0268020	bkdB	3-methyl-2-oxobutanoate dehydrogenase	179.13	2115.65	171.135	2021.23	1.04672	265.827	3970.9	240.257	3588.94	1.10643	172.202	2033.82	181.241	2140.58	0.950127
8616304	NC_007087.3:1318762-1319387	DDB_G0268022	DDB_G0268022	hypothetical protein DDB_G0268022	6.979	28.59	7.894	32.34	0.884089	5.44974	28.2375	6.2583	32.4271	0.870802	6.6	27.039	8.63	35.356	0.764774
8616305	NC_007087.3:1320083-1322172	DDB_G0268024	DDB_G0268024	histone deacetylase family protein	44.154	737.617	45.977	768.068	0.96035	42.2655	893.012	41.4381	875.53	1.01997	42.506	710.075	49.767	831.382	0.8541
8616306	NC_007087.3:1322687-1323508	DDB_G0268026	DDB_G0268026	hypothetical protein DDB_G0268026	79.213	476.497	253.518	1525.02	0.312455	638.217	4855.68	648.943	4937.28	0.983472	114.329	687.738	189.764	1141.51	0.60248
8616307	NC_007087.3:1325278-1327600	DDB_G0268028	DDB_G0268028	hypothetical protein DDB_G0268028	18.617	513.664	19.413	535.626	0.958997	17.8693	623.579	20.9527	731.178	0.85284	18.577	512.571	18.38	507.113	1.01072
8616308	NC_007087.3:1329297-1331157	DDB_G0267386	cysB	cystathionine beta-synthase	678.086	11407.3	626.031	10531.6	1.08315	771.558	16416.6	723.471	15393.4	1.06647	563.951	9487.26	583.01	9807.89	0.967309
8616309	NC_007087.3:1331238-1333035	DDB_G0267392	plbG	phospholipase B-like protein	17.554	364.044	15.496	321.376	1.13281	7.67039	201.192	7.61703	199.792	1.00701	15.362	318.593	16.805	348.514	0.914133
8616310	NC_007087.3:1334448-1338114	DDB_G0268030	DDB_G0268030	hypothetical protein DDB_G0268030	3.611	162.962	4.434	200.102	0.814389	5.13216	292.964	4.04971	231.173	1.26729	3.933	177.519	4.297	193.956	0.91529
8616313	NC_007087.3:1340556-1342081	DDB_G0268034	DDB_G0268034	Rab GDP dissociation inhibitor alpha	496.191	7492.44	492.594	7438.13	1.0073	633.93	12106.8	575.87	10998	1.10082	476.557	7195.98	514.327	7766.3	0.926564
8616314	NC_007087.3:1342457-1343261	DDB_G0268036	DDB_G0268036	"2,3-diketo-5-methylthio-1-phosphopentane enolase"	40.313	313.535	29.497	229.41	1.36668	26.553	261.197	28.0734	276.153	0.945842	39.15	304.486	36.758	285.882	1.06507
8616315	NC_007087.3:1344275-1344767	DDB_G0268038	DDB_G0268038	hypothetical protein DDB_G0268038	494.878	1003.5	343.886	697.324	1.43908	551.881	1415.41	498.404	1278.25	1.1073	526.42	1067.46	452.839	918.258	1.16249
8616316	NC_007087.3:1345124-1346305	DDB_G0268040	DDB_G0268040	hypothetical protein DDB_G0268040	21.778	223.954	17.296	177.868	1.25914	21.9818	285.905	16.9695	220.713	1.29537	20.463	210.436	19.941	205.068	1.02618
8616317	NC_007087.3:1346480-1347356	DDB_G0268042	DDB_G0268042	hypothetical protein DDB_G0268042	741.443	3705.24	556.539	2781.21	1.33224	615.038	3887.37	645.607	4080.58	0.952651	777.029	3883.08	693.559	3465.95	1.12035
8616318	NC_007087.3:1347889-1350468	DDB_G0268044	DDB_G0268044	hypothetical protein DDB_G0268044	253.392	5443.5	241.145	5180.41	1.05079	156.236	4245.04	144.023	3913.21	1.0848	249.708	5364.36	274.57	5898.47	0.909451
8616320	NC_007087.3:1353350-1354182	DDB_G0268048	DDB_G0268048	UPF0172 protein	23.428	113.406	19.834	96.008	1.1812	5.18866	31.7672	7.00497	42.8874	0.740711	25.258	122.265	20.242	97.988	1.2478
8616322	NC_007087.3:1355834-1359552	DDB_G0268560	DDB_G0268560	hypothetical protein DDB_G0268560	3.34	141.996	4.208	178.879	0.793726	0.98474	52.9453	1.4397	77.4065	0.68399	3.208	136.372	3.113	132.334	1.03052
8616323	NC_007087.3:1359895-1363000	DDB_G0268052	DDB_G0268052	hypothetical protein DDB_G0268052	22.81	862.46	21.008	794.344	1.08578	11.022	527.1	8.72738	417.368	1.26292	26.832	1014.56	28.56	1079.89	0.939496
8616324	NC_007087.3:1365317-1365947	DDB_G0268054	DDB_G0268054	hypothetical protein DDB_G0268054	8.622	17.154	8.128	16.17	1.06078	5.14353	12.9422	7.48293	18.8286	0.687368	9.455	18.81	10.663	21.214	0.886711
8616325	NC_007087.3:1366266-1368004	DDB_G0268056	sptA	serine C-palmitoyltransferase subunit	58.085	933.934	54.431	875.193	1.06713	42.6396	867.127	38.9378	791.848	1.09507	55.788	896.999	56.607	910.177	0.985532
8616326	NC_007087.3:1368762-1370695	DDB_G0268424	DDB_G0268424	hypothetical protein DDB_G0268424	15.796	318.3	16.701	336.535	0.945812	14.2184	362.381	15.637	398.539	0.909279	11.493	231.597	14.387	289.923	0.798846
8616329	NC_007087.3:1375258-1376890	DDB_G0268426	zntA	zinc/iron permease	7.102	121.983	7.885	135.422	0.900698	3.79136	82.3594	3.80412	82.6367	0.996646	7.735	132.845	7.117	122.232	1.08683
8616330	NC_007087.3:1377493-1378332	DDB_G0268564	DDB_G0268564	transmembrane protein	34.328	246.825	37.809	271.855	0.907932	50.8458	462.389	58.3178	530.339	0.871874	37.606	270.393	37.934	272.75	0.991353
8616331	NC_007087.3:1378933-1380740	DDB_G0268566	DDB_G0268566	hypothetical protein DDB_G0268566	3.766	73.38	3.423	66.701	1.1002	2.91218	71.7704	3.35309	82.6367	0.868506	3.439	67.01	2.748	53.54	1.25146
8616332	NC_007087.3:1380971-1383578	DDB_G0268060	DDB_G0268060	hypothetical protein DDB_G0268060	30.388	887.238	28.626	835.779	1.06155	18.9577	700.055	18.1859	671.554	1.04244	28.911	844.096	32.35	944.523	0.893694
8616335	NC_007087.3:1391481-1393242	DDB_G0268062	DDB_G0268062	hypothetical protein DDB_G0268062	4.373	88.629	5.136	104.093	0.851441	1.92763	49.4157	2.32584	59.6239	0.828789	3.886	78.767	4.336	87.886	0.896218
8616336	NC_007087.3:1393386-1394274	DDB_G0268064	DDB_G0268064	esterase/lipase/thioesterase domain-containing protein	477.493	2872.32	266.622	1603.85	1.7909	387.693	2949.64	402.29	3060.7	0.963715	428.001	2574.61	425.205	2557.79	1.00658
8616337	NC_007087.3:1394863-1397458	DDB_G0268066	DDB_G0268066	hypothetical protein DDB_G0268066	5.353	166.774	2.595	80.849	2.06281	1.37353	54.1219	1.2477	49.1636	1.10085	3.547	110.508	3.923	122.232	0.904155
8616338	NC_007087.3:1398471-1399280	DDB_G0268068	rab6	Rab GTPase	152.696	834.823	136.604	746.845	1.1178	119.446	825.947	126.616	875.53	0.943372	147.941	808.827	138.024	754.608	1.07185
8616339	NC_007087.3:1399545-1400979	DDB_G0268070	DDB_G0268070	hypothetical protein DDB_G0268070	7.505	120.077	5.874	93.987	1.27766	3.02322	61.1813	4.08341	82.6367	0.740367	5.657	90.523	5.366	85.866	1.05423
8616342	NC_007087.3:1408318-1411401	DDB_G0268074	DDB_G0268074	hypothetical protein DDB_G0268074	4.88	177.257	2.977	108.136	1.63923	1.69029	77.6532	1.61661	74.2684	1.04558	5.017	182.221	5.701	207.088	0.880021
8616344	NC_007087.3:1417971-1419590	DDB_G0268078	DDB_G0268078	hypothetical protein DDB_G0268078	10.542	181.069	10.827	185.953	0.973677	8.77429	190.603	8.61947	187.24	1.01796	9.857	169.289	11.41	195.976	0.863891
8616345	NC_007087.3:1420167-1422262	DDB_G0268080	rpc3	RNA polymerase III subunit	55.711	1303.7	53.724	1257.21	1.03699	34.8229	1030.67	31.5251	933.062	1.10461	52.599	1230.88	52.276	1223.33	1.00618
8616346	NC_007087.3:1423637-1426439	DDB_G0268430	DDB_G0268430	hypothetical protein DDB_G0268430	4.504	152.479	4.716	159.677	0.955047	5.68763	243.549	5.7162	244.772	0.995002	4.931	166.938	3.819	129.304	1.29118
8616348	NC_007087.3:1428912-1431383	DDB_G0268084	wdr91	WD40 repeat-containing protein	14.827	405.023	13.947	381.002	1.0631	8.68376	300.024	8.11396	280.337	1.07022	13.04	356.213	14.792	404.074	0.881558
8616350	NC_007087.3:1432946-1439629	DDB_G0268088	lvsG	WD40 repeat-containing protein	11.335	936.793	11.605	959.074	0.976734	5.96559	623.579	6.08431	635.989	0.980488	9.957	822.935	11.465	947.554	0.868469
8616351	NC_007087.3:1440158-1441186	DDB_G0268090	DDB_G0268090	glycoside hydrolase family 18 protein	17.908	134.372	19.799	148.56	0.90449	12.0258	114.127	15.7619	149.583	0.762966	18.801	141.075	18.848	141.426	0.997506
8616352	NC_007087.3:1443156-1444962	DDB_G0267428	abcH2	hypothetical protein DDB_G0267428	26.657	464.108	22.29	388.076	1.19592	14.4265	317.672	14.9637	329.501	0.9641	19.177	333.876	19.089	332.351	1.00461
8616353	NC_007087.3:1445228-1445868	DDB_G0268092	DDB_G0268092	hypothetical protein DDB_G0268092	9.166	31.449	10.015	34.361	0.915227	10.574	45.886	5.78517	25.1048	1.82778	12.678	43.498	5.3	18.183	2.39208
8616354	NC_007087.3:1446576-1447961	DDB_G0268094	DDB_G0268094	hypothetical protein DDB_G0268094	1.63	20.013	1.152	14.149	1.41493	1.59074	24.7078	1.68365	26.1508	0.944816	2.202	27.039	1.727	21.214	1.27504
8616355	NC_007087.3:1448031-1449159	DDB_G0268096	DDB_G0268096	hypothetical protein DDB_G0268096	2.381	28.59	2.104	25.265	1.13165	0.929749	14.1188	1.85985	28.2429	0.499905	2.448	29.39	2.272	27.275	1.07746
8616357	NC_007087.3:1450676-1452718	DDB_G0268098	DDB_G0268098	hypothetical protein DDB_G0268098	209.485	4672.53	258.579	5767.58	0.810139	179.462	5062.75	176.905	4990.63	1.01445	223.846	4992.86	245.245	5470.15	0.912744
8616358	NC_007087.3:1453035-1454418	DDB_G0268100	asnS2	asparagine-tRNA ligase	28.773	441.236	30.579	468.925	0.94094	18.6234	361.205	17.5281	339.961	1.06249	31.432	482.005	31.818	487.919	0.987869
8616359	NC_007087.3:1455101-1460921	DDB_G0268102	DDB_G0268102	hypothetical protein DDB_G0268102	15.477	1086.41	17.507	1228.91	0.884046	9.62134	854.185	8.89562	789.756	1.08158	16.112	1130.95	16.881	1184.95	0.954446
8616360	NC_007087.3:1461474-1463206	DDB_G0268104	gabT	4-aminobutyrate transaminase	175.42	2930.46	131.277	2193.03	1.33626	233.546	4934.51	206.795	4369.28	1.12936	174.668	2917.89	154.019	2572.94	1.13407
8616363	NC_007087.3:1466317-1468006	DDB_G0268110	DDB_G0268110	Kelch repeat-containing protein	7.1	123.889	10.715	186.964	0.662622	7.30368	161.189	7.86791	173.642	0.928287	9.769	170.465	8.684	151.528	1.12494
8616364	NC_007087.3:1468364-1468964	DDB_G0268112	DDB_G0268112	hypothetical protein DDB_G0268112	9.875	50.509	10.67	54.573	0.925492	5.81997	37.65	6.46787	41.8414	0.899828	11.262	57.605	12.443	63.642	0.905087
8616365	NC_007087.3:1469083-1473264	DDB_G0267464	polA	mitochondrial DNA polymerase A	9.693	493.651	11.013	560.891	0.880142	5.47971	352.969	5.55384	357.744	0.986652	12.119	617.201	11.108	565.704	1.09102
8616366	NC_007087.3:1473866-1474392	DDB_G0268114	DDB_G0268114	hypothetical protein DDB_G0268114	147.503	402.164	137.518	374.938	1.07261	89.3926	308.26	87.3621	301.258	1.02324	151.778	413.819	132.272	360.636	1.14747
8616370	NC_007087.3:1479678-1480888	DDB_G0268116	DDB_G0268116	hypothetical protein DDB_G0268116	5.89	69.569	6.931	81.86	0.849805	4.48951	67.0641	4.13149	61.716	1.08666	9.357	110.508	9.066	107.08	1.0321
8616371	NC_007087.3:1481368-1483750	DDB_G0268118	DDB_G0268118	hypothetical protein DDB_G0268118	19.739	538.442	12.819	349.673	1.53982	15.8919	548.278	16.0996	555.444	0.987099	22.239	606.62	21.627	589.948	1.0283
8616373	NC_007087.3:1485130-1485859	DDB_G0268434	DDB_G0268434	hypothetical protein DDB_G0268434	34.764	236.343	61.69	419.405	0.563527	21.2087	182.367	22.3837	192.47	0.947506	31.818	216.314	42.199	286.893	0.753999
8616374	NC_007087.3:1487040-1487541	DDB_G0268122	DDB_G0268122	hypothetical protein DDB_G0268122	23.684	90.534	45.473	173.826	0.520837	11.681	56.475	13.1978	63.8081	0.885072	17.222	65.835	16.12	61.621	1.06836
8616377	NC_007087.3:1489511-1491326	DDB_G0268126	DDB_G0268126	hypothetical protein DDB_G0268126	6.317	119.124	7.02	132.391	0.899858	4.04478	96.4782	3.59605	85.7748	1.12478	6.732	126.967	6.267	118.192	1.0742
8616380	NC_007087.3:1494430-1506056	DDB_G0267422	tipC	hypothetical protein DDB_G0267422	3.265	483.168	3.64	538.658	0.896978	1.20681	225.9	1.78263	333.685	0.676983	2.756	407.94	3.44	509.133	0.801163
8616384	NC_007087.3:1509431-1510298	DDB_G0268442	DDB_G0268442	hypothetical protein DDB_G0268442	15.957	137.231	17.627	151.592	0.905259	7.35564	80.0063	7.21279	78.4525	1.01981	19.002	163.411	19.029	163.65	0.998581
8616386	NC_007087.3:1512408-1514206	DDB_G0268130	DDB_G0268130	hypothetical protein DDB_G0268130	27.086	501.275	30.581	565.944	0.885713	10.4553	244.725	10.0551	235.358	1.0398	24.902	460.843	29.421	544.49	0.846402
8616387	NC_007087.3:1514263-1515878	DDB_G0268444	DDB_G0268444	TRAF-type zinc finger-containing protein	3.255	55.274	4.166	70.743	0.781325	2.30105	49.4157	3.40961	73.2224	0.674872	2.562	43.498	2.142	36.367	1.19608
8616388	NC_007087.3:1516723-1519586	DDB_G0268132	DDB_G0268132	SET domain-containing protein	16.281	528.912	20.346	660.942	0.800206	8.81979	362.381	10.6163	436.196	0.830778	16.9	549.015	18.316	594.999	0.922691
8616389	NC_007087.3:1520753-1521173	DDB_G0267402	H3a	histone H3	2165.43	5988.62	2657.04	7348.18	0.814978	3700.08	12942.2	3716.64	13000.1	0.995544	2169.68	6000.37	2309.63	6387.4	0.939406
8616390	NC_007087.3:1521690-1526501	DDB_G0268134	DDB_G0268134	hypothetical protein DDB_G0268134	16.307	937.746	17.89	1028.81	0.911515	9.62486	700.055	9.0029	654.817	1.06908	16.089	925.214	17.092	982.91	0.941318
8616392	NC_007087.3:1528261-1528973	DDB_G0268138	DDB_G0268138	hypothetical protein DDB_G0268138	102.179	534.63	101.211	529.562	1.00956	60.9823	403.561	81.0881	536.615	0.75205	101.333	530.205	94.41	493.981	1.07333
8616393	NC_007087.3:1529142-1531470	DDB_G0268140	DDB_G0268140	hypothetical protein DDB_G0268140	51.009	1411.38	62.055	1717.04	0.821997	86.2022	3016.71	78.791	2757.35	1.09406	46.27	1280.25	41.839	1157.67	1.10591
8616394	NC_007087.3:1532258-1533436	DDB_G0268142	DDB_G0268142	hypothetical protein DDB_G0268142	35.163	385.01	31.567	345.63	1.11392	10.1103	140.011	9.1397	126.57	1.1062	29.419	322.12	25.556	279.821	1.15116
8616395	NC_007087.3:1533585-1535463	DDB_G0268144	vwkA	protein serine/threonine kinase	45.123	983.49	21.793	474.989	2.07053	22.4071	617.696	14.3813	396.447	1.55807	56.473	1230.88	37.264	812.189	1.51548
8616397	NC_007087.3:1538302-1539435	DDB_G0268148	DDB_G0268148	hypothetical protein DDB_G0268148	1.144	12.389	2.239	24.255	0.510942	31.3468	429.446	39.704	543.938	0.789512	2.279	24.688	2.145	23.234	1.06247
8616399	NC_007087.3:1540788-1542162	DDB_G0268446	DDB_G0268446	glycoside hydrolase family 7 protein	20.04	304.958	62.892	957.053	0.318641	38.0845	732.999	72.5558	1396.46	0.524899	17.228	262.163	17.99	273.76	0.957643
8616401	NC_007087.3:1545974-1546631	DDB_G0268154	DDB_G0268154	hypothetical protein DDB_G0268154	38.062	223.001	70.378	412.331	0.540822	350.901	2600.2	344.298	2551.28	1.01918	27.892	163.411	29.312	171.731	0.951556
8616402	NC_007087.3:1546945-1548173	DDB_G0268448	fam45	FAM45 family protein	24.614	286.851	19.945	232.441	1.23409	11.1751	164.719	11.2127	165.273	0.996647	21.688	252.759	21.15	246.485	1.02544
8616403	NC_007087.3:1548694-1550155	DDB_G0268156	DDB_G0268156	hypothetical protein DDB_G0268156	11.947	195.364	9.95	162.709	1.2007	3.18561	65.8875	3.03449	62.762	1.0498	12.365	202.207	13.405	219.21	0.922417
8616405	NC_007087.3:1556729-1557482	DDB_G0268574	eIF4e	eukaryotic translation initiation factor 4E	219.896	1563.86	206.76	1470.45	1.06353	132.635	1193.04	131.526	1183.06	1.00843	231.758	1648.22	227.837	1620.34	1.01721
8616406	NC_007087.3:1558252-1561540	DDB_G0268576	DDB_G0268576	hypothetical protein DDB_G0268576	6.372	249.684	6.448	252.654	0.988213	3.46633	171.778	3.65169	180.964	0.94924	5.911	231.597	4.976	194.966	1.1879
8616407	NC_007087.3:1563061-1569010	DDB_G0268578	gefV	RasGEF domain-containing protein	12.871	964.43	13.77	1031.84	0.934713	11.4586	1085.97	11.9423	1131.81	0.959497	11.798	884.067	13.009	974.829	0.906911
8616408	NC_007087.3:1569278-1571100	DDB_G0267426	cshA	citrate synthase	85.889	1424.73	128.369	2129.37	0.669079	611.554	12830.4	579.606	12160.1	1.05512	89.724	1488.34	103.406	1715.29	0.867687
8616409	NC_007087.3:1574563-1576904	DDB_G0268158	DDB_G0268158	PHD zinc finger-containing protein	18.382	446.001	14.912	361.8	1.2327	10.8504	332.967	10.5329	323.224	1.03014	18.073	438.507	20.401	494.991	0.885888
8616411	NC_007087.3:1580520-1581951	DDB_G0268162	DDB_G0268162	hypothetical protein DDB_G0268162	7.642	121.983	9.941	158.667	0.768736	29.7235	600.047	33.5247	676.784	0.886615	8.912	142.25	8.164	130.314	1.09162
8616412	NC_007087.3:1582310-1583530	DDB_G0267442	cdk8	protein serine/threonine kinase	12.574	153.432	15.488	188.985	0.811854	14.4086	222.37	15.3856	237.45	0.936499	10.405	126.967	14.074	171.731	0.739307
8616413	NC_007087.3:1584254-1586243	DDB_G0268164	DDB_G0268164	hypothetical protein DDB_G0268164	6.314	146.761	5.652	131.38	1.11713	3.92196	115.303	4.94564	145.399	0.793014	5.968	138.723	6.345	147.487	0.940583
8616415	NC_007087.3:1588544-1589537	DDB_G0268452	DDB_G0268452	v-SNARE family protein	25.952	204.894	26.753	211.219	0.970059	17.9099	178.838	18.5419	185.148	0.965915	28.59	225.719	34.163	269.719	0.83687
8616417	NC_007087.3:1591384-1593342	DDB_G0268168	DDB_G0268168	hypothetical protein DDB_G0268168	22.627	486.98	20.755	446.692	1.0902	11.195	304.73	11.9129	324.271	0.939738	20.976	451.438	24.361	524.286	0.861048
8616425	NC_007087.3:1600588-1602124	DDB_G0268176	DDB_G0268176	hypothetical protein DDB_G0268176	2.085	33.355	2.084	33.35	1.00048	1.8023	36.4735	1.65404	33.4731	1.08964	1.249	19.986	1.641	26.265	0.761121
8616427	NC_007087.3:1603472-1607291	DDB_G0267410	pslA	hypothetical protein DDB_G0267410	11.728	552.737	10.871	512.382	1.07883	6.82926	407.091	7.80887	465.485	0.874552	13.869	653.645	10.631	501.052	1.30458
8616428	NC_007087.3:1607814-1609553	DDB_G0267398	gppA	glycoprotein gp100	1.279	23.825	1.574	29.308	0.812579	0.599386	14.1188	0.666112	15.6905	0.899828	1.641	30.566	1.139	21.214	1.44074
8616432	NC_007087.3:1615734-1617831	DDB_G0268180	DDB_G0268180	hypothetical protein DDB_G0268180	10.474	231.578	9.371	207.176	1.1177	5.38567	150.6	5.27448	147.491	1.02108	9.146	202.207	11.743	259.618	0.778847
8616434	NC_007087.3:1618790-1619297	DDB_G0268182	DDB_G0268182	hypothetical protein DDB_G0268182	270.321	568.938	232.886	490.148	1.16074	81.3268	216.488	115.137	306.488	0.706348	275.937	580.757	260.145	547.52	1.0607
8616436	NC_007087.3:1622397-1626997	DDB_G0268186	DDB_G0268186	hypothetical protein DDB_G0268186	4.815	270.65	6.005	337.545	0.801832	1.73755	123.539	1.3241	94.1431	1.31225	4.747	266.866	4.69	263.658	1.01215
8616437	NC_007087.3:1630090-1632271	DDB_G0268462	DDB_G0268462	hypothetical protein DDB_G0268462	23.616	518.429	77.664	1704.91	0.304079	105.177	2920.23	85.5966	2376.59	1.22875	39.736	872.311	50.02	1098.07	0.794402
8616440	NC_007087.3:1637374-1639913	DDB_G0268190	fut11	hypothetical protein DDB_G0268190	10	293.522	9.95	292.068	1.00503	7.09894	263.55	6.79036	252.094	1.04544	10.053	295.081	9.12	267.699	1.1023
8616442	NC_007087.3:1641106-1641971	DDB_G0268194	DDB_G0268194	dCTP deaminase	47.47	346.89	39.829	291.057	1.19185	58.9394	544.749	46.7418	432.012	1.26096	45.367	331.525	49.212	359.626	0.921869
8616443	NC_007087.3:1642717-1645146	DDB_G0268196	DDB_G0268196	hypothetical protein DDB_G0268196	11.21	309.723	12.436	343.609	0.901415	2.59243	90.5954	3.2028	111.926	0.809426	12.552	346.808	13.71	378.819	0.915536
8616444	NC_007087.3:1645549-1646794	DDB_G0268198	rpa43	RNA polymerase I subunit	23.777	267.791	34.727	391.108	0.684683	8.17713	116.48	10.3542	147.491	0.78974	28.601	322.12	29.42	331.341	0.972162
8616445	NC_007087.3:1647347-1648410	DDB_G0267374	acpA	subunit of heterodimeric actin capping protein cap32/34	569.289	4539.11	537.42	4285.01	1.0593	517.786	5221.59	499.655	5038.75	1.03629	535.962	4273.38	610.042	4864.04	0.878566
8616448	NC_007087.3:1654403-1659091	DDB_G0268258	kif12	kinesin family member 12	12.3	689.015	13.873	777.163	0.886614	5.26407	372.971	3.27753	232.22	1.60611	11.458	641.889	11.92	667.732	0.961242
8616449	NC_007087.3:1659360-1660037	DDB_G0267394	vps46	SNF7 family protein	208.289	1008.27	272.868	1320.87	0.763332	252.131	1543.65	271.314	1661.1	0.929296	200.604	971.063	225.798	1093.02	0.888422
8616450	NC_007087.3:1662306-1663602	DDB_G0267418	sahA	S-adenosyl-L-homocysteine hydrolase	3718.13	52794.9	3847.5	54631.8	0.966376	4294.83	77130.8	4105.62	73732.8	1.04609	4020.82	57092.9	3955.42	56164.3	1.01653
8616451	NC_007087.3:1664603-1667807	DDB_G0268586	DDB_G0268586	hypothetical protein DDB_G0268586	8.892	139.137	9.494	148.56	0.936592	25.6221	507.099	23.7838	470.715	1.07729	8.64	135.196	8.199	128.294	1.05379
8616452	NC_007087.3:1668763-1672521	DDB_G0268588	DDB_G0268588	hypothetical protein DDB_G0268588	1.911	77.192	2.026	81.86	0.943238	0.391486	20.0016	0.389001	19.8746	1.00639	2.066	83.469	1.851	74.754	1.11615
8616453	NC_007087.3:1672556-1674578	DDB_G0268590	DDB_G0268590	hypothetical protein DDB_G0268590	5.522	111.5	4.555	91.966	1.21229	1.56652	40.0032	1.10599	28.2429	1.4164	5.59	112.86	6.104	123.243	0.915793
8616454	NC_007087.3:1676401-1680165	DDB_G0268592	dlpA	dynamin like protein	60.706	1932.67	55.761	1777.67	1.08868	58.3131	2347.24	44.8564	1805.45	1.3	59.207	1886.87	58.767	1872.88	1.00749
8616457	NC_007087.3:1683896-1685943	DDB_G0268204	gnt9	GlcNAc transferase	0.865	19.06	0.459	10.106	1.88453	0.548927	15.2953	0.525569	14.6445	1.04444	0.854	18.81	0.734	16.163	1.16349
8616465	NC_007087.3:1694067-1695156	DDB_G0268210	DDB_G0268210	hypothetical protein DDB_G0268210	23.741	175.351	10.946	80.849	2.16892	13.2247	123.539	12.6533	118.202	1.04516	31.038	229.246	25.713	189.915	1.20709
8616466	NC_007087.3:1695569-1696937	DDB_G0268212	DDB_G0268212	hypothetical protein DDB_G0268212	5.036	76.24	10.748	162.709	0.468552	1.59762	30.5906	1.25649	24.0588	1.27149	3.261	49.376	3.47	52.53	0.939769
8616469	NC_007087.3:1702483-1708162	DDB_G0268216	DDB_G0268216	hypothetical protein DDB_G0268216	4.667	308.77	6.079	402.225	0.767725	1.87003	156.483	2.65011	221.759	0.705642	5.082	336.228	4.458	294.974	1.13997
8616470	NC_007087.3:1708887-1711434	DDB_G0268218	DDB_G0268218	hypothetical protein DDB_G0268218	15.858	484.121	12.017	366.853	1.31963	4.0528	156.483	4.4972	173.642	0.901183	14.48	442.033	13.435	410.135	1.07778
8616471	NC_007087.3:1712182-1713033	DDB_G0268220	DDB_G0268220	hypothetical protein DDB_G0268220	21.704	130.56	21.84	131.38	0.993773	25.5163	194.133	23.2355	176.78	1.09816	29.315	176.343	28.549	171.731	1.02683
8616473	NC_007087.3:1715766-1717245	DDB_G0268222	DDB_G0268222	hypothetical protein DDB_G0268222	273.41	4535.3	244.37	4053.58	1.11884	161.679	3392.03	153.963	3230.15	1.05012	284.41	4717.77	313.751	5204.47	0.906483
8616474	NC_007087.3:1719499-1721536	DDB_G0268224	DDB_G0268224	DDT domain-containing protein	25.28	495.557	23.405	458.819	1.08011	9.06382	224.724	10.5897	262.555	0.855909	25.608	501.99	24.942	488.93	1.0267
8616475	NC_007087.3:1721882-1722152	DDB_G0268226	DDB_G0268226	hypothetical protein DDB_G0268226	117.488	30.496	116.805	30.319	1.00585	207.866	68.2407	197.55	64.8541	1.05222	140.406	36.444	167.35	43.438	0.838996
8616476	NC_007087.3:1723391-1725922	DDB_G0268228	DDB_G0268228	hypothetical protein DDB_G0268228	7.49	216.33	8.992	259.728	0.832963	10.0487	367.088	9.59244	350.421	1.04756	7.856	226.895	7.624	220.22	1.03043
8616477	NC_007087.3:1727068-1728832	DDB_G0268230	DDB_G0268230	hypothetical protein DDB_G0268230	12.67	257.308	13.536	274.887	0.936022	6.36724	163.542	6.76044	173.642	0.941838	11.983	243.354	9.75	197.996	1.22903
8616478	NC_007087.3:1728956-1732034	DDB_G0268232	DDB_G0268232	small MutS related family protein	14.781	553.69	18.373	688.229	0.804496	12.2183	578.869	12.4304	588.917	0.982937	16.226	607.796	15.237	570.755	1.06491
8616480	NC_007087.3:1733948-1735538	DDB_G0268236	DDB_G0268236	hypothetical protein DDB_G0268236	306.239	5523.55	288.504	5203.66	1.06147	344.214	7852.38	335.19	7646.51	1.02692	327.2	5901.62	294.822	5317.62	1.10982
8616481	NC_007087.3:1736096-1737900	DDB_G0268238	alg3	hypothetical protein DDB_G0268238	11.665	172.492	8.953	132.391	1.30292	13.0856	244.725	12.8644	240.588	1.01719	11.528	170.465	11.887	175.772	0.969799
8616482	NC_007087.3:1738890-1745341	DDB_G0267376	acrA	adenylyl cyclase	11.229	903.438	10.853	873.171	1.03464	9.22696	938.897	8.19303	833.689	1.1262	10.667	858.203	12.104	973.819	0.881279
8616484	NC_007087.3:1747505-1750802	DDB_G0267404	kif6	SAM domain-containing protein	21.158	796.703	22.008	828.704	0.961378	10.0302	477.685	8.8735	422.598	1.13035	20.512	772.383	20.845	784.914	0.984025
8616485	NC_007087.3:1752058-1754689	DDB_G0267462	Dd5P4	RhoGAP domain-containing protein	32.682	919.639	26.505	745.834	1.23305	17.9509	638.874	17.5759	625.528	1.02134	31.209	878.189	33.315	937.452	0.936785
8616486	NC_007087.3:1754913-1755359	DDB_G0268240	DDB_G0268240	hypothetical protein DDB_G0268240	56.39	86.722	54.542	83.881	1.03388	19.3563	37.65	20.9733	40.7953	0.922902	45.102	69.362	41.382	63.642	1.08989
8616489	NC_007087.3:1757206-1760907	DDB_G0268242	DDB_G0268242	hypothetical protein DDB_G0268242	1.032	12.389	0.842	10.106	1.22565	0.77479	11.7656	0.964368	14.6445	0.803417	1.175	14.107	1.43	17.173	0.821678
8616490	NC_007087.3:1757206-1760907	DDB_G0295493	srpB		85.596	90.534	30.576	32.34	2.79945	50.1321	67.0641	42.2246	56.4858	1.18727	65.578	69.362	63.991	67.682	1.0248
8616493	NC_007087.3:1761067-1763956	DDB_G0268244	DDB_G0268244	hypothetical protein DDB_G0268244	87.885	2534.96	91.307	2633.66	0.962522	73.242	2671.98	67.2669	2454	1.08883	84.695	2442.94	90.918	2622.44	0.931554
8616494	NC_007087.3:1764264-1766742	DDB_G0268246	DDB_G0268246	hypothetical protein DDB_G0268246	0.901	26.684	0.819	24.255	1.10012	0.345383	12.9422	0.334981	12.5524	1.03105	1.349	39.971	0.58	17.173	2.32586
8616497	NC_007087.3:1771284-1772395	DDB_G0268252	DDB_G0268252	hypothetical protein DDB_G0268252	37.958	375.48	34.43	340.577	1.10247	14.8584	185.897	16.2199	202.931	0.91606	40.289	398.536	33.087	327.3	1.21767
8616507	NC_007087.3:1799318-1801673	DDB_G0268640	DDB_G0268640	hypothetical protein DDB_G0268640	4.217	118.171	1.118	31.329	3.77191	5.34478	189.427	1.06252	37.6572	5.03029	5.664	158.709	0.901	25.255	6.28635
8616508	NC_007087.3:1801908-1805309	DDB_G0268642	DDB_G0268642	hypothetical protein DDB_G0268642	4.99	197.27	5.854	231.431	0.852409	9.74157	487.097	11.0039	550.214	0.885283	5.263	208.085	6.235	246.485	0.844106
8616510	NC_007087.3:1809150-1815492	DDB_G0268616	mtaA	XMAP215 family protein	21.827	1662.02	22.562	1718.05	0.967423	10.0299	965.958	9.44936	910.05	1.06144	22.942	1746.97	21.226	1616.3	1.08084
8616511	NC_007087.3:1816265-1816778	DDB_G0269038	atp5D	ATP synthase F1 delta	1066.45	4243.68	994.552	3957.57	1.07229	1247.66	6279.32	1145.62	5765.74	1.08907	1018.97	4054.72	1049.98	4178.13	0.970466
8616512	NC_007087.3:1817323-1824212	DDB_G0269040	DDB_G0269040	IPT/TIG domain-containing protein	108.7	7498.16	176.219	12155.7	0.616846	17.8012	1553.06	22.7203	1982.23	0.783493	119.743	8259.91	138.567	9558.37	0.864152
8616514	NC_007087.3:1826959-1827855	DDB_G0268646	DDB_G0268646	hypothetical protein DDB_G0268646	2121	3106.76	1773.86	2598.29	1.1957	2205.02	4085.03	2100.42	3891.25	1.0498	2199.93	3222.38	2101.39	3078.03	1.04689
8616515	NC_007087.3:1828315-1832424	DDB_G0268920	srfC	hypothetical protein DDB_G0268920	13.413	515.57	20.902	803.439	0.641709	12.6816	616.519	9.57489	465.485	1.32446	15.17	583.108	15.217	584.897	0.996911
8616516	NC_007087.3:1834586-1838131	DDB_G0268638	dstB	signal transducer and activator of transcription family protein	26.375	1115	25.244	1067.21	1.0448	47.7943	2555.5	47.5784	2543.95	1.00454	27.559	1165.04	29.989	1267.78	0.91897
8616517	NC_007087.3:1841482-1844500	DDB_G0268650	DDB_G0268650	hypothetical protein DDB_G0268650	35.298	1195.05	41.969	1420.92	0.841049	38	1627.19	33.1002	1417.38	1.14803	40.905	1384.88	41.176	1394.06	0.993418
8616518	NC_007087.3:1844689-1845832	DDB_G0268652	DDB_G0268652	"3\',5\'-bisphosphate nucleotidase"	75.333	777.643	61.972	639.719	1.2156	38.4799	502.393	41.5818	542.892	0.925402	71.293	735.939	70.557	728.344	1.01043
8616519	NC_007087.3:1846132-1850294	DDB_G0268922	DDB_G0268922	hypothetical protein DDB_G0268922	12.599	577.514	13.405	614.454	0.939873	8.52354	494.157	7.93879	460.255	1.07366	13.08	599.567	15.184	696.018	0.861433
8616522	NC_007087.3:1853005-1856574	DDB_G0269046	DDB_G0269046	NAD+ transhydrogenase	24.012	1029.23	19.688	843.864	1.21963	20.5963	1116.56	11.1913	606.7	1.84038	30.225	1295.53	30.12	1291.02	1.00349
8616523	NC_007087.3:1858321-1860328	DDB_G0269048	DDB_G0269048	hypothetical protein DDB_G0269048	72.612	1704.91	86.687	2035.38	0.837634	138.589	4115.62	128.92	3828.48	1.075	68.496	1608.25	86.134	2022.39	0.795226
8616524	NC_007087.3:1861998-1863226	DDB_G0269050	DDB_G0269050	hypothetical protein DDB_G0269050	75.233	747.147	69.402	689.24	1.08402	105.004	1318.93	72.452	910.05	1.44929	24.03	238.651	12.511	124.253	1.92071
8616527	NC_007087.3:1866090-1871670	DDB_G0268924	DDB_G0268924	hypothetical protein DDB_G0268924	7.771	518.429	6.802	453.766	1.14246	2.77503	234.136	2.61594	220.713	1.06082	8.265	551.366	8.238	549.541	1.00328
8616530	NC_007087.3:1873354-1880413	DDB_G0268660	DDB_G0268660	DNA2/NAM7 helicase family protein	2.243	197.27	2.712	238.505	0.827065	0.49722	55.2985	0.592546	65.9001	0.839125	2.046	179.87	1.402	123.243	1.45934
8616531	NC_007087.3:1881041-1888712	DDB_G0268662	DDB_G0268662	DNA2/NAM7 helicase family protein	3.252	312.582	3.649	350.683	0.891203	3.76489	457.683	3.45907	420.506	1.08841	3.302	317.418	3.227	310.127	1.02324
8616532	NC_007087.3:1889431-1890712	DDB_G0268664	aatA	aspartate aminotransferase	517.278	7243.71	512.686	7179.41	1.00896	1645.67	29147	1464.93	25945.8	1.12338	512.274	7173.64	478.996	6707.63	1.06947
8616533	NC_007087.3:1890849-1891251	DDB_G0268666	DDB_G0268666	hypothetical protein DDB_G0268666	32.001	81.004	37.13	93.987	0.861864	19.4775	62.3579	26.465	84.7287	0.735972	25.079	63.483	23.146	58.591	1.08351
8616539	NC_007087.3:1898793-1901011	DDB_G0269052	DDB_G0269052	hypothetical protein DDB_G0269052	6.634	139.137	5.83	122.284	1.13791	2.52816	67.0641	4.25876	112.972	0.593638	5.493	115.211	4.961	104.049	1.10724
8616540	NC_007087.3:1901920-1904275	DDB_G0268678	DDB_G0268678	TH1 family protein	10.984	254.449	11.081	256.696	0.991246	2.52979	74.1235	3.74855	109.834	0.674872	10.657	246.88	9.375	217.19	1.13675
8616541	NC_007087.3:1904781-1906824	DDB_G0268680	DDB_G0268680	hypothetical protein DDB_G0268680	10.863	260.167	14.6	349.673	0.744041	25.0144	757.707	24.2767	735.362	1.03039	13.892	332.701	15.438	369.728	0.899857
8616542	NC_007087.3:1909651-1911457	DDB_G0268928	DDB_G0268928	"phosphoesterase, PA-phosphatase related-family protein"	56.378	1065.45	46.685	882.267	1.20763	128.279	3066.12	108.883	2602.53	1.17814	49.393	933.443	53.882	1018.27	0.916688
8616546	NC_007087.3:1916940-1919356	DDB_G0268684	DDB_G0268684	hypothetical protein DDB_G0268684	19.581	524.147	17.555	469.936	1.11541	5.73397	194.133	6.85891	232.22	0.835989	18.621	498.463	19.51	522.266	0.954434
8616552	NC_007087.3:1931475-1933597	DDB_G0269054	ppwd1	WD40 repeat-containing protein	18.384	407.881	19.495	432.543	0.943011	10.5237	295.317	10.3999	291.843	1.0119	17.273	383.252	18.94	420.237	0.911985
8616553	NC_007087.3:1935671-1937431	DDB_G0268696	DDB_G0268696	hypothetical protein DDB_G0268696	26.921	500.322	91.682	1703.9	0.293635	84.191	1978.98	79.7904	1875.54	1.05515	37.005	687.738	60.715	1128.38	0.609487
8616554	NC_007087.3:1937905-1938403	DDB_G0268934	DDB_G0268934	LYR motif-containing protein	14.912	37.167	14.192	35.371	1.05073	16.0496	50.5922	11.9461	37.6572	1.3435	18.396	45.849	23.103	57.581	0.79626
8616555	NC_007087.3:1938532-1940334	DDB_G0268698	DDB_G0268698	hypothetical protein DDB_G0268698	12.811	250.637	11.881	232.441	1.07828	14.6928	363.558	15.8951	393.309	0.92436	14.302	279.798	14.561	284.872	0.982213
8616557	NC_007087.3:1941101-1943114	DDB_G0268702	DDB_G0268702	hypothetical protein DDB_G0268702	116.935	2159.48	108.025	1994.95	1.08248	108.15	2526.08	103.765	2423.66	1.04226	113.759	2100.83	114.434	2113.31	0.994101
8616558	NC_007087.3:1943353-1944470	DDB_G0268704	DDB_G0268704	hypothetical protein DDB_G0268704	5.004	51.462	5.503	56.594	0.909322	7.14634	92.9485	7.39903	96.2351	0.965848	7.545	77.591	6.483	66.672	1.16381
8616559	NC_007087.3:1944950-1949839	DDB_G0268706	ints3	integrator complex subunit 3	14.955	850.071	14.419	819.609	1.03717	5.69526	409.444	5.49992	395.401	1.03552	15.47	879.364	15.177	862.698	1.01931
8616561	NC_007087.3:1950931-1954075	DDB_G0269056	DDB_G0269056	hypothetical protein DDB_G0269056	1.666	63.851	2.083	79.839	0.799808	3.27723	158.836	2.223	107.741	1.47424	1.687	64.659	1.898	72.733	0.88883
8616564	NC_007087.3:1957161-1958072	DDB_G0268618	pinA	hypothetical protein DDB_G0268618	79.491	621.352	83.263	650.836	0.954698	58.0763	574.163	57.8758	572.181	1.00346	64.521	504.341	68.624	536.408	0.94021
8616565	NC_007087.3:1958549-1960468	DDB_G0269060	DDB_G0269060	hypothetical protein DDB_G0269060	25.854	526.053	28.56	581.104	0.905252	9.05243	232.96	7.72297	198.746	1.17214	13.289	270.393	9.483	192.945	1.40135
8616566	NC_007087.3:1961101-1961834	DDB_G0268938	ube2w	ubiquitin-conjugating enzyme E2W	104.75	330.689	133.172	420.416	0.786577	85.4539	341.203	86.7146	346.237	0.985462	98.311	310.364	118.396	373.769	0.830357
8616567	NC_007087.3:1963367-1963868	DDB_G0268940	DDB_G0268940	hypothetical protein DDB_G0268940	15.833	41.932	8.777	23.244	1.80392	5.26887	17.6484	8.74409	29.2889	0.602564	10.654	28.215	10.68	28.285	0.997566
8616568	NC_007087.3:1964489-1965662	DDB_G0268708	DDB_G0268708	hypothetical protein DDB_G0268708	20.573	133.419	19.323	125.316	1.06469	11.9055	97.6548	10.7122	87.8668	1.1114	21.753	141.075	16.355	106.069	1.33005
8616569	NC_007087.3:1966393-1969829	DDB_G0268710	DDB_G0268710	hypothetical protein DDB_G0268710	8.079	279.227	6.433	222.335	1.25587	2.71853	118.833	3.35021	146.445	0.811451	9.048	312.715	8.418	290.933	1.07484
8616573	NC_007087.3:1977387-1978925	DDB_G0268620	pkbA	protein serine/threonine kinase	106.519	1566.72	96.057	1412.84	1.10891	115.235	2143.7	105.937	1970.73	1.08777	93.996	1382.53	98.077	1442.54	0.95839
8616576	NC_007087.3:1982795-1984139	DDB_G0268948	DDB_G0268948	hypothetical protein DDB_G0268948	261.315	2329.12	210.104	1872.67	1.24374	434.803	4901.56	439.085	4949.83	0.990248	305.609	2723.91	323.805	2886.1	0.943806
8616578	NC_007087.3:1986770-1988565	DDB_G0268714	ctu2	cytosolic thiouridylase subunit 2	14.722	262.073	13.284	236.484	1.10825	3.34439	75.3	3.85608	86.8208	0.867303	12.217	217.49	9.59	170.721	1.27393
8616579	NC_007087.3:1988768-1990709	DDB_G0269062	DDB_G0269062	DUF974 family protein	24.358	422.176	22.682	393.129	1.07389	10.0368	220.017	11.8819	260.462	0.844713	22.655	392.657	25.121	435.39	0.901835
8616581	NC_007087.3:1991526-1993860	DDB_G0268718	DDB_G0268718	hypothetical protein DDB_G0268718	12.247	324.971	16.264	431.533	0.753013	3.57602	120.009	4.86245	163.181	0.735436	16.172	429.102	15.457	410.135	1.04626
8616582	NC_007087.3:1994315-1994923	DDB_G0268720	selk	selenoprotein K	164.972	303.052	176.047	323.397	0.937091	171.163	397.678	184.14	427.828	0.929526	184.952	339.754	208.967	383.87	0.885078
8616602	NC_007087.3:2017891-2018374	DDB_G0269072	DDB_G0269072	hypothetical protein DDB_G0269072	4.516	16.201	4.507	16.17	1.002	3.11149	14.1188	4.6105	20.9207	0.67487	4.26	15.283	5.631	20.204	0.756526
8616603	NC_007087.3:2018395-2018811	DDB_G0269074	DDB_G0269074	hypothetical protein DDB_G0269074	11.303	19.06	5.993	10.106	1.88603	7.17151	15.2953	10.2995	21.9667	0.696297	11.155	18.81	10.783	18.183	1.0345
8616609	NC_007087.3:2026436-2027584	DDB_G0268964	DDB_G0268964	hypothetical protein DDB_G0268964	2.017	22.872	2.139	24.255	0.942964	1.2304	17.6484	1.60439	23.0127	0.766896	1.659	18.81	1.514	17.173	1.09577
8616611	NC_007087.3:2030027-2031344	DDB_G0268742	DDB_G0268742	hypothetical protein DDB_G0268742	7.572	96.252	5.883	74.785	1.2871	2.5614	41.1797	2.14711	34.5191	1.19295	7.491	95.225	7.55	95.968	0.992185
8616612	NC_007087.3:2031685-2032762	DDB_G0268744	act23	hypothetical protein DDB_G0268744	3.445	39.073	3.03	34.361	1.13696	1.72256	24.7078	1.02097	14.6445	1.68718	3.11	35.269	4.632	52.53	0.671416
8616613	NC_007087.3:2032964-2034502	DDB_G0268746	DDB_G0268746	UBX domain-containing protein	22.15	295.428	18.488	246.59	1.19807	12.3449	208.252	14.3238	241.634	0.861845	22.476	299.783	20.904	278.811	1.0752
8616617	NC_007087.3:2042125-2043871	DDB_G0268966	DDB_G0268966	hypothetical protein DDB_G0268966	110.906	1500.97	126.349	1709.96	0.877775	70.5922	1208.33	63.0662	1079.51	1.11933	112.319	1520.08	127.116	1720.35	0.883595
8616618	NC_007087.3:2044868-2046922	DDB_G0268754	DDB_G0268754	glycoside hydrolase family 47 protein	7.468	171.539	9.063	208.187	0.82401	4.77872	138.834	4.93265	143.307	0.968794	8.138	186.924	8.224	188.905	0.989543
8616619	NC_007087.3:2047240-2047809	DDB_G0268968	DDB_G0268968	hypothetical protein DDB_G0268968	177.427	292.569	267.829	441.639	0.662464	392.645	818.888	327.016	682.014	1.20069	182.515	300.959	259.751	428.319	0.702654
8616621	NC_007087.3:2048941-2050448	DDB_G0268758	DDB_G0268758	hypothetical protein DDB_G0268758	271.849	3455.56	254.178	3230.94	1.06952	281.169	4520.36	286.346	4603.6	0.98192	277.551	3528.04	293.09	3725.56	0.946982
8616622	NC_007087.3:2050766-2051719	DDB_G0268970	DDB_G0268970	hypothetical protein DDB_G0268970	81.914	685.203	96.291	805.46	0.850692	51.49	544.749	55.6648	588.917	0.925001	92.618	774.734	99.873	835.423	0.927358
8616625	NC_007087.3:2054000-2054913	DDB_G0268760	rabQ	Rab GTPase	70.524	374.527	81.83	434.565	0.861836	46.0695	309.436	51.0813	343.099	0.901886	61.984	329.174	79.703	423.268	0.777687
8616626	NC_007087.3:2055280-2056126	DDB_G0268762	DDB_G0268762	hypothetical protein DDB_G0268762	80.583	670.908	89.461	744.823	0.900761	39.8885	420.033	44.4035	467.577	0.898319	99.407	827.637	89.787	747.537	1.10714
8616627	NC_007087.3:2056698-2061951	DDB_G0268764	DDB_G0268764	hypothetical protein DDB_G0268764	13.807	909.156	15.655	1030.83	0.881955	4.32295	360.028	4.49648	374.48	0.961408	14.551	958.131	15.433	1016.25	0.94285
8616636	NC_007087.3:2068279-2068627	DDB_G0268772	DDB_G0268772	hypothetical protein DDB_G0268772	23.345	42.885	18.705	34.361	1.24806	13.1664	30.5906	14.8573	34.5191	0.886191	24.319	44.674	26.946	49.499	0.902509
8616641	NC_007087.3:2073844-2075041	DDB_G0268774	DDB_G0268774	hypothetical protein DDB_G0268774	4.196	44.791	3.692	39.414	1.13651	2.00426	27.061	2.32423	31.381	0.862333	2.863	30.566	3.691	39.397	0.775671
8616642	NC_007087.3:2075251-2076868	DDB_G0268776	gatB	glutamyl-tRNA amidotransferase B subunit	9.276	170.586	9.068	166.751	1.02294	3.69285	85.8891	4.22764	98.3272	0.873502	10.165	186.924	13.349	245.475	0.76148
8616643	NC_007087.3:2077108-2078704	DDB_G0268988	DDB_G0268988	RNA-binding region RNP-1 domain-containing protein	26.062	293.522	22.792	256.696	1.14347	11.5636	164.719	14.393	205.023	0.803418	28.601	322.12	29.509	332.351	0.96923
8616644	NC_007087.3:2079024-2080332	DDB_G0268990	DDB_G0268990	hypothetical protein DDB_G0268990	3.585	51.462	3.661	52.552	0.979241	1.10158	20.0016	2.01636	36.6112	0.546321	4.586	65.835	3.729	53.54	1.22982
8616646	NC_007087.3:2082802-2086499	DDB_G0268778	rbbB	ARID/BRIGHT DNA binding domain-containing protein	10.341	457.437	10.875	481.053	0.950897	3.91172	218.841	3.57123	199.792	1.09534	11.11	491.41	13.337	589.948	0.833021
8616650	NC_007087.3:2093908-2097333	DDB_G0268994	manC	hypothetical protein DDB_G0268994	1.445	57.18	1.609	63.669	0.898073	0.235071	11.7656	0.438883	21.9667	0.535612	2.139	84.645	1.966	77.784	1.088
8616651	NC_007087.3:2097734-2099012	DDB_G0268782	DDB_G0268782	hypothetical protein DDB_G0268782	3.344	46.697	2.75	38.403	1.216	1.06586	18.825	1.77677	31.381	0.599886	4.714	65.835	3.979	55.56	1.18472
8616654	NC_007087.3:2099704-2102586	DDB_G0268996	DDB_G0268996	hypothetical protein DDB_G0268996	99.879	2051.8	105.131	2159.68	0.950043	41.1628	1069.5	47.6273	1237.46	0.864269	125.901	2586.37	126.084	2590.11	0.998549
8616656	NC_007087.3:2108111-2110076	DDB_G0268786	DDB_G0268786	hypothetical protein DDB_G0268786	9.309	213.471	9.255	212.229	1.00583	3.08307	89.4188	3.78695	109.834	0.81413	7.639	175.168	7.841	179.813	0.974238
8616658	NC_007087.3:2111459-2112649	DDB_G0269000	DDB_G0269000	hypothetical protein DDB_G0269000	28.525	333.548	30.163	352.705	0.945695	9.38745	138.834	9.68984	143.307	0.968793	26.241	306.837	26.867	314.168	0.9767
8616659	NC_007087.3:2113024-2116145	DDB_G0269086	DDB_G0269086	alpha/beta hydrolase fold-1 domain-containing protein	102.604	3489.86	95.823	3259.23	1.07077	98.4325	4234.45	85.7373	3688.32	1.14807	108.565	3692.63	108.643	3695.26	0.999282
8616661	NC_007087.3:2118380-2119262	DDB_G0268790	DDB_G0268790	hypothetical protein DDB_G0268790	711.161	3275.44	666.83	3071.26	1.06648	611.986	3564.99	550.915	3209.23	1.11085	657.013	3026.05	634.743	2923.48	1.03509
8616662	NC_007087.3:2120473-2122457	DDB_G0268792	gtaF	hypothetical protein DDB_G0268792	38.396	833.87	33.505	727.643	1.14598	23.3875	642.404	22.5065	618.206	1.03914	33.562	728.885	38.979	846.535	0.861028
8616663	NC_007087.3:2123317-2124574	DDB_G0268794	bub2	RabGAP/TBC domain-containing protein	15.373	179.163	17.257	201.112	0.890827	14.1285	208.252	12.4901	184.102	1.13118	15.636	182.221	17.943	209.108	0.871426
8616664	NC_007087.3:2124706-2125744	DDB_G0268796	DDB_G0268796	hypothetical protein DDB_G0268796	12.197	77.192	13.414	84.892	0.909274	10.4363	83.536	8.88641	71.1303	1.17441	12.26	77.591	12.291	77.784	0.997478
8616668	NC_007087.3:2130760-2132526	DDB_G0268634	pde3	cGMP-specific phosphodiesterase	14.323	223.001	10.45	162.709	1.37062	4.83952	95.3016	4.94004	97.2812	0.979652	11.553	179.87	11.289	175.772	1.02339
8616669	NC_007087.3:2134087-2134666	DDB_G0269088	DDB_G0269088	hypothetical protein DDB_G0269088	11.468	43.838	6.874	26.276	1.66832	104.886	507.099	96.2787	465.485	1.0894	3.998	15.283	3.7	14.143	1.08054
8616670	NC_007087.3:2137155-2139957	DDB_G0268632	abpA	alpha actinin	1451.77	45058.5	1289.02	40007.2	1.12626	1462.47	57409.2	1313.92	51577.8	1.11306	1563.19	48516.7	1632.96	50682	0.957274
8616673	NC_007087.3:2141888-2145041	DDB_G0268808	DDB_G0268808	hypothetical protein DDB_G0268808	2.711	94.346	2.701	93.987	1.0037	1.97835	87.0657	1.18842	52.3017	1.66469	2.872	99.928	2.903	101.019	0.989321
8616674	NC_007087.3:2146484-2149458	DDB_G0268810	DDB_G0268810	transmembrane protein	175.465	6084.87	179.167	6213.26	0.979338	86.7251	3803.83	80.7765	3542.92	1.07364	181.707	6301.33	183.752	6372.25	0.988871
8616677	NC_007087.3:2157479-2160359	DDB_G0268814	DDB_G0268814	hypothetical protein DDB_G0268814	5.137	179.163	4.405	153.614	1.16617	3.65439	161.189	3.05925	134.938	1.19454	3.91	136.372	4.519	157.589	0.865236
8616678	NC_007087.3:2160759-2161866	DDB_G0268816	DDB_G0268816	hypothetical protein DDB_G0268816	25.912	304.005	37.901	444.671	0.683676	12.607	187.074	15.9314	236.404	0.79133	24.85	291.554	28.672	336.392	0.866699
8616682	NC_007087.3:2167054-2168395	DDB_G0268818	DDB_G0268818	hypothetical protein DDB_G0268818	9.796	144.855	10.867	160.688	0.901445	6.92027	129.422	7.94235	148.537	0.871313	13.277	196.329	11.682	172.742	1.13653
8616683	NC_007087.3:2170093-2173749	DDB_G0269006	DDB_G0269006	C2H2-type zinc finger-containing protein	27.745	918.686	29.239	968.169	0.948904	14.6369	612.989	14.7365	617.16	0.993241	29.93	991.048	33.376	1105.14	0.896752
8616684	NC_007087.3:2174036-2176085	DDB_G0268820	DDB_G0268820	hypothetical protein DDB_G0268820	5.759	103.876	6.5	117.231	0.886	1.80514	41.1797	2.88878	65.9001	0.62488	5.019	90.523	4.369	78.794	1.14878
8616685	NC_007087.3:2179083-2182266	DDB_G0268822	DDB_G0268822	hypothetical protein DDB_G0268822	15.305	577.514	15.963	602.327	0.95878	6.21272	296.494	5.78649	276.153	1.07366	15.204	573.703	13.948	526.307	1.09005
8616686	NC_007087.3:2182742-2184185	DDB_G0268824	DDB_G0268824	hypothetical protein DDB_G0268824	10.04	142.949	12.989	184.943	0.772962	1.82934	32.9438	2.55576	46.0255	0.715771	15.027	213.963	13.835	196.986	1.08616
8616687	NC_007087.3:2184409-2187469	DDB_G0268826	DDB_G0268826	hypothetical protein DDB_G0268826	2.535	94.346	2.443	90.955	1.03766	0.624769	29.4141	0.822076	38.7033	0.759989	2.021	75.24	2.442	90.917	0.8276
8616689	NC_007087.3:2191611-2192201	DDB_G0268828	DDB_G0268828	hypothetical protein DDB_G0268828	189.76	621.352	127.468	417.384	1.48869	196.595	814.182	148.011	612.976	1.32825	197.827	647.767	152.403	499.032	1.29805
8616692	NC_007087.3:2194684-2195137	DDB_G0268832	DDB_G0268832	hypothetical protein DDB_G0268832	3.28	10.483	6.008	19.202	0.545939	14.2619	57.6516	9.31565	37.6572	1.53096	5.885	18.81	5.689	18.183	1.03445
8616698	NC_007087.3:2199645-2204240	DDB_G0268636	roco11	leucine-rich repeat-containing protein	5.009	278.274	5.149	286.004	0.97281	3.70095	260.02	3.43925	241.634	1.07609	5.799	322.12	5.51	306.086	1.05245
8616699	NC_007087.3:2204410-2213336	DDB_G0269014	DDB_G0269014	hypothetical protein DDB_G0269014	20.109	2187.12	23.072	2509.36	0.871576	12.8721	1770.73	11.9079	1638.09	1.08097	19.153	2083.2	20.526	2232.51	0.933109
8616700	NC_007087.3:2213968-2215930	DDB_G0269034	udkA	uridine kinase	39.619	668.049	37.279	628.603	1.06277	36.8526	785.944	36.737	783.479	1.00315	38.695	652.47	35.227	593.989	1.09845
8616702	NC_007087.3:2217040-2218013	DDB_G0268630	spsA	hypothetical protein DDB_G0268630	252.945	2135.66	259.74	2193.03	0.973839	367.113	3920.31	383.394	4094.18	0.957535	290.035	2448.82	276.021	2330.5	1.05077
8616704	NC_007087.3:2219370-2220365	DDB_G0268628	pykA	pyridoxal kinase	28.544	261.12	26.624	243.558	1.07212	10.8807	125.892	12.0242	139.123	0.9049	26.473	242.178	24.846	227.292	1.06548
8616706	NC_007087.3:2223008-2224754	DDB_G0268846	DDB_G0268846	hypothetical protein DDB_G0268846	14.433	289.71	12.838	257.707	1.12424	6.71983	170.602	6.34515	161.089	1.05905	12.885	258.637	12.28	246.485	1.04927
8616707	NC_007087.3:2225483-2234074	DDB_G0268848	DDB_G0268848	hypothetical protein DDB_G0268848	10.828	1098.8	4.272	433.554	2.53464	7.75508	995.373	5.55001	712.349	1.39731	9.662	980.468	11.557	1172.83	0.83603
8616708	NC_007087.3:2235138-2243566	DDB_G0268850	DDB_G0268850	hypothetical protein DDB_G0268850	1.99	202.035	1.603	162.709	1.24142	0.28406	36.4735	0.244399	31.381	1.16228	1.864	189.275	1.552	157.589	1.20103
8616709	NC_007087.3:2244140-2252535	DDB_G0268852	DDB_G0268852	hypothetical protein DDB_G0268852	5.102	520.335	3.468	353.715	1.47116	1.24958	161.189	0.964985	124.478	1.29492	4.795	489.058	4.279	436.4	1.12059
8616710	NC_007087.3:2252862-2254749	DDB_G0268854	gnt4	GlcNAc transferase	9.829	215.377	10.884	238.505	0.903069	11.7166	324.731	11.7755	326.363	0.994998	8.691	190.451	6.684	146.477	1.30027
8616711	NC_007087.3:2256022-2257759	DDB_G0269016	CYP524A1	cytochrome P450 family protein	699.173	12692.9	747.85	13576.6	0.934911	1027.7	23597.2	956.057	21952.1	1.07494	788.553	14315.5	820.593	14897.2	0.960955
8616716	NC_007087.3:2266963-2269912	DDB_G0268860	rngB	RING zinc finger-containing protein	10.212	349.749	13.249	453.766	0.770775	9.64263	417.68	10.2633	444.564	0.939525	10.641	364.442	11.739	402.054	0.906466
8616717	NC_007087.3:2271072-2273030	DDB_G0268862	DDB_G0268862	hypothetical protein DDB_G0268862	208.593	4521.96	158.177	3429.02	1.31873	160.017	4387.4	152.68	4186.23	1.04805	242.355	5253.85	190.03	4119.54	1.27535
8616719	NC_007087.3:2276259-2277646	DDB_G0268864	DDB_G0268864	hypothetical protein DDB_G0268864	15.301	180.116	13.908	163.72	1.10016	5.68983	84.7126	5.83143	86.8208	0.975718	13.782	162.236	16.391	192.945	0.840827
8616722	NC_007087.3:2281502-2284779	DDB_G0268868	nat10	hypothetical protein DDB_G0268868	30.944	1197.91	34.591	1339.07	0.894568	41.5002	2031.92	36.2979	1777.21	1.14332	34.013	1316.7	31.732	1228.39	1.07188
8616723	NC_007087.3:2286517-2287261	DDB_G0268870	DDB_G0268870	hypothetical protein DDB_G0268870	372.376	2604.53	363.826	2544.73	1.0235	1084.75	9596.05	897.953	7943.58	1.20803	401.882	2810.91	417.832	2922.47	0.961827
8616724	NC_007087.3:2287975-2294601	DDB_G0268872	DDB_G0268872	UBP-type zinc finger-containing protein	7.822	629.929	7.856	632.645	0.995672	4.17004	424.739	4.31333	439.334	0.96678	8.19	659.523	7.627	614.193	1.07382
8616725	NC_007087.3:2295153-2296270	DDB_G0269022	DDB_G0269022	hypothetical protein DDB_G0269022	52.511	570.843	33.653	365.843	1.56037	48.8618	671.818	51.0489	701.889	0.957157	46.502	505.517	42.095	457.614	1.10469
8616726	NC_007087.3:2296805-2297615	DDB_G0268874	DDB_G0268874	hypothetical protein DDB_G0268874	8.249	64.804	16.595	130.369	0.497077	9.23642	91.7719	11.1595	110.88	0.827673	6.136	48.2	7.33	57.581	0.837108
8616727	NC_007087.3:2297917-2302573	DDB_G0268876	DDB_G0268876	filamin/ABP280 repeat-containing protein	26.008	1340.86	18.995	979.286	1.3692	22.7351	1482.47	21.6566	1412.15	1.0498	30.032	1548.29	23.533	1213.23	1.27617
8616728	NC_007087.3:2304382-2305729	DDB_G0268878	DDB_G0268878	hypothetical protein DDB_G0268878	563.255	6564.22	488.047	5687.74	1.1541	714.966	10538.5	890.629	13127.7	0.802765	1188.73	13853.5	1203.13	14021.4	0.988031
8616729	NC_007087.3:2306168-2308216	DDB_G0268880	atxn10	hypothetical protein DDB_G0268880	6.978	147.714	5.824	123.295	1.19815	2.50478	67.0641	2.3441	62.762	1.06855	5.22	110.508	4.629	97.988	1.12767
8616731	NC_007087.3:2309453-2310009	DDB_G0268884	DDB_G0268884	osmotically inducible family protein	4.166	14.295	9.131	31.329	0.456248	75.3735	327.085	85.0902	369.25	0.885807	6.168	21.161	5.005	17.173	1.23237
8616732	NC_007087.3:2311231-2323957	DDB_G0268886	vps13E	vacuolar protein sorting-associated protein 13 family protein	1.942	317.347	4.88	797.375	0.397951	5.53977	1144.8	6.3678	1315.91	0.869966	2.231	364.442	3.889	635.407	0.573669
8616733	NC_007087.3:2324196-2330890	DDB_G0268888	zizD	DOCK family protein	6.394	524.147	7.458	611.422	0.857334	3.77862	391.796	4.42878	459.209	0.853197	5.923	485.531	6.297	516.205	0.940607
8616734	NC_007087.3:2331886-2332531	DDB_G0268890	DDB_G0268890	hypothetical protein DDB_G0268890	56.489	322.112	40.232	229.41	1.40408	39.8062	287.081	32.9243	237.45	1.20902	38.142	217.49	38.975	222.241	0.978627
8616735	NC_007087.3:2333198-2335088	DDB_G0269024	ate1	hypothetical protein DDB_G0269024	4.254	93.393	4.604	101.062	0.923979	4.06807	112.95	4.03118	111.926	1.00915	4.338	95.225	4.648	102.029	0.933305
8616736	NC_007087.3:2336356-2337109	DDB_G0268892	DDB_G0268892	hypothetical protein DDB_G0268892	125.521	651.848	365.471	1897.94	0.34345	160.681	1055.38	189.517	1244.78	0.847845	162.541	844.096	199.387	1035.44	0.815204
8616740	NC_007087.3:2341343-2344486	DDB_G0268898	wdr75	WD40 repeat-containing protein	27.021	1001.6	33.426	1239.01	0.808383	8.2818	388.266	8.8133	413.183	0.939693	31.367	1162.69	28.179	1044.53	1.11313
8616743	NC_007087.3:2353412-2355776	DDB_G0268904	DDB_G0268904	hypothetical protein DDB_G0268904	31.632	890.097	24.781	697.324	1.27646	12.0334	428.269	9.84606	350.421	1.22215	21.224	597.215	19.817	557.622	1.071
8616746	NC_007087.3:2362107-2363237	DDB_G0268624	DDB_G0268624	UPF0405 family protein	14.262	150.573	13.306	140.476	1.07185	8.72303	116.48	7.75529	103.557	1.12478	11.692	123.44	14.352	151.528	0.81466
8616748	NC_007087.3:2364211-2365034	DDB_G0268622	rac1B	Rho GTPase	175.138	861.507	218.805	1076.31	0.80043	17.9657	111.774	12.1056	75.3144	1.48408	41.107	202.207	25.26	124.253	1.62736
8616757	NC_007087.3:2371551-2385174	DDB_G0268914	DDB_G0268914	hypothetical protein DDB_G0268914	8.306	1454.27	9.431	1651.35	0.880713	4.4043	975.371	4.19909	929.924	1.04887	7.976	1396.64	8.625	1510.23	0.924754
8616758	NC_007087.3:2385344-2389186	DDB_G0269032	DDB_G0269032	hypothetical protein DDB_G0269032	5.219	219.189	5.679	238.505	0.919	4.23033	224.724	4.9031	260.462	0.862787	5.598	235.124	5.604	235.373	0.998929
8616759	NC_007087.3:2389896-2390193	DDB_G0268916	DDB_G0268916	hypothetical protein DDB_G0268916	50.946	61.945	39.065	47.499	1.30413	44.3746	68.2407	55.0962	84.7287	0.805402	71.549	86.996	49.018	59.601	1.45965
8616763	NC_007087.3:2395861-2402819	DDB_G0269098	DDB_G0269098	"hypothetical protein DDB_G0269098, partial"	0.774	52.415	0.567	38.403	1.36508	0.178661	15.2953	0.171059	14.6445	1.04444	0.591	39.971	0.881	59.601	0.670829
8616768	NC_007087.3:2408348-2408934	DDB_G0269256	DDB_G0269256	AhpC/TSA family protein	4.832	16.201	3.617	12.127	1.33591	15.5378	65.8875	11.1006	47.0715	1.39973	3.506	11.756	3.616	12.122	0.96958
8616774	NC_007087.3:2416809-2417466	DDB_G0269262	rabT2	Rab GTPase	17.405	101.97	15.87	92.977	1.09672	3.01679	22.3547	3.1056	23.0127	0.971403	13.444	78.767	12.932	75.764	1.03959
8616782	NC_007087.3:2429582-2431239	DDB_G0270466	DDB_G0270466	hypothetical protein DDB_G0270466	1.969	30.496	0.913	14.149	2.15663	0.900738	17.6484	0.747422	14.6445	1.20513	1.138	17.634	1.239	19.194	0.918483
8616783	NC_007087.3:2431764-2433276	DDB_G0269136	efaAII	elongation factor 1 alpha	2842.01	42802.8	2439.58	36741.9	1.16496	4449.35	84753.7	3929.82	74857.3	1.1322	2616.44	39405.6	2107.4	31739	1.24155
8616784	NC_007087.3:2434614-2438410	DDB_G0269272	DDB_G0269272	hypothetical protein DDB_G0269272	5.077	227.766	5.745	257.707	0.883725	2.94466	167.072	3.11576	176.78	0.945086	5.425	243.354	5.45	244.465	0.995413
8616785	NC_007087.3:2438500-2440838	DDB_G0269274	dhak	dihydroxyacetone kinase	12.639	286.851	10.464	237.495	1.20786	3.6888	105.891	3.97191	114.018	0.928722	11.655	264.515	9.525	216.18	1.22362
8616786	NC_007087.3:2442245-2442509	DDB_G0269276	DDB_G0269276	hypothetical protein DDB_G0269276	338.551	289.71	297.609	254.675	1.13757	300.033	324.731	262.881	284.521	1.14133	324.22	277.447	197.141	168.701	1.64461
8616789	NC_007087.3:2445905-2446880	DDB_G0269282	DDB_G0269282	hypothetical protein DDB_G0269282	66.075	661.378	64.82	648.815	1.01936	58.1787	736.529	57.5907	729.086	1.01021	71.293	713.602	71.857	719.252	0.992151
8616791	NC_007087.3:2449935-2451468	DDB_G0269284	DDB_G0269284	hypothetical protein DDB_G0269284	16.037	277.321	17.825	308.238	0.899691	20.6032	450.624	21.6653	473.853	0.950977	19.307	333.876	19.161	331.341	1.00762
8616792	NC_007087.3:2451691-2455913	DDB_G0269286	DDB_G0269286	hypothetical protein DDB_G0269286	9.242	422.176	8.916	407.278	1.03656	1.22182	70.5938	2.06392	119.248	0.59199	10.577	483.18	9.885	451.553	1.07001
8616793	NC_007087.3:2456627-2467773	DDB_G0269288	DDB_G0269288	hypothetical protein DDB_G0269288	13.352	1889.79	12.638	1788.79	1.0565	5.48139	981.254	5.6329	1008.38	0.973103	11.886	1682.31	11.698	1655.69	1.01607
8616794	NC_007087.3:2468481-2469686	DDB_G0269290	nap1	hypothetical protein DDB_G0269290	1347.22	13326.7	1373.4	13585.7	0.980938	1751.6	21914.7	1678.26	20997	1.0437	1283.18	12693.2	1344.02	13295	0.954733
8616795	NC_007087.3:2470066-2471311	DDB_G0269292	sugt1	TPR repeat-containing protein	39.185	488.886	48.763	608.39	0.803581	143.977	2271.94	158.895	2507.34	0.906114	37.126	463.195	35.869	447.512	1.03504
8616796	NC_007087.3:2471480-2474033	DDB_G0269294	DDB_G0269294	hypothetical protein DDB_G0269294	5.262	161.056	4.986	152.603	1.05535	2.82666	109.42	2.51307	97.2812	1.12478	4.878	149.304	5.479	167.691	0.890308
8616797	NC_007087.3:2474746-2476080	DDB_G0269296	DDB_G0269296	hypothetical protein DDB_G0269296	5.166	63.851	7.687	94.998	0.672044	1.50539	23.5313	2.27525	35.5652	0.661637	5.232	64.659	7.029	86.876	0.744345
8616798	NC_007087.3:2476606-2480100	DDB_G0269298	gefX	RasGEF domain-containing protein	31.581	1102.61	32.449	1132.9	0.97325	28.8559	1274.22	27.7629	1225.95	1.03937	32.224	1125.07	37.383	1305.16	0.861996
8616799	NC_007087.3:2481509-2482781	DDB_G0269300	DDB_G0269300	hypothetical protein DDB_G0269300	9.334	129.607	9.898	137.444	0.943019	6.76618	118.833	5.89641	103.557	1.14751	11.091	154.006	9.457	131.324	1.17278
8616800	NC_007087.3:2482896-2483850	DDB_G0269302	DDB_G0269302	hypothetical protein DDB_G0269302	6.316	54.321	5.758	49.52	1.09691	3.02879	32.9438	2.88512	31.381	1.0498	6.288	54.079	6.226	53.54	1.00996
8616801	NC_007087.3:2484100-2485936	DDB_G0269304	DDB_G0269304	hypothetical protein DDB_G0269304	5.959	120.077	6.369	128.348	0.935626	1.15409	29.4141	1.64168	41.8414	0.702993	5.834	117.562	5.314	107.08	1.09785
8616802	NC_007087.3:2485988-2488139	DDB_G0269306	dhx35	DEAD/DEAH box helicase	7.817	198.223	6.974	176.858	1.12088	3.77836	121.186	2.9026	93.097	1.30172	8.113	205.734	7.37	186.884	1.10081
8616803	NC_007087.3:2488608-2490364	DDB_G0270470	DDB_G0270470	hypothetical protein DDB_G0270470	54.498	773.831	51.743	734.717	1.05324	32.6914	587.105	34.3067	616.114	0.952916	56.962	808.827	53.358	757.639	1.06754
8616804	NC_007087.3:2491059-2493733	DDB_G0269308	DDB_G0269308		2.576	82.91	2.418	77.817	1.06534	1.35843	55.2985	1.51608	61.716	0.896015	2.045	65.835	2.856	91.927	0.716036
8616805	NC_007087.3:2493840-2496701	DDB_G0270472	DDB_G0270472	IPT/TIG domain-containing protein	4.961	164.868	6.052	201.112	0.819729	4.67509	196.486	5.64976	237.45	0.827485	4.316	143.426	4.986	165.67	0.865624
8616806	NC_007087.3:2497221-2499823	DDB_G0269312	DDB_G0269312	hypothetical protein DDB_G0269312	23.208	697.592	26.091	784.237	0.889502	7.5205	285.905	8.08943	307.534	0.92967	28.943	869.96	24.299	730.364	1.19112
8616811	NC_007087.3:2506113-2516856	DDB_G0295757	DDB_G0295757	IPT/TIG domain-containing protein	4.277	554.643	5.136	665.995	0.832749	1.20519	197.663	1.18629	194.562	1.01593	4.343	563.122	4.051	525.296	1.07208
8616814	NC_007087.3:2525866-2528497	DDB_G0270850	DDB_G0270850	hypothetical protein DDB_G0270850	15.644	455.531	20.651	601.316	0.757542	2.07658	76.4766	2.6983	99.3732	0.769588	26.122	760.627	14.05	409.125	1.85922
8616815	NC_007087.3:2529045-2539393	DDB_G0270480	DDB_G0270480	hypothetical protein DDB_G0270480	4.595	567.985	4.366	539.668	1.05245	2.08471	325.908	1.98056	309.626	1.05259	4.328	534.908	3.588	443.471	1.20624
8616818	NC_007087.3:2542012-2542876	DDB_G0269322	DDB_G0269322	hypothetical protein DDB_G0269322	168.208	1439.97	155.713	1333	1.08024	362.184	3921.49	490.298	5308.62	0.738702	129.363	1107.43	77.41	662.682	1.67114
8616820	NC_007087.3:2544680-2547056	DDB_G0269326	zntD	zinc/iron permease	10.454	251.59	10.918	262.76	0.957501	7.61458	231.783	7.354	223.851	1.03543	11.919	286.852	13.054	314.168	0.913053
8616821	NC_007087.3:2548312-2551945	DDB_G0269328	DDB_G0269328	hypothetical protein DDB_G0269328	2.453	102.923	2.577	108.136	0.951882	6.6507	352.969	5.45954	289.751	1.21818	2.045	85.82	2.696	113.141	0.758531
8616823	NC_007087.3:2554440-2556496	DDB_G0269332	DDB_G0269332	hypothetical protein DDB_G0269332	28.458	608.01	26.962	576.051	1.05549	29.0852	785.944	24.2326	654.817	1.20025	29.273	625.43	28.085	600.05	1.0423
8616824	NC_007087.3:2556675-2557732	DDB_G0269334	DDB_G0269334	C2 calcium/lipid-binding region-containing protein	292.297	2868.51	270.426	2653.88	1.08088	306.176	3800.3	256.87	3188.31	1.19195	274.209	2691	329.911	3237.64	0.831161
8616828	NC_007087.3:2560861-2561113	DDB_G0269336	DDB_G0269336	hypothetical protein DDB_G0269336	325.772	240.155	227.571	167.762	1.43152	79.4995	74.1235	94.2396	87.8668	0.843589	320.543	236.3	271.325	200.017	1.1814
8616829	NC_007087.3:2561560-2563899	DDB_G0270482	gfm1	mitochondrial translation elongation factor G	61.098	1592.45	70.686	1842.35	0.864358	46.22	1523.65	45.5981	1503.15	1.01364	64.41	1678.79	65.85	1716.3	0.978132
8616830	NC_007087.3:2564022-2565400	DDB_G0269338	bzpE	hypothetical protein DDB_G0269338	7.17	98.158	8.268	113.189	0.867199	4.96034	85.8891	7.06814	122.386	0.701789	7.814	106.982	9.445	129.304	0.827316
8616831	NC_007087.3:2565963-2566797	DDB_G0269340	DDB_G0269340	short-chain dehydrogenase/reductase family protein	54.48	445.048	48.248	394.14	1.12917	84.4951	873.01	74.2099	766.743	1.1386	49.793	406.765	55.152	450.543	0.902832
8616832	NC_007087.3:2567415-2567916	DDB_G0269342	DDB_G0269342	hypothetical protein DDB_G0269342	388.205	393.587	286.081	290.047	1.35698	89.0007	114.127	119.098	152.721	0.74729	280.61	284.5	266.032	269.719	1.0548
8616833	NC_007087.3:2568155-2569534	DDB_G0269344	DDB_G0269344	WD40 repeat-containing protein	37.869	491.745	46.618	605.358	0.812326	52.7973	867.127	54.4554	894.359	0.969551	41.555	539.61	41.153	534.388	1.00977
8616835	NC_007087.3:2570682-2572593	DDB_G0269348	DDB_G0269348	hypothetical protein DDB_G0269348	16.336	363.091	16.505	366.853	0.989761	4.26902	120.009	4.65124	130.754	0.917824	16.661	370.321	13.589	302.045	1.22607
8616838	NC_007087.3:2576334-2577600	DDB_G0269352	mcfD	mitochondrial substrate carrier family protein	21.104	227.766	19.945	215.261	1.05811	14.2219	194.133	13.7169	187.24	1.03682	27.123	292.73	23.962	258.607	1.13192
8616839	NC_007087.3:2578521-2581449	DDB_G0269354	DDB_G0269354	EGF-like domain-containing protein	9.557	339.266	7.544	267.813	1.26683	3.38027	151.777	3.02855	135.984	1.11613	7.915	280.973	5.691	202.037	1.39079
8616840	NC_007087.3:2581653-2582858	DDB_G0270854	DDB_G0270854	hypothetical protein DDB_G0270854	39.196	438.377	32.169	359.779	1.21844	19.879	281.199	20.7054	292.889	0.960088	33.742	377.374	37.935	424.278	0.889469
8616841	NC_007087.3:2583575-2584480	DDB_G0269356	DDB_G0269356	hypothetical protein DDB_G0269356	11.833	94.346	6.845	54.573	1.72871	7.93363	80.0063	7.15719	72.1763	1.10848	12.975	103.455	8.995	71.723	1.44247
8616842	NC_007087.3:2584565-2585608	DDB_G0269358	DDB_G0269358	hypothetical protein DDB_G0269358	15.642	155.338	11.092	110.157	1.41021	15.3619	192.956	12.6583	158.997	1.21358	10.299	102.279	12.511	124.253	0.823196
8616844	NC_007087.3:2591242-2593999	DDB_G0270856	DDB_G0270856	RabGAP/TBC domain-containing protein	16.563	494.604	19.392	579.082	0.854115	11.4326	431.799	12.9061	487.452	0.885829	15.314	457.317	16.542	493.981	0.925765
8616845	NC_007087.3:2595517-2606541	DDB_G0270488	DDB_G0270488	hypothetical protein DDB_G0270488	57.838	7848.86	63.48	8614.48	0.911122	57.4105	9853.72	55.1429	9464.51	1.04112	49.562	6725.73	50.791	6892.49	0.975803
8616847	NC_007087.3:2607972-2609167	DDB_G0270492	DDB_G0270492	hypothetical protein DDB_G0270492	11.784	125.795	12.023	128.348	0.980121	2.52711	34.1203	2.7116	36.6112	0.931963	11.674	124.616	9.841	105.059	1.18626
8616848	NC_007087.3:2609296-2610806	DDB_G0269362	frmB	Band 4.1 domain-containing protein	42.6	683.297	39.632	635.677	1.07489	39.6698	804.769	38.7751	786.618	1.02307	45.736	733.587	51.077	819.26	0.895432
8616850	NC_007087.3:2612481-2622117	DDB_G0269364	stlA	hypothetical protein DDB_G0269364	2.047	246.825	1.626	196.059	1.25892	1.79027	272.963	1.17316	178.872	1.52602	1.053	126.967	2.623	316.188	0.401449
8616852	NC_007087.3:2627247-2628493	DDB_G0269236	rab7A	Rab GTPase	495.892	2614.06	496.734	2618.5	0.998305	425.47	2836.69	392.388	2616.13	1.08431	487.515	2569.91	515.686	2718.41	0.945372
8616853	NC_007087.3:2629487-2630345	DDB_G0269368	DDB_G0269368	hypothetical protein DDB_G0269368	16.659	106.735	14.827	94.998	1.12356	36.879	298.847	36.1438	292.889	1.02034	12.661	81.118	11.51	73.743	1.1
8616854	NC_007087.3:2630811-2631796	DDB_G0269370	DDB_G0269370	NUDIX hydrolase family protein	37.351	192.505	33.923	174.836	1.10105	45.8451	298.847	47.6591	310.672	0.961938	37.865	195.153	33.124	170.721	1.14313
8616855	NC_007087.3:2632260-2632988	DDB_G0269372	DDB_G0269372	hypothetical protein DDB_G0269372	260.052	932.981	262.254	940.883	0.991604	306.482	1390.7	294.841	1337.88	1.03948	244.124	875.838	259.045	929.37	0.9424
8616856	NC_007087.3:2633519-2636041	DDB_G0269374	DDB_G0269374	hypothetical protein DDB_G0269374	14.514	402.164	13.276	367.864	1.09325	2.71939	95.3016	3.19375	111.926	0.851472	14.553	403.238	13.453	372.758	1.08177
8616857	NC_007087.3:2636801-2638688	DDB_G0270496	DDB_G0270496	TRAUB family protein	17.987	320.206	23.56	419.405	0.763455	6.21848	140.011	5.80735	130.754	1.07079	24.302	432.629	21.904	389.932	1.10948
8616858	NC_007087.3:2640022-2641648	DDB_G0269146	ifdA	DEAD/DEAH box helicase domain-containing protein	2045.38	26159.7	1857.64	23758.6	1.10106	2413.92	39047.8	2100.53	33978.3	1.1492	2151.93	27522.5	2070.11	26475.9	1.03952
8616859	NC_007087.3:2642576-2643428	DDB_G0269376	DDB_G0269376	hypothetical protein DDB_G0269376	6.917	58.133	9.38	78.828	0.73742	3.65281	38.8266	4.52691	48.1176	0.80691	7.694	64.659	8.054	67.682	0.955302
8616860	NC_007087.3:2644088-2645514	DDB_G0269378	rad1	hypothetical protein DDB_G0269378	14.451	215.377	30.717	457.809	0.470456	14.8549	280.022	13.4289	253.14	1.10619	14.435	215.139	16.335	243.455	0.883685
8616861	NC_007087.3:2645713-2650717	DDB_G0269380	DDB_G0269380	P-type ATPase	83.633	4075.96	87.529	4265.81	0.955489	171.96	10599.7	152.594	9405.94	1.12691	89.445	4359.2	88.134	4295.31	1.01488
8616862	NC_007087.3:2653184-2654791	DDB_G0269382	pepD	peptidase D	1028.58	17424.5	897.605	15205.7	1.14592	1205.3	25824.4	1079.49	23128.9	1.11655	1140.97	19328.4	1070.99	18142.9	1.06534
8616863	NC_007087.3:2655369-2657301	DDB_G0269384	DDB_G0269384	hypothetical protein DDB_G0269384	1.525	34.308	1.347	30.319	1.13215	4.13433	117.656	5.2562	149.583	0.786563	2.456	55.254	1.347	30.306	1.82331
8616864	NC_007087.3:2657391-2667176	DDB_G0269250	pats1	leucine-rich repeat-containing protein	15.92	1942.2	17.992	2195.06	0.884838	13.0083	2007.22	12.9413	1996.88	1.00518	15.803	1928.02	17.438	2127.45	0.906239
8616865	NC_007087.3:2668446-2670641	DDB_G0269386	grlK	G-protein-coupled receptor family 3 protein 10	2.106	52.415	1.827	45.478	1.15271	2.20516	69.4172	1.76114	55.4398	1.25212	2.173	54.079	1.826	45.458	1.19003
8616867	NC_007087.3:2676040-2677561	DDB_G0270858	DDB_G0270858	hypothetical protein DDB_G0270858	30.087	515.57	31.021	531.584	0.969891	10.7486	232.96	10.4732	226.989	1.0263	23.737	406.765	27.884	477.818	0.851277
8616868	NC_007087.3:2678065-2680954	DDB_G0269388	corB	WD-40 repeat-containing protein	76.775	2686.49	68.016	2380	1.12878	51.096	2261.35	50.509	2235.37	1.01162	69.243	2422.95	72.808	2547.69	0.951036
8616870	NC_007087.3:2682746-2684442	DDB_G0270500	DDB_G0270500	hypothetical protein DDB_G0270500	31.627	530.818	26.012	436.586	1.21586	12.5817	267.08	13.3048	282.429	0.945651	30.82	517.273	29.613	497.011	1.04076
8616874	NC_007087.3:2687568-2689235	DDB_G0270506	DDB_G0270506	hypothetical protein DDB_G0270506	4.858	59.086	4.902	59.626	0.991024	1.2237	18.825	1.8359	28.2429	0.66654	4.929	59.957	5.482	66.672	0.899124
8616880	NC_007087.3:2699016-2700122	DDB_G0269394	mcfE	mitochondrial substrate carrier family protein	10.892	100.064	13.09	120.263	0.832086	7.79668	90.5954	7.11175	82.6367	1.09631	14.46	132.845	14.294	131.324	1.01161
8616881	NC_007087.3:2700288-2705516	DDB_G0269204	dhkE	histidine kinase	4.985	318.3	4.21	268.824	1.18409	7.94019	641.227	6.35984	513.603	1.24849	5.082	324.471	5.348	341.443	0.950262
8616883	NC_007087.3:2708680-2709448	DDB_G0269398	DDB_G0269398	hypothetical protein DDB_G0269398	29.994	219.189	25.17	183.932	1.19166	8.91092	82.3594	13.1284	121.34	0.678751	27.992	204.558	19.215	140.416	1.45678
8616884	NC_007087.3:2710209-2711100	DDB_G0269400	DDB_G0269400	hypothetical protein DDB_G0269400	83.791	527.006	65.237	410.31	1.28441	72.9171	580.046	76.1363	605.654	0.957718	59.44	373.847	65.53	412.156	0.907065
8616886	NC_007087.3:2713557-2714296	DDB_G0269404	DDB_G0269404	hypothetical protein DDB_G0269404	6.1	34.308	7.547	42.446	0.808268	9.92471	70.5938	7.05892	50.2096	1.40598	7.526	42.322	8.083	45.458	0.93109
8616887	NC_007087.3:2715189-2716197	DDB_G0269406	DDB_G0269406	hypothetical protein DDB_G0269406	17.995	163.915	35.393	322.386	0.508434	8.88497	102.361	12.4391	143.307	0.714278	13.552	123.44	15.859	144.456	0.854531
8616890	NC_007087.3:2718038-2718873	DDB_G0270510	spc2	microsomal signal peptidase subunit	33.336	149.62	39.629	177.868	0.841202	19.4826	110.597	22.1122	125.524	0.881079	33.789	151.655	36.462	163.65	0.926691
8616891	NC_007087.3:2719927-2720827	DDB_G0269410	DDB_G0269410	pyrroline-5-carboxylate reductase	1551.61	14011.9	1609.39	14533.7	0.964098	1895	21644.1	1688.53	19285.7	1.12228	1640.04	14810.5	1614.63	14581	1.01574
8616892	NC_007087.3:2724168-2725668	DDB_G0269412	paf1	RNA polymerase II-associated factor 1	37.867	638.506	39.197	660.942	0.966069	24.3293	518.864	26.7312	570.088	0.910146	41.483	699.494	40.199	677.834	1.03194
8616893	NC_007087.3:2725896-2726556	DDB_G0269414	ebp	hypothetical protein DDB_G0269414	342.389	2019.39	393.42	2320.37	0.870289	277.437	2069.57	334.44	2494.79	0.829557	368.157	2171.37	397.877	2346.66	0.925304
8616894	NC_007087.3:2727196-2728127	DDB_G0269416	rab32B	Rab GTPase	18.416	138.184	15.489	116.221	1.18897	6.81875	64.711	7.38495	70.0843	0.923331	15.668	117.562	18.848	141.426	0.831282
8616895	NC_007087.3:2728316-2728894	DDB_G0269418	DDB_G0269418	osmotically inducible family protein	20.276	74.334	21.778	79.839	0.931031	19.7927	91.7719	20.7552	96.2351	0.953626	24.051	88.172	25.902	94.957	0.928538
8616899	NC_007087.3:2732720-2736502	DDB_G0269424	gxcB	hypothetical protein DDB_G0269424	11.225	496.51	11.012	487.117	1.01934	12.8918	721.233	11.8916	665.278	1.08411	9.993	442.033	14.068	622.274	0.710336
8616900	NC_007087.3:2738057-2740498	DDB_G0269426	DDB_G0269426	hypothetical protein DDB_G0269426	5.273	137.231	6.679	173.826	0.789489	8.04258	264.727	9.27954	305.442	0.8667	6.731	175.168	7.259	188.905	0.927263
8616903	NC_007087.3:2744494-2747528	DDB_G0270864	DDB_G0270864	hypothetical protein DDB_G0270864	85.857	3007.65	86.49	3029.82	0.992681	134.13	5942.82	112.521	4985.4	1.19204	105.142	3683.22	103.063	3610.4	1.02017
8616904	NC_007087.3:2747912-2749221	DDB_G0270866	magoh	mago nashi protein	44.845	225.86	45.55	229.41	0.984523	26.7818	170.602	27.5875	175.734	0.970795	49.952	251.583	54.757	275.781	0.912249
8616905	NC_007087.3:2750054-2752861	DDB_G0270516	DDB_G0270516	hypothetical protein DDB_G0270516	13.104	403.117	15.408	473.979	0.850467	11.0374	429.446	11.0765	430.966	0.99647	13.566	417.345	16.452	506.103	0.824581
8616906	NC_007087.3:2753470-2756444	DDB_G0269430	DDB_G0269430	hypothetical protein DDB_G0269430	18.315	642.318	19.596	687.218	0.93463	19.9737	885.952	19.6208	870.3	1.01799	18.471	647.767	20.538	720.262	0.899357
8616907	NC_007087.3:2756996-2760268	DDB_G0269432	DDB_G0269432	hypothetical protein DDB_G0269432	11.903	462.202	12.805	497.223	0.929559	11.5954	569.457	12.0982	594.147	0.95844	12.595	489.058	13.008	505.093	0.96825
8616912	NC_007087.3:2767400-2768924	DDB_G0269438	zpr1	ZPR1-type zinc finger-containing protein	178.561	2857.08	140.092	2241.54	1.2746	78.4873	1588.36	76.8095	1554.41	1.02184	167.961	2687.47	116.294	1860.76	1.44428
8616915	NC_007087.3:2774063-2776697	DDB_G0270868	DDB_G0270868	hypothetical protein DDB_G0270868	6.26	198.223	6.543	207.176	0.956748	1.52773	61.1813	1.75004	70.0843	0.872969	5.755	182.221	7.178	227.292	0.801755
8616916	NC_007087.3:2777614-2781943	DDB_G0270870	atp9b	"ATPase, class II, type 9B"	34.693	1530.51	36.63	1615.97	0.94712	13.8962	775.355	14.7354	822.183	0.943049	35.336	1558.87	35.699	1574.88	0.989832
8616917	NC_007087.3:2782083-2784323	DDB_G0269440	DDB_G0269440	hypothetical protein DDB_G0269440	5.445	139.137	6.288	160.688	0.865935	2.18412	70.5938	2.3949	77.4065	0.911988	5.52	141.075	6.483	165.67	0.851458
8616918	NC_007087.3:2784672-2787444	DDB_G0269442	DDB_G0269442	hypothetical protein DDB_G0269442	15.549	520.335	14.345	480.042	1.08393	8.89536	376.5	10.3799	439.334	0.856979	23.994	802.949	26.232	877.851	0.914684
8616919	NC_007087.3:2788107-2789424	DDB_G0269444	hemB	delta-aminolevulinate dehydratase	117.815	1220.79	117.233	1214.76	1.00496	118.774	1556.59	109.428	1434.11	1.08541	108.124	1120.37	126.153	1307.18	0.857086
8616920	NC_007087.3:2789494-2790655	DDB_G0269446	DDB_G0269446	hypothetical protein DDB_G0269446	3.109	35.261	3.743	42.446	0.830617	2.46081	35.2969	2.91707	41.8414	0.84359	2.384	27.039	2.316	26.265	1.02936
8616921	NC_007087.3:2791077-2795119	DDB_G0269448	DDB_G0269448	hypothetical protein DDB_G0269448	4.595	220.142	4.809	230.42	0.9555	2.85402	172.955	2.83084	171.55	1.00819	4.662	223.368	5.208	249.516	0.895161
8616922	NC_007087.3:2795743-2797105	DDB_G0269134	efaAI	elongation factor 1 alpha	8608.15	129645	7766.58	116971	1.10836	10664.6	203145	9336.99	177856	1.14219	8931.61	134517	9116.89	137307	0.979677
8616923	NC_007087.3:2798116-2798819	DDB_G0269450	DDB_G0269450	hypothetical protein DDB_G0269450	10.964	59.086	7.877	42.446	1.3919	1.89886	12.9422	1.99514	13.5984	0.951743	8.944	48.2	5.436	29.295	1.64533
8616924	NC_007087.3:2799519-2802510	DDB_G0269452	DDB_G0269452	hypothetical protein DDB_G0269452	2.519	91.487	12.659	459.83	0.198989	6.32577	290.611	11.2935	518.833	0.560125	0.583	21.161	2.002	72.733	0.291209
8616926	NC_007087.3:2803383-2804805	DDB_G0270528	gpt2	hypothetical protein DDB_G0270528	12.364	162.009	14.886	195.049	0.830579	2.55585	42.3563	2.96662	49.1636	0.861536	11.933	156.358	10.1	132.334	1.18149
8616927	NC_007087.3:2805073-2806555	DDB_G0294553	DDB_G0294553	delta 5 fatty acid desaturase	10.031	153.432	10.638	162.709	0.94294	1.27717	24.7078	2.00061	38.7033	0.63839	13.45	205.734	19.219	293.964	0.699828
8616928	NC_007087.3:2807319-2808805	DDB_G0269454	trpS	tryptophanyl-tRNA synthetase	114.488	1486.67	95.26	1236.99	1.20185	75.3633	1237.74	74.3905	1221.77	1.01308	117.694	1528.31	90.707	1177.88	1.29752
8616931	NC_007087.3:2811309-2812227	DDB_G0269458	ubqJ	hypothetical protein DDB_G0269458	270.198	2503.52	355.033	3289.55	0.76105	456.417	5348.66	392.303	4597.32	1.16343	182.964	1695.25	114.369	1059.68	1.59977
8616934	NC_007087.3:2818160-2825118	DDB_G0269460	DDB_G0269460	hypothetical protein DDB_G0269460	23.392	1971.74	24.591	2072.77	0.951242	10.672	1137.74	9.35068	996.87	1.14131	24.756	2086.73	25.515	2150.68	0.970253
8616935	NC_007087.3:2825930-2833171	DDB_G0269462	DDB_G0269462	ubiquitin domain-containing protein	36.4	3233.51	32.15	2856	1.13219	14.2104	1596.6	14.3283	1609.85	0.991772	31.047	2758.01	19.991	1775.91	1.55305
8616936	NC_007087.3:2833556-2833931	DDB_G0269464	DDB_G0269464	hypothetical protein DDB_G0269464	127.132	66.71	140.597	73.775	0.90423	76.2317	50.5922	89.8405	59.6239	0.848523	120.984	63.483	152.088	79.805	0.795487
8616937	NC_007087.3:2834457-2835595	DDB_G0269466	DDB_G0269466	hypothetical protein DDB_G0269466	23.639	245.872	23.028	239.516	1.02653	15.0256	197.663	13.9153	183.056	1.07979	26.223	272.744	24.864	258.607	1.05466
8616939	NC_007087.3:2836763-2838030	DDB_G0269470	mcfF	mitochondrial substrate carrier family protein	42.963	403.117	53.208	499.244	0.807454	91.4096	1084.79	95.3715	1131.81	0.958458	56.382	529.029	58.999	553.582	0.955643
8616940	NC_007087.3:2839117-2839714	DDB_G0269472	psmB2	proteasome subunit beta type 2	166.354	844.353	130.417	661.953	1.27555	240.093	1541.3	250.608	1608.8	0.958042	171.399	869.96	178.526	906.136	0.960079
8616941	NC_007087.3:2840596-2843560	DDB_G0269474	fcsB	fatty acyl-CoA synthetase	63.237	1497.15	55.322	1309.76	1.14307	267.382	8006.51	314.675	9422.67	0.849708	82.627	1956.23	87.513	2071.89	0.944168
8616948	NC_007087.3:2852549-2854865	DDB_G0269482	DDB_G0269482	hypothetical protein DDB_G0269482	17.607	460.296	13.453	351.694	1.30878	18.7884	621.225	8.13056	268.831	2.31084	27.342	714.778	15.534	406.094	1.76014
8616952	NC_007087.3:2860256-2863558	DDB_G0269486	DDB_G0269486	hypothetical protein DDB_G0269486	5.064	198.223	5.396	211.219	0.938473	1.8062	89.4188	1.79598	88.9129	1.00569	6.788	265.69	6.529	255.577	1.03967
8616953	NC_007087.3:2863701-2864193	DDB_G0269488	DDB_G0269488	hypothetical protein DDB_G0269488	123.979	289.71	134.07	313.291	0.924733	76.8322	227.077	101.578	300.212	0.756386	129.296	302.135	136.175	318.208	0.949484
8616954	NC_007087.3:2864583-2866468	DDB_G0269160	nxnA	annexin VII	1164.16	16307.6	1073.03	15205.7	1.08493	1528.27	27326.9	1418.91	25414.4	1.07707	1307.47	18422	1607.23	22523.1	0.813493
8616956	NC_007087.3:2869906-2873050	DDB_G0270538	DDB_G0270538	hypothetical protein DDB_G0270538	2.412	69.569	2.067	59.626	1.16691	0.741773	27.061	1.14692	41.8414	0.646752	3.138	90.523	2.732	78.794	1.14861
8616957	NC_007087.3:2873818-2875078	DDB_G0270540	DDB_G0270540	hypothetical protein DDB_G0270540	2.578	29.543	4.057	46.488	0.635445	9.49875	137.658	10.9712	158.997	0.86579	2.462	28.215	5.202	59.601	0.47328
8616960	NC_007087.3:2878931-2882063	DDB_G0269496	gacZ	MYND-type zinc finger-containing protein	22	839.588	20.073	766.046	1.096	69.5917	3359.09	55.2398	2666.34	1.25981	20.454	780.612	22.976	876.841	0.890233
8616962	NC_007087.3:2884548-2886392	DDB_G0295761	nle1	WD40 repeat-containing protein	22.416	385.01	32.951	565.944	0.680283	11.9699	260.02	13.483	292.889	0.887777	33.95	583.108	30.467	523.276	1.11432
8616963	NC_007087.3:2887576-2888427	DDB_G0269500	DDB_G0269500	hypothetical protein DDB_G0269500	19.105	134.372	18.679	131.38	1.02281	23.2777	207.075	20.8129	185.148	1.11843	14.207	99.928	18.24	128.294	0.778893
8616964	NC_007087.3:2888657-2894331	DDB_G0269502	DDB_G0269502	hypothetical protein DDB_G0269502	10.215	689.015	8.96	604.348	1.14007	2.35827	201.192	2.5503	217.575	0.924703	8.906	600.742	9.016	608.132	0.987799
8616965	NC_007087.3:2895799-2898550	DDB_G0269214	abcG1	ABC transporter G family protein	90.885	2578.8	103.255	2929.77	0.8802	28.6869	1029.49	30.3429	1088.92	0.945424	115.266	3270.58	157.29	4463	0.732825
8616970	NC_007087.3:2903198-2904480	DDB_G0269122	cysA	cystathionine gamma-lyase	1726.81	21544.3	1416	17666.6	1.2195	2245.63	35435.7	2114.03	33359.1	1.06225	1608.75	20071.4	1808.09	22558.4	0.889751
8616971	NC_007087.3:2905171-2906360	DDB_G0269510	vps37	Modifier of rudimentary family protein	27.315	283.039	30.235	313.291	0.903423	16.6086	217.664	16.6816	218.621	0.995624	31.881	330.349	27.005	279.821	1.18056
8616972	NC_007087.3:2906853-2908497	DDB_G0269232	DG1007	hypothetical protein DDB_G0269232	5.746	107.688	7.334	137.444	0.783474	3.62341	85.8891	4.8542	115.064	0.746448	5.959	111.684	6.684	125.263	0.891532
8616973	NC_007087.3:2908705-2909031	DDB_G0269512	DDB_G0269512	hypothetical protein DDB_G0269512	83.544	43.838	77.039	40.425	1.08444	42.5479	28.2375	55.1652	36.6112	0.771282	58.252	30.566	48.129	25.255	1.21033
8616974	NC_007087.3:2909435-2910548	DDB_G0269514	DDB_G0269514	hypothetical protein DDB_G0269514	4.115	48.603	4.706	55.584	0.874416	1.7328	25.8844	3.08111	46.0255	0.562395	4.081	48.2	4.362	51.519	0.93558
8616975	NC_007087.3:2911004-2911890	DDB_G0269174	rab1C	Rab GTPase	216.176	1122.63	223.603	1161.2	0.966785	97.0893	637.697	121.514	798.124	0.798997	173.407	900.526	199.97	1038.47	0.867165
8616978	NC_007087.3:2913780-2918690	DDB_G0270544	gdt6	hypothetical protein DDB_G0270544	4.943	267.791	5.036	272.866	0.981533	1.06454	72.9469	1.06856	73.2224	0.996238	5.468	296.256	6.134	332.351	0.891425
8616980	NC_007087.3:2922115-2925271	DDB_G0269126	DG1041	hypothetical protein DDB_G0269126	37.096	1383.75	33.08	1233.96	1.1214	13.0427	615.343	13.3473	629.712	0.977179	36.023	1343.73	31.523	1175.86	1.14275
8616981	NC_007087.3:2926041-2931347	DDB_G0270550	gdt4	hypothetical protein DDB_G0270550	2.682	162.962	2.811	170.794	0.954109	0.581816	44.7094	0.639779	49.1636	0.909402	2.98	181.046	2.827	171.731	1.05412
8616983	NC_007087.3:2933711-2938961	DDB_G0270880	gflC	PHD zinc finger-containing protein	29.191	1887.88	31.972	2067.72	0.913018	26.0205	2128.4	24.0673	1968.64	1.08116	28.103	1817.51	32.396	2095.12	0.867484
8616984	NC_007087.3:2940067-2941175	DDB_G0270882	nosip	hypothetical protein DDB_G0270882	10.761	111.5	9.948	103.083	1.08172	7.81054	102.361	7.98164	104.603	0.978563	8.396	86.996	8.092	83.845	1.03757
8616985	NC_007087.3:2941555-2941915	DDB_G0270884	abnA	hypothetical protein DDB_G0270884	1739.87	1763.99	1827.13	1852.46	0.952242	6733.77	8634.8	5460.57	7002.15	1.23316	1939.92	1966.81	1955.88	1982.99	0.99184
8616986	NC_007087.3:2942535-2942924	DDB_G0269518	abnB	hypothetical protein DDB_G0269518	304.152	288.757	318.284	302.174	0.955599	743.705	893.012	605.444	726.994	1.22836	373.967	355.038	386.248	366.697	0.968204
8616987	NC_007087.3:2943584-2943988	DDB_G0269520	abnC	hypothetical protein DDB_G0269520	187.711	178.21	178.835	169.783	1.04963	335.108	402.385	313.611	376.572	1.06855	189.46	179.87	210.681	200.017	0.899274
8616988	NC_007087.3:2944303-2945241	DDB_G0269522	DDB_G0269522	hypothetical protein DDB_G0269522	17.287	148.667	24.443	210.208	0.707237	26.7183	290.611	28.755	312.764	0.929171	16.131	138.723	19.852	170.721	0.812563
8616990	NC_007087.3:2946560-2947922	DDB_G0269526	argD	acetylornithine transaminase	50.431	759.536	42.14	634.666	1.19675	63.1872	1203.62	56.5615	1077.41	1.11714	42.854	645.416	49.366	743.496	0.868087
8616991	NC_007087.3:2948284-2950264	DDB_G0269528	fslD	G-protein-coupled receptor family protein	3.184	70.522	3.833	84.892	0.830681	1.42804	40.0032	1.75505	49.1636	0.813675	1.858	41.147	2.144	47.479	0.866604
8616992	NC_007087.3:2951186-2953550	DDB_G0270552	DDB_G0270552	hypothetical protein DDB_G0270552	39.184	1102.61	36.346	1022.74	1.07808	22.9428	816.535	22.9252	815.906	1.00077	41.027	1154.46	30.945	870.78	1.3258
8616993	NC_007087.3:2954279-2954993	DDB_G0269530	DDB_G0269530	hypothetical protein DDB_G0269530	7.65	50.509	6.735	44.467	1.13586	3.66308	30.5906	3.75772	31.381	0.974815	8.368	55.254	7.956	52.53	1.05178
8616994	NC_007087.3:2955283-2956203	DDB_G0269532	DDB_G0269532	hypothetical protein DDB_G0269532	3.004	24.778	3.186	26.276	0.942875	1.46631	15.2953	2.507	26.1508	0.584886	6.272	51.727	5.144	42.428	1.21928
8617000	NC_007087.3:2963980-2965972	DDB_G0270886	DDB_G0270886	hypothetical protein DDB_G0270886	1.064	24.778	0.694	16.17	1.53314	0.359575	10.5891	0.426244	12.5524	0.84359	1.414	32.917	1.302	30.306	1.08602
8617003	NC_007087.3:2967349-2968528	DDB_G0269544	act32	hypothetical protein DDB_G0269544	3.008	38.12	2.712	34.361	1.10914	1.24795	20.0016	1.76215	28.2429	0.708197	3.804	48.2	3.667	46.468	1.03736
8617004	NC_007087.3:2969016-2974040	DDB_G0269546	DDB_G0269546	C2 calcium-dependent membrane targeting domain-containing protein	15.285	884.379	17.362	1004.55	0.880371	8.11925	594.164	7.46149	546.03	1.08815	17.332	1002.8	17.267	999.073	1.00376
8617005	NC_007087.3:2974418-2975425	DDB_G0269548	DDB_G0269548	hypothetical protein DDB_G0269548	5.952	49.556	4.613	38.403	1.29027	11.6202	122.363	12.5164	131.8	0.928398	6.495	54.079	5.581	46.468	1.16377
8617006	NC_007087.3:2975758-2977120	DDB_G0269550	DDB_G0269550	hypothetical protein DDB_G0269550	28.674	367.856	25.996	333.503	1.10302	22.1889	360.028	21.8547	354.605	1.01529	22.177	284.5	23.938	307.096	0.926435
8617007	NC_007087.3:2978335-2980393	DDB_G0269188	snwA	nuclear receptor coactivator NC0A-62	35.009	845.306	37.335	901.469	0.937699	26.16	798.886	27.4367	837.873	0.953467	38.708	934.619	34.851	841.484	1.11067
8617008	NC_007087.3:2981115-2981944	DDB_G0269104	calB	calmodulin-like protein	213.122	672.814	189.514	598.284	1.12457	127.591	509.452	126.273	504.188	1.01044	183.589	579.581	194.553	614.193	0.943645
8617009	NC_007087.3:2982128-2982680	DDB_G0269552	DDB_G0269552	hypothetical protein DDB_G0269552	59.856	107.688	52.24	93.987	1.14579	34.6428	78.8297	35.3964	80.5446	0.97871	60.77	109.333	51.657	92.937	1.17641
8617010	NC_007087.3:2983179-2987875	DDB_G0269554	suvA	SET domain-containing protein	11.441	656.613	10.443	599.295	1.09557	2.23689	162.366	1.87344	135.984	1.194	11.656	668.928	10.438	599.04	1.11669
8617011	NC_007087.3:2988149-2988932	DDB_G0270554	DDB_G0270554	hypothetical protein DDB_G0270554	11.588	72.428	15.845	99.04	0.731335	4.31611	34.1203	6.88064	54.3938	0.627283	11.285	70.537	10.344	64.652	1.09097
8617012	NC_007087.3:2989309-2990097	DDB_G0269556	DDB_G0269556	hypothetical protein DDB_G0269556	132.316	852.93	119.465	770.089	1.10757	81.5357	664.758	83.9089	684.106	0.971717	140.794	907.579	124.115	800.067	1.13438
8617013	NC_007087.3:2990410-2993319	DDB_G0269242	fcsA	fatty acyl-CoA synthetase	407.414	9549.95	366.772	8597.3	1.11081	312.446	9263.08	279.759	8294	1.11684	368.227	8631.41	397.43	9315.93	0.92652
8617015	NC_007087.3:2996711-2998612	DDB_G0269560	DDB_G0269560	hypothetical protein DDB_G0269560	4.035	80.052	4.992	99.04	0.808293	2.11016	52.9453	2.5431	63.8081	0.829759	3.378	67.01	3.157	62.632	1.07
8617022	NC_007087.3:3009707-3012882	DDB_G0270828	DDB_G0270828	hypothetical protein DDB_G0270828	5.547	193.458	7.129	248.611	0.778089	0.560162	24.7078	0.758883	33.4731	0.73814	6.135	213.963	5.04	175.772	1.21726
8617023	NC_007087.3:3013600-3014302	DDB_G0269564	DDB_G0269564	hypothetical protein DDB_G0269564	49.526	319.253	80.27	517.435	0.616993	29.8724	243.549	37.3356	304.396	0.800105	47.418	305.661	64.095	413.166	0.739808
8617026	NC_007087.3:3017740-3018878	DDB_G0269568	med7	hypothetical protein DDB_G0269568	8.622	93.393	5.878	63.669	1.46683	8.15877	111.774	5.11571	70.0843	1.59485	5.861	63.483	9.326	101.019	0.628458
8617027	NC_007087.3:3019089-3020441	DDB_G0269570	rabggta	protein geranylgeranyltransferase type II	26.883	255.402	21.275	202.123	1.2636	7.44168	89.4188	10.2724	123.432	0.724434	26.11	248.056	25.519	242.444	1.02316
8617028	NC_007087.3:3020702-3025206	DDB_G0269194	trfA	hypothetical protein DDB_G0269194	60.898	3151.55	63.975	3310.78	0.951903	68.5585	4487.41	60.0895	3933.09	1.14094	61.835	3200.04	62.776	3248.76	0.98501
8617029	NC_007087.3:3029556-3034180	DDB_G0269212	abcG11	ABC transporter G family protein	66.247	3563.25	86.58	4656.91	0.765154	203.856	13868.2	180.994	12312.9	1.12631	69.046	3713.79	69.791	3753.85	0.989325
8617030	NC_007087.3:3034893-3039544	DDB_G0269572	DDB_G0269572	hypothetical protein DDB_G0269572	6.052	342.125	6.293	355.737	0.961703	14.2841	1021.26	14.1918	1014.65	1.0065	6.593	372.672	6.487	366.697	1.01634
8617031	NC_007087.3:3041057-3041915	DDB_G0269574	dcd3B	alkaline dihydroceramidase	28.312	240.155	47.3	401.214	0.598562	116.798	1253.04	86.0946	923.648	1.35662	30.214	256.285	40.611	344.473	0.743986
8617032	NC_007087.3:3042783-3047317	DDB_G0270560	mybP	myb domain-containing protein	15.753	851.024	14.611	789.29	1.07816	12.1572	830.654	10.8544	741.638	1.12003	14.297	772.383	15.801	853.607	0.904816
8617033	NC_007087.3:3048021-3049597	DDB_G0270562	acy1	N-acyl-L-amino-acid amidohydrolase	128.918	1714.44	100.236	1333	1.28614	104.366	1755.43	92.7878	1560.68	1.12478	105.286	1400.16	104.295	1386.98	1.0095
8617034	NC_007087.3:3049821-3051393	DDB_G0269576	DDB_G0269576	hypothetical protein DDB_G0269576	7.762	138.184	6.415	114.2	1.20998	3.55342	80.0063	3.20565	72.1763	1.10849	6.076	108.157	7.093	126.273	0.856619
8617036	NC_007087.3:3054342-3055725	DDB_G0270564	DDB_G0270564	hypothetical protein DDB_G0270564	3.107	47.65	3.295	50.531	0.942944	3.70041	71.7704	4.96179	96.2351	0.745781	1.763	27.039	2.306	35.356	0.764527
8617038	NC_007087.3:3059125-3062012	DDB_G0269140	gapA	RasGTPase-activating protein	106.282	3294.5	116.229	3602.84	0.914419	236.511	9272.5	234.818	9206.14	1.00721	116.167	3600.93	115.463	3579.09	1.0061
8617039	NC_007087.3:3064048-3065362	DDB_G0269580	DDB_G0269580	hypothetical protein DDB_G0269580	15.383	222.048	20.234	292.068	0.760255	36.6062	668.288	33.2899	607.746	1.09962	13.764	198.68	20.366	293.964	0.675832
8617040	NC_007087.3:3066209-3069104	DDB_G0269582	DDB_G0269582	hypothetical protein DDB_G0269582	5.462	191.552	4.726	165.741	1.15573	1.40585	62.3579	1.20272	53.3477	1.16889	4.425	155.182	4.378	153.548	1.01074
8617041	NC_007087.3:3070709-3072419	DDB_G0270566	DDB_G0270566	DDHD domain-containing protein	11.255	197.27	18.451	323.397	0.609994	96.275	2134.29	86.1132	1909.01	1.11801	16.366	286.852	12.564	220.22	1.30261
8617042	NC_007087.3:3072946-3074455	DDB_G0269584	DDB_G0269584	hypothetical protein DDB_G0269584	3.645	57.18	3.801	59.626	0.958958	3.38009	67.0641	3.58502	71.1303	0.942837	2.323	36.444	2.061	32.326	1.12712
8617044	NC_007087.3:3075848-3077228	DDB_G0270568	DDB_G0270568	hypothetical protein DDB_G0270568	24.017	329.736	25.91	355.737	0.926939	14.6353	254.138	15.0598	261.508	0.971812	17.211	236.3	15.01	206.078	1.14664
8617045	NC_007087.3:3077285-3078470	DDB_G0269588	DDB_G0269588	hypothetical protein DDB_G0269588	98.734	1258.91	74.347	947.957	1.32802	167.95	2708.45	132.323	2133.91	1.26924	76.897	980.468	68.531	873.81	1.12208
8617046	NC_007087.3:3078894-3083055	DDB_G0269590	DDB_G0269590	P-type ATPase	4.507	232.531	4.368	225.367	1.03182	1.51452	98.8313	1.5068	98.3272	1.00512	5.742	296.256	4.679	241.434	1.22719
8617047	NC_007087.3:3083993-3085319	DDB_G0269592	DDB_G0269592	hypothetical protein DDB_G0269592	2.678	39.073	3.048	44.467	0.878609	1.59389	29.4141	1.19033	21.9667	1.33903	2.578	37.62	2.146	31.316	1.2013
8617048	NC_007087.3:3087128-3089970	DDB_G0269594	DDB_G0269594	hypothetical protein DDB_G0269594	13.339	436.471	25.883	846.895	0.515358	103.429	4280.34	98.0456	4057.57	1.05491	18.647	610.147	26.273	859.668	0.70974
8617049	NC_007087.3:3090843-3091928	DDB_G0269596	DDB_G0269596	hypothetical protein DDB_G0269596	3.535	36.214	2.96	30.319	1.19426	4.08626	52.9453	4.35951	56.4858	0.937321	2.525	25.864	2.268	23.234	1.11332
8617053	NC_007087.3:3096975-3098088	DDB_G0269600	DDB_G0269600	hypothetical protein DDB_G0269600	13.556	160.103	13.434	158.667	1.00908	8.97903	134.128	8.05291	120.294	1.115	16.723	197.504	12.402	146.477	1.34841
8617054	NC_007087.3:3098694-3108214	DDB_G0270572	pks2	hypothetical protein DDB_G0270572	0.513	59.086	0.579	66.701	0.88601	0.201902	29.4141	0.287205	41.8414	0.702989	0.5	57.605	0.509	58.591	0.982318
8617056	NC_007087.3:3110200-3111767	DDB_G0269602	DDB_G0269602	hypothetical protein DDB_G0269602	44.97	511.758	45.913	522.488	0.979461	18.8013	270.61	19.5498	281.383	0.961713	42.665	485.531	40.745	463.675	1.04712
8617060	NC_007087.3:3119126-3130279	DDB_G0269150	lvsA	BEACH domain-containing protein	10.384	1443.79	10.983	1527.04	0.945461	9.15981	1610.72	8.30423	1460.26	1.10303	11.28	1568.28	11	1529.42	1.02545
8617061	NC_007087.3:3131549-3134161	DDB_G0269608	DDB_G0269608	hypothetical protein DDB_G0269608	14.622	441.236	13.463	406.267	1.08609	12.3004	469.449	10.9084	416.321	1.12761	16.129	486.707	14.83	447.512	1.08759
8617062	NC_007087.3:3136521-3141488	DDB_G0269610	gxcT	C2H2-type zinc finger-containing protein	50.368	2969.53	49.883	2940.89	1.00972	54.5155	4065.03	45.0586	3359.86	1.20988	49.034	2890.85	54.334	3203.3	0.902455
8617063	NC_007087.3:3141821-3142493	DDB_G0269612	DDB_G0269612	hypothetical protein DDB_G0269612	16.024	81.957	14.029	71.754	1.14221	5.81997	37.65	3.23394	20.9207	1.79965	16.549	84.645	17.38	88.896	0.952186
8617064	NC_007087.3:3142549-3144837	DDB_G0270578	DDB_G0270578	hypothetical protein DDB_G0270578	9.006	177.257	10.989	216.272	0.819547	1.70157	42.3563	2.05908	51.2557	0.826374	9.498	186.924	10.265	202.037	0.92528
8617065	NC_007087.3:3146249-3147915	DDB_G0269614	DDB_G0269614	RING zinc finger-containing protein	123.707	1784.01	161.811	2333.51	0.764515	140.494	2562.55	127.316	2322.2	1.10351	142.416	2053.81	147.663	2129.47	0.964466
8617066	NC_007087.3:3148639-3149056	DDB_G0269616	DDB_G0269616	saposin B domain-containing protein	261.188	392.634	277	365.843	0.942917	49.0002	98.8313	69.092	150.629	0.709202	203.873	322.12	276.64	374.779	0.736961
8617070	NC_007087.3:3157202-3158848	DDB_G0269246	pyd2	hypothetical protein DDB_G0269246	87.915	1496.2	73.457	1250.13	1.19682	79.7501	1716.61	66.0914	1422.61	1.20666	84.069	1430.73	82.804	1409.21	1.01528
8617074	NC_007087.3:3166723-3168412	DDB_G0269112	celB	cellulase 270-11	20.735	376.433	154.202	2799.4	0.134466	28.4904	654.169	94.3028	2165.29	0.302116	20.787	377.374	40.509	735.415	0.513145
8617075	NC_007087.3:3170313-3174422	DDB_G0269624	mgp3	RhoGAP domain-containing protein	10.935	543.207	11.881	590.199	0.920377	6.38572	401.208	6.79276	426.782	0.940077	10.815	537.259	12.588	625.305	0.859152
8617076	NC_007087.3:3176438-3181124	DDB_G0269626	forE	actin binding protein	30.262	1768.76	31.331	1831.23	0.96588	37.8963	2801.4	38.4041	2838.94	0.986777	33.068	1932.72	31.335	1831.47	1.05531
8617078	NC_007087.3:3183486-3185815	DDB_G0269628	DDB_G0269628	hypothetical protein DDB_G0269628	55.327	1448.55	70.021	1833.26	0.790149	308.657	10220.8	290.557	9621.42	1.06229	64.795	1696.42	66.673	1745.6	0.971833
8617079	NC_007087.3:3187027-3188197	DDB_G0269630	DDB_G0269630	tatD-related DNAse	279.651	3061.97	218.013	2387.07	1.28273	174.424	2415.48	149.483	2070.1	1.16685	226.336	2478.21	119.201	1305.16	1.89878
8617082	NC_007087.3:3190840-3195534	DDB_G0269632	irlD	hypothetical protein DDB_G0269632	8.708	489.839	10.743	604.348	0.810574	5.22555	371.794	5.27801	375.526	0.990061	9.174	516.098	9.338	525.296	0.982437
8617083	NC_007087.3:3195967-3200425	DDB_G0270894	irlC	hypothetical protein DDB_G0270894	6.175	332.595	7.861	423.448	0.785523	3.73029	254.138	4.54476	309.626	0.820789	6.264	337.403	7.051	379.83	0.888385
8617085	NC_007087.3:3202238-3203453	DDB_G0269636	DDB_G0269636	EF-hand domain-containing protein	57.867	760.489	63.903	839.821	0.905544	105.044	1746.02	103.963	1728.05	1.0104	57.877	760.627	57.65	757.639	1.00394
8617086	NC_007087.3:3204014-3204688	DDB_G0269638	dr1	hypothetical protein DDB_G0269638	135.872	583.232	169.75	728.654	0.800424	137.181	744.765	146.817	797.078	0.934367	144.881	621.903	163.089	700.058	0.888355
8617087	NC_007087.3:3205381-3206294	DDB_G0269640	DDB_G0269640	hypothetical protein DDB_G0269640	419.701	1571.49	417.277	1562.41	1.00581	176.147	834.183	222.207	1052.31	0.792716	373.631	1398.99	389.041	1456.69	0.96039
8617088	NC_007087.3:3206738-3208141	DDB_G0269642	mak16l	MAK16-like protein	93.053	876.755	126.459	1191.52	0.735835	38.505	458.86	46.8731	558.582	0.821473	130.886	1233.23	128.764	1213.23	1.01648
8617089	NC_007087.3:3209614-3211648	DDB_G0270590	DDB_G0270590	"fungal transcriptional regulatory protein, N-terminal domain-containing protein"	256.803	6120.13	260.838	6216.29	0.984531	172.88	5211	147.975	4460.29	1.16831	318.669	7594.51	304.471	7256.16	1.04663
8617090	NC_007087.3:3212379-3212770	DDB_G0270592	DDB_G0270592	hypothetical protein DDB_G0270592	104.511	134.372	107.686	138.454	0.970516	42.6878	69.4172	52.1036	84.7287	0.819287	90.522	116.386	80.141	103.039	1.12953
8617091	NC_007087.3:3214844-3216721	DDB_G0269644	DDB_G0269644	hypothetical protein DDB_G0269644	16.407	308.77	19.869	373.928	0.825759	12.0113	285.905	13.9307	331.593	0.862218	14.805	278.622	12.614	237.394	1.1737
8617092	NC_007087.3:3217077-3218041	DDB_G0269646	DDB_G0269646	hypothetical protein DDB_G0269646	13.809	85.769	16.922	105.104	0.816038	7.18895	56.475	6.92401	54.3938	1.03826	14.006	86.996	15.451	95.968	0.906479
8617096	NC_007087.3:3223231-3225124	DDB_G0270898	DDB_G0270898	hypothetical protein DDB_G0270898	1.603	35.261	2.252	49.52	0.711812	0.846006	23.5313	0.864972	24.0588	0.978073	2.833	62.308	2.71	59.601	1.04539
8617098	NC_007087.3:3226603-3229060	DDB_G0269180	rcdP	random cDNA clone veg114	19.415	569.89	19.143	561.902	1.01421	11.409	423.563	7.38205	274.061	1.54551	19.265	565.474	18.584	545.5	1.03664
8617100	NC_007087.3:3231013-3232274	DDB_G0269652	DDB_G0269652	hypothetical protein DDB_G0269652	106.344	211.565	70.61	140.476	1.50608	90.7132	228.253	76.4922	192.47	1.18591	93.958	186.924	103.078	205.068	0.911523
8617103	NC_007087.3:3239823-3244143	DDB_G0270902	DDB_G0270902	hypothetical protein DDB_G0270902	26.479	1182.67	28.465	1271.35	0.93023	14.6629	828.301	16.073	907.957	0.912269	27.796	1241.46	25.965	1159.69	1.07052
8617106	NC_007087.3:3247870-3248759	DDB_G0269658	DDB_G0269658	hypothetical protein DDB_G0269658	29.574	233.484	26.241	207.176	1.12701	10.1332	101.184	11.8375	118.202	0.856025	36.184	285.676	30.069	237.394	1.20337
8617108	NC_007087.3:3250823-3252752	DDB_G0270596	DDB_G0270596	hypothetical protein DDB_G0270596	1.867	41.932	2.16	48.51	0.864352	1.15963	32.9438	1.91468	54.3938	0.605652	1.308	29.39	0.855	19.194	1.52982
8617113	NC_007087.3:3259660-3261385	DDB_G0269228	DDB_G0269228	phosphatidylinositol-specific phospholipase C X domain-containing protein	2.744	54.321	3.573	70.743	0.767982	3.14801	78.8297	3.46713	86.8208	0.907958	3.088	61.132	2.908	57.581	1.0619
8617114	NC_007087.3:3261648-3263130	DDB_G0269196	tubB	beta tubulin	699.681	10592.5	695.925	10535.7	1.0054	846.556	16209.5	750.398	14368.3	1.12814	702.62	10637	767.094	11613.1	0.91595
8617115	NC_007087.3:3265295-3266203	DDB_G0269664	DDB_G0269664	hypothetical protein DDB_G0269664	88.721	700.451	86.405	682.165	1.0268	17.9099	178.838	16.0277	160.043	1.11743	100.066	790.017	90.847	717.232	1.10148
8617116	NC_007087.3:3267306-3268805	DDB_G0269248	cf45-1	component of the counting factor complex	449.659	4025.45	498.747	4464.9	0.901577	246.481	2790.81	249.254	2822.2	0.988875	308.869	2765.06	393.254	3520.5	0.785419
8617122	NC_007087.3:3274208-3277152	DDB_G0269154	modA	alpha-glucosidase II	143.083	4900.3	143.974	4930.79	0.993811	96.4806	4179.15	96.7406	4190.41	0.997312	143.795	4924.68	150.667	5160.03	0.954389
8617123	NC_007087.3:3278151-3278565	DDB_G0269668	DDB_G0269668	hypothetical protein DDB_G0269668	107.803	289.71	106.8	287.015	1.00939	107.654	365.911	97.8647	332.639	1.10003	110.677	297.432	119.535	321.239	0.925896
8617124	NC_007087.3:3279590-3281482	DDB_G0269670	DDB_G0269670	hypothetical protein DDB_G0269670	65.177	1275.11	64.623	1264.28	1.00857	52.6373	1302.46	57.6199	1425.74	0.913526	70.307	1375.48	70.534	1379.91	0.996782
8617128	NC_007087.3:3289698-3291350	DDB_G0269676	DDB_G0269676	hypothetical protein DDB_G0269676	3.789	66.71	2.64	46.488	1.43523	0.475535	10.5891	0.798582	17.7826	0.595474	4.006	70.537	3.271	57.581	1.2247
8617130	NC_007087.3:3293314-3296614	DDB_G0270910	DDB_G0270910	eukaryotic translation initiation factor 4E family protein	47.008	1672.5	46.697	1661.45	1.00666	18.276	822.418	19.3866	872.392	0.942713	48.473	1724.64	46.308	1647.61	1.04675
8617134	NC_007087.3:3301230-3305445	DDB_G0269678	DDB_G0269678	hypothetical protein DDB_G0269678	11.115	581.326	11.246	588.178	0.988351	8.39549	555.338	7.59059	502.096	1.10604	11.419	597.215	11.106	580.857	1.02818
8617135	NC_007087.3:3305787-3308565	DDB_G0269680	DDB_G0269680	hypothetical protein DDB_G0269680	2.699	90.534	3.405	114.2	0.792658	0.499196	21.1781	0.616409	26.1508	0.809845	4.031	135.196	3.283	110.11	1.22784
8617136	NC_007087.3:3309659-3313064	DDB_G0269682	atxn2	hypothetical protein DDB_G0269682	92.023	3728.11	90.801	3678.64	1.01346	56.3023	2884.93	49.117	2516.76	1.14629	95.935	3886.6	97.944	3968.01	0.979488
8617139	NC_007087.3:3314987-3316261	DDB_G0269202	gdcA	"gp64 and disintegrin-like, cysteine-rich protein"	102.517	1238.89	255.731	3090.46	0.400878	199.062	3042.59	223.105	3410.07	0.892235	156.428	1890.4	142.941	1727.42	1.09435
8617140	NC_007087.3:3317581-3319144	DDB_G0269684	DDB_G0269684	hypothetical protein DDB_G0269684	15.951	282.086	14.63	258.717	1.09029	5.89156	131.775	3.55432	79.4986	1.65758	16.088	284.5	12.51	221.231	1.28601
8617141	NC_007087.3:3319945-3322896	DDB_G0269686	DDB_G0269686	WD40 repeat-containing protein	10.04	324.971	10.834	350.683	0.926712	9.16793	375.324	9.42839	385.987	0.972375	10.932	353.862	12.577	407.105	0.869206
8617142	NC_007087.3:3323736-3326298	DDB_G0269688	sdad1	SDA1 domain-containing protein	28.244	760.489	38.472	1035.88	0.734144	14.9598	509.452	13.4537	458.163	1.11195	34.973	941.672	31.477	847.545	1.11107
8617146	NC_007087.3:3330424-3331198	DDB_G0270916	DDB_G0270916	hypothetical protein DDB_G0270916	19.096	141.043	19.977	147.55	0.955899	8.31264	77.6532	10.6377	99.3732	0.781432	25.626	189.275	23.388	172.742	1.09569
8617147	NC_007087.3:3332297-3336672	DDB_G0270918	DDB_G0270918	hypothetical protein DDB_G0270918	4.701	234.437	5.188	258.717	0.90613	2.14509	135.305	2.5207	158.997	0.85099	5.799	289.203	5.996	299.015	0.967145
8617148	NC_007087.3:3337064-3338927	DDB_G0269692	DDB_G0269692	hypothetical protein DDB_G0269692	1.412	30.496	1.357	29.308	1.04053	5.72793	156.483	5.89654	161.089	0.971405	1.796	38.795	2.292	49.499	0.783595
8617149	NC_007087.3:3339031-3343830	DDB_G0269694	pan2	WD40-like domain-containing protein	34.493	1982.23	34.063	1957.56	1.01262	23.4715	1706.02	22.8392	1660.06	1.02768	36.495	2097.31	38.057	2187.05	0.958956
8617150	NC_007087.3:3345399-3350536	DDB_G0269696	pakD	p21-activated protein kinase	5.504	346.89	6.109	385.044	0.900966	2.40575	191.78	2.49315	198.746	0.964944	5.931	373.847	5.946	374.779	0.997477
8617151	NC_007087.3:3350708-3351586	DDB_G0269698	DDB_G0269698	hypothetical protein DDB_G0269698	6.929	47.65	5.29	36.382	1.30983	19.885	172.955	22.7301	197.7	0.874831	2.393	16.459	3.232	22.224	0.740408
8617152	NC_007087.3:3352106-3354728	DDB_G0269700	DDB_G0269700	hypothetical protein DDB_G0269700	4.325	136.278	5.1	160.688	0.848039	20.6383	822.418	20.3961	812.768	1.01187	3.955	124.616	4.168	131.324	0.948896
8617153	NC_007087.3:3354770-3358939	DDB_G0269172	pspC	prespore-specific protein	6.836	343.078	9.586	481.053	0.713123	5.31997	337.674	4.71329	299.166	1.12872	7.684	385.604	8.837	443.471	0.869526
8617155	NC_007087.3:3360339-3361265	DDB_G0269240	racH	Rho GTPase	206.169	1062.59	186.673	962.106	1.10444	218.757	1425.99	205.079	1336.83	1.0667	186.814	962.834	222.658	1147.57	0.839018
8617156	NC_007087.3:3361679-3363770	DDB_G0270830	bopA	hypothetical protein DDB_G0270830	3.839	94.346	4.647	114.2	0.826124	3.82306	118.833	4.71138	146.445	0.811452	4.592	112.86	4.48	110.11	1.025
8617157	NC_007087.3:3363805-3365508	DDB_G0270618	DDB_G0270618	hypothetical protein DDB_G0270618	46.382	698.545	45.831	690.25	1.01202	28.2273	537.689	35.3098	672.6	0.799418	39.576	596.04	39.775	599.04	0.994997
8617159	NC_007087.3:3367371-3368994	DDB_G0269704	DDB_G0269704	hypothetical protein DDB_G0269704	21.824	303.052	22.125	307.227	0.986395	20.9684	368.264	20.1907	354.605	1.03852	24.213	336.228	27.135	376.799	0.892316
8617161	NC_007087.3:3369733-3371095	DDB_G0271094	fah	hypothetical protein DDB_G0271094	155.002	2176.64	120.33	1689.75	1.28814	185.882	3301.44	169.678	3013.62	1.0955	145.501	2043.23	129.055	1812.27	1.12743
8617162	NC_007087.3:3371520-3372496	DDB_G0269120	cypB	cyclophilin B	512.591	2581.66	482.584	2430.53	1.06218	620.23	3950.9	588.861	3751.08	1.05327	507.456	2555.8	507.049	2553.75	1.0008
8617163	NC_007087.3:3373103-3374984	DDB_G0269706	DDB_G0269706	hypothetical protein DDB_G0269706	1.033	20.013	1.67	32.34	0.618563	1.39288	34.1203	2.04968	50.2096	0.67956	0.971	18.81	1.513	29.295	0.641771
8617164	NC_007087.3:3375139-3378478	DDB_G0270920	DDB_G0270920	hypothetical protein DDB_G0270920	10.891	445.048	12.34	504.297	0.882577	6.00964	310.613	6.39532	330.547	0.939693	11.881	485.531	10.778	440.441	1.10234
8617165	NC_007087.3:3379645-3380666	DDB_G0269708	DDB_G0269708	WH2 domain-containing protein	351.247	3254.47	321.111	2975.25	1.09385	328.709	3852.07	294.83	3455.05	1.11491	390.796	3620.91	390.97	3622.52	0.999555
8617166	NC_007087.3:3381331-3381919	DDB_G0270922	DDB_G0270922	hypothetical protein DDB_G0270922	4572.01	8398.74	2026.19	3722.1	2.25646	6365.96	14790.6	6790.21	15776.3	0.93752	4772.27	8766.61	3674.52	6750.06	1.29875
8617167	NC_007087.3:3383024-3383458	DDB_G0270924	DDB_G0270924	hypothetical protein DDB_G0270924	77.662	83.864	159.101	171.805	0.48813	317.019	432.975	356.141	486.406	0.89015	106.692	115.211	151.549	163.65	0.70401
8617168	NC_007087.3:3383679-3388102	DDB_G0269710	DDB_G0269710	hypothetical protein DDB_G0269710	4.483	241.108	4.81	258.717	0.932017	2.7499	187.074	3.05988	208.161	0.898695	5.552	298.608	6.198	333.361	0.895773
8617169	NC_007087.3:3388869-3390021	DDB_G0269712	ahsa	activator of Hsp90 ATPase family protein	90.351	1113.1	135.517	1669.54	0.666713	670.897	10453.8	699.649	10901.8	0.958905	94.471	1163.86	82.817	1020.29	1.14072
8617170	NC_007087.3:3391068-3391491	DDB_G0270622	DDB_G0270622	hypothetical protein DDB_G0270622	307.254	235.39	325.832	249.622	0.942983	393.42	381.207	326.023	315.902	1.20672	320.719	245.705	323.056	247.495	0.992766
8617171	NC_007087.3:3391648-3393035	DDB_G0269714	tdo	"tryptophan 2,3-dioxygenase"	90.709	1177.9	87.244	1132.9	1.03972	82.742	1358.93	78.1483	1283.48	1.05878	93.793	1217.94	95.686	1242.53	0.980217
8617174	NC_007087.3:3397003-3398144	DDB_G0269716	DDB_G0269716	hypothetical protein DDB_G0269716	202.536	2217.62	138.45	1515.92	1.46288	229.563	3179.07	194.049	2687.26	1.18302	141.406	1548.29	149.924	1641.55	0.943185
8617175	NC_007087.3:3398986-3400602	DDB_G0270928	sir2E	"NAD(+)-dependent deacetylase, silent information regulator protein family protein"	70.809	761.442	70.015	752.908	1.01134	72.493	985.96	75.9871	1033.48	0.954017	65.267	701.846	68.576	737.435	0.951747
8617176	NC_007087.3:3402123-3406095	DDB_G0269718	DDB_G0269718	hypothetical protein DDB_G0269718	22.25	1093.08	25.282	1242.05	0.880073	15.6217	970.665	15.3701	955.029	1.01637	23.762	1167.39	26.176	1285.97	0.907778
8617178	NC_007087.3:3410489-3413579	DDB_G0269720	abcB7	ABC transporter B family protein	2.126	62.898	2.391	70.743	0.889168	0.817441	30.5906	1.3417	50.2096	0.609258	2.384	70.537	2.253	66.672	1.05814
8617179	NC_007087.3:3414229-3415170	DDB_G0269722	DDB_G0269722	hypothetical protein DDB_G0269722	42.414	363.091	47.694	408.289	0.889294	31.9478	345.91	28.5001	308.58	1.12097	46.966	402.062	49.797	426.298	0.943149
8617180	NC_007087.3:3419846-3423103	DDB_G0270932	DDB_G0270932	hypothetical protein DDB_G0270932	61.879	2303.39	60.109	2237.5	1.02945	33.0128	1554.24	30.3057	1426.79	1.08933	55.111	2051.46	62.146	2313.32	0.886799
8617181	NC_007087.3:3424393-3425573	DDB_G0269724	DDB_G0269724	hypothetical protein DDB_G0269724	45.331	506.993	63.795	713.494	0.710573	89.3306	1263.63	84.2268	1191.43	1.0606	60.651	678.333	62.864	703.089	0.964797
8617182	NC_007087.3:3425761-3426901	DDB_G0269726	DDB_G0269726	hypothetical protein DDB_G0269726	34.581	384.057	29.574	328.45	1.1693	22.1132	310.613	21.2238	298.12	1.04191	33.556	372.672	34.837	386.901	0.963229
8617183	NC_007087.3:3427649-3428995	DDB_G0269728	ciao1	WD40 repeat-containing protein	30.626	317.347	28.187	292.068	1.08653	17.6859	231.783	14.6064	191.424	1.21083	28.364	293.905	26.81	277.801	1.05796
8617187	NC_007087.3:3432395-3434782	DDB_G0270826	abcG22	ABC transporter G family protein	92.164	1972.7	85.744	1835.28	1.07487	58.7159	1589.54	56.4522	1528.26	1.0401	83.046	1777.54	123.228	2637.59	0.673922
8617188	NC_007087.3:3436535-3441900	DDB_G0269166	pakA	p21-activated protein kinase	45.608	2015.58	39.744	1756.45	1.14754	45.6771	2553.14	39.3371	2198.76	1.16117	45.542	2012.66	51.316	2267.87	0.887481
8617189	NC_007087.3:3443409-3446174	DDB_G0269732	DDB_G0269732	hypothetical protein DDB_G0269732	27.917	812.904	32.798	955.031	0.85118	19.2323	708.291	15.0536	554.398	1.27759	30.523	888.769	31.778	925.33	0.960507
8617190	NC_007087.3:3447051-3449746	DDB_G0270626	armc8	armadillo repeat-containing protein	24.89	617.54	23.788	590.199	1.04633	14.735	462.389	15.367	482.222	0.958873	27.956	693.616	28.745	713.191	0.972552
8617191	NC_007087.3:3450461-3451264	DDB_G0269734	DDB_G0269734	hypothetical protein DDB_G0269734	5.553	31.449	3.569	20.212	1.5559	2.29975	16.4719	1.46044	10.4603	1.5747	5.398	30.566	6.779	38.387	0.796283
8617192	NC_007087.3:3451791-3454310	DDB_G0269736	DDB_G0269736	hypothetical protein DDB_G0269736	2.534	60.992	2.939	70.743	0.862198	0.927664	28.2375	1.20276	36.6112	0.771279	2.394	57.605	2.099	50.509	1.14054
8617193	NC_007087.3:3455192-3456362	DDB_G0269738	desA	sphingolipid delta 4 desaturase	118.435	1357.06	108.397	1242.05	1.0926	100.508	1456.59	103.938	1506.29	0.967	117.58	1347.26	131.449	1506.19	0.894491
8617195	NC_007087.3:3461466-3462395	DDB_G0269216	cypE	hypothetical protein DDB_G0269216	30.831	105.782	32.106	110.157	0.960288	31.9931	138.834	27.4795	119.248	1.16425	41.117	141.075	32.681	112.131	1.25813
8617196	NC_007087.3:3463313-3465781	DDB_G0269740	DDB_G0269740	hypothetical protein DDB_G0269740	134.373	3612.8	127.989	3441.14	1.04988	92.7959	3155.54	72.5652	2467.59	1.27879	34.587	929.916	19.087	513.174	1.81207
8617197	NC_007087.3:3466583-3468271	DDB_G0269742	cdsA	CDP-diacylglycerol synthase	75.688	1216.97	58.265	936.84	1.29903	77.8736	1583.65	78.9558	1605.66	0.986294	63.172	1015.74	62.89	1011.2	1.00448
8617198	NC_007087.3:3468499-3469879	DDB_G0269744	DDB_G0269744	hypothetical protein DDB_G0269744	8.411	128.654	9.911	151.592	0.848653	6.1426	118.833	6.59662	127.616	0.931174	8.147	124.616	10.831	165.67	0.752193
8617200	NC_007087.3:3471588-3472824	DDB_G0269746	ITPK1	"inositol 1,3,4-triphosphate 5/6 kinase"	22.578	227.766	15.328	154.624	1.47299	4.05749	51.7688	4.34521	55.4398	0.933785	19.812	199.856	21.73	219.21	0.911735
8617202	NC_007087.3:3476703-3479389	DDB_G0269226	cas1	cycloartenol synthase	45.406	1128.35	42.377	1053.06	1.07148	30.7338	965.958	27.8899	876.576	1.10197	49.154	1221.47	49.107	1220.3	1.00096
8617203	NC_007087.3:3480475-3481471	DDB_G0269750	DDB_G0269750	hypothetical protein DDB_G0269750	132.062	835.776	147.552	933.808	0.89502	93.3385	747.118	91.6084	733.27	1.01889	132.076	835.867	151.639	959.676	0.87099
8617205	NC_007087.3:3484287-3485533	DDB_G0269754	DDB_G0269754	hypothetical protein DDB_G0269754	2.993	33.355	2.811	31.329	1.06475	1.00161	14.1188	1.78099	25.1048	0.562389	2.848	31.742	2.175	24.244	1.30943
8617206	NC_007087.3:3485943-3487242	DDB_G0270934	DDB_G0270934	hypothetical protein DDB_G0270934	19.259	164.868	29.041	248.611	0.663166	18.1472	196.486	23.0899	250.002	0.785937	21.973	188.099	30.091	257.597	0.730218
8617207	NC_007087.3:3488109-3489009	DDB_G0270936	DDB_G0270936	hypothetical protein DDB_G0270936	37.721	223.954	34.895	207.176	1.08099	32.2769	242.372	40.2581	302.304	0.801749	42.573	252.759	41.346	245.475	1.02968
8617208	NC_007087.3:3489329-3491399	DDB_G0269756	DDB_G0269756	hypothetical protein DDB_G0269756	112.07	2311.01	110.711	2282.98	1.01228	84.1783	2195.47	91.6844	2391.23	0.918131	115.275	2377.11	115.367	2378.99	0.999203
8617209	NC_007087.3:3492336-3494799	DDB_G0270632	DDB_G0270632	hypothetical protein DDB_G0270632	1.675	47.65	1.456	41.435	1.15041	0.490422	17.6484	0.726691	26.1508	0.67487	2.19	62.308	2.414	68.693	0.907208
8617212	NC_007087.3:3500587-3503767	DDB_G0269124	dcsA	cellulose synthase	1.597	61.945	1.172	45.478	1.36263	0.839359	41.1797	0.533028	26.1508	1.5747	1.818	70.537	0.99	38.387	1.83636
8617214	NC_007087.3:3510768-3511836	DDB_G0269760	DDB_G0269760	BTB/POZ domain-containing protein	32.012	359.279	30.886	346.641	1.03646	33.5686	476.508	33.1605	470.715	1.01231	30.901	346.808	27.182	305.076	1.13682
8617215	NC_007087.3:3512074-3514549	DDB_G0269762	DDB_G0269762	hypothetical protein DDB_G0269762	114.502	3387.89	111.759	3306.73	1.02454	91.1447	3410.86	84.5549	3164.25	1.07794	119.199	3526.86	124.514	3684.15	0.957314
8617216	NC_007087.3:3515794-3517258	DDB_G0269764	cnrC	hypothetical protein DDB_G0269764	16.569	271.603	18.064	296.11	0.917239	8.68274	180.014	10.1413	210.253	0.856176	13.913	228.07	13.928	228.302	0.998923
8617217	NC_007087.3:3517399-3517872	DDB_G0269766	DDB_G0269766	hypothetical protein DDB_G0269766	155.09	314.488	113.632	230.42	1.36484	113.771	291.788	101.149	259.416	1.12479	178.565	362.091	165.393	335.382	1.07964
8617219	NC_007087.3:3520959-3522817	DDB_G0269768	cnrI	SET domain-containing protein	198.655	3878.69	154.144	3009.61	1.28876	194.486	4802.73	171.639	4238.53	1.13311	209.176	4084.11	195.935	3825.57	1.06758
8617220	NC_007087.3:3523264-3524869	DDB_G0269770	fam63A	DUF544 family protein	21.013	268.744	25.128	321.376	0.836238	46.1866	747.118	49.1458	794.986	0.939787	21.785	278.622	23.458	300.025	0.928681
8617221	NC_007087.3:3525817-3526839	DDB_G0269772	psmB3	proteasome subunit beta type 3	136.454	729.994	115.045	615.465	1.18609	178.582	1208.33	189.38	1281.39	0.942982	148.333	793.544	131.425	703.089	1.12865
8617223	NC_007087.3:3528358-3529764	DDB_G0269776	DDB_G0269776	hypothetical protein DDB_G0269776	8.686	107.688	10.76	133.401	0.807249	5.25224	82.3594	5.26992	82.6367	0.996645	9.956	123.44	8.229	102.029	1.20987
8617224	NC_007087.3:3530458-3532109	DDB_G0270634	DDB_G0270634	RNA-binding region RNP-1 domain-containing protein	308.827	3623.28	304.501	3572.52	1.01421	210.116	3117.89	213.1	3162.16	0.985997	308.425	3618.56	318.923	3741.73	0.967083
8617226	NC_007087.3:3537959-3539386	DDB_G0269192	tifA	DEAD/DEAH box helicase domain-containing protein	54.731	721.417	58.653	773.121	0.933132	41.5681	692.996	45.4898	758.375	0.913789	57.349	755.924	59.548	784.914	0.963072
8617227	NC_007087.3:3539580-3544525	DDB_G0269222	gefB	Ras guanine nucleotide exchange factor	0.8	45.744	0.919	52.552	0.870511	0.374091	27.061	0.477193	34.5191	0.783941	1.131	64.659	0.548	31.316	2.06387
8617228	NC_007087.3:3547266-3548768	DDB_G0269778	DDB_G0269778	"cell differentiation family, Rcd1-like protein"	45.65	521.288	45.844	523.499	0.995768	30.712	443.564	29.2603	422.598	1.04961	48.799	557.244	46.974	536.408	1.03885
8617229	NC_007087.3:3549386-3553055	DDB_G0269780	DDB_G0269780	hypothetical protein DDB_G0269780	9.345	352.608	9.053	341.588	1.03225	5.05399	241.195	5.52347	263.601	0.915003	9.503	358.564	9.397	354.575	1.01128
8617230	NC_007087.3:3553342-3554182	DDB_G0269782	DDB_G0269782	hypothetical protein DDB_G0269782	14.675	121.03	9.435	77.817	1.55538	4.96291	51.7688	6.61848	69.0382	0.749856	11.689	96.401	9.799	80.815	1.19288
8617231	NC_007087.3:3555281-3556079	DDB_G0269784	DDB_G0269784	hypothetical protein DDB_G0269784	18.168	94.346	21.212	110.157	0.856496	25.4367	167.072	19.111	125.524	1.331	15.62	81.118	22.954	119.202	0.680491
8617232	NC_007087.3:3556677-3557509	DDB_G0269786	ccdc25	coiled-coil domain-containing protein 25	93.55	504.134	68.263	367.864	1.37043	56.7931	387.089	52.948	360.882	1.07262	98.17	529.029	79.481	428.319	1.23514
8617233	NC_007087.3:3558145-3559074	DDB_G0269788	DDB_G0269788	C-4 methyl sterol oxidase	95.36	752.865	83.845	661.953	1.13734	88.0177	878.893	93.9664	938.292	0.936693	112.425	887.594	130.512	1030.39	0.861415
8617234	NC_007087.3:3559642-3560529	DDB_G0270946	DDB_G0270946	C-4 methyl sterol oxidase	75.847	589.903	73.806	574.029	1.02765	23.5628	231.783	31.6889	311.718	0.743566	72.404	563.122	91.829	714.201	0.788466
8617235	NC_007087.3:3561058-3562855	DDB_G0270948	fntB	protein farnesyltransferase beta subunit	12.179	205.847	12.019	203.134	1.01331	5.28391	112.95	6.41041	137.03	0.82427	10.503	177.519	11.057	186.884	0.949896
8617236	NC_007087.3:3563595-3566431	DDB_G0269790	gaa	hypothetical protein DDB_G0269790	336.59	10525.8	221.598	6929.79	1.51892	153.228	6060.48	152.679	6038.75	1.0036	278.681	8714.88	285.206	8918.93	0.977122
8617244	NC_007087.3:3581898-3584968	DDB_G0270640	DDB_G0270640	hypothetical protein DDB_G0270640	47.304	1520.03	45.981	1477.52	1.02877	39.3427	1598.95	34.1286	1387.04	1.15278	45.33	1456.59	50.614	1626.4	0.895602
8617246	NC_007087.3:3588897-3595338	DDB_G0269796	DDB_G0269796		0.761	61.945	0.907	73.775	0.83903	0.262996	27.061	0.152491	15.6905	1.72467	0.737	59.957	0.484	39.397	1.52273
8617247	NC_007087.3:3595702-3598413	DDB_G0270958	DDB_G0270958	hypothetical protein DDB_G0270958	17.718	511.758	20.364	588.178	0.870065	2.19009	80.0063	1.97576	72.1763	1.10848	25.724	742.992	13.535	390.942	1.90055
8617248	NC_007087.3:3599414-3609732	DDB_G0270962	DDB_G0270962	IPT/TIG domain-containing protein	1.921	235.39	2.136	261.749	0.899345	0.576912	89.4188	0.587145	91.005	0.982572	1.631	199.856	1.36	166.681	1.19926
8617251	NC_007087.3:3616146-3626352	DDB_G0270964	DDB_G0270964	hypothetical protein DDB_G0270964	3.23	394.54	3.351	409.299	0.963891	1.18037	182.367	1.42856	220.713	0.826266	3.561	434.98	2.787	340.432	1.27772
8617252	NC_007087.3:3627251-3628552	DDB_G0270966	DDB_G0270966	hypothetical protein DDB_G0270966	12.868	152.479	13.816	163.72	0.931384	9.10637	136.481	9.35238	140.169	0.973695	13.691	162.236	17.05	202.037	0.802991
8617253	NC_007087.3:3628623-3631009	DDB_G0269800	DDB_G0269800	hypothetical protein DDB_G0269800	7.352	182.975	9.095	226.378	0.808356	4.11132	129.422	4.12041	129.708	0.997794	8.171	203.382	9.092	226.281	0.898702
8617254	NC_007087.3:3631590-3633444	DDB_G0269802	DDB_G0269802	hypothetical protein DDB_G0269802	10.868	233.484	9.644	207.176	1.12692	1.51559	41.1797	1.96343	53.3477	0.771909	8.482	182.221	5.737	123.243	1.47847
8617255	NC_007087.3:3633883-3635911	DDB_G0270646	DDB_G0270646	hypothetical protein DDB_G0270646	2.688	63.851	1.319	31.329	2.03791	0.587436	17.6484	0.557083	16.7365	1.05449	1.534	36.444	1.701	40.407	0.901822
8617265	NC_007087.3:3649782-3652408	DDB_G0269156	mvpA	major vault protein	726.305	22030.4	726.573	22038.5	0.999631	611.169	23446.6	524.633	20126.7	1.16495	757.841	22986.9	618.058	18747	1.22616
8617266	NC_007087.3:3653374-3658191	DDB_G0269810	DDB_G0269810	hypothetical protein DDB_G0269810	4.227	217.283	4.64	238.505	0.910991	2.73291	177.661	2.62281	170.504	1.04198	4.231	217.49	4.52	232.343	0.936062
8617267	NC_007087.3:3658613-3659264	DDB_G0269812	DDB_G0269812	hypothetical protein DDB_G0269812	29.181	168.68	31.645	182.921	0.922136	18.5069	135.305	17.1691	125.524	1.07792	26.846	155.182	24.466	141.426	1.09728
8617269	NC_007087.3:3661673-3664325	DDB_G0269814	ncbp1	initiation factor eIF-4 gamma middle domain-containing protein	31.995	881.52	34.149	940.883	0.936923	17.6921	616.519	19.9618	695.613	0.886298	30.381	837.042	32.998	909.167	0.920692
8617270	NC_007087.3:3664994-3666427	DDB_G0269816	DDB_G0269816	kin17-like protein	9.564	141.043	11.787	173.826	0.811402	7.63251	142.364	10.2067	190.378	0.747794	10.283	151.655	9.042	133.344	1.13725
8617274	NC_007087.3:3669574-3671080	DDB_G0269822	mhisS	histidine-tRNA ligase	15.077	255.402	13.363	226.378	1.12826	9.17055	196.486	8.44609	180.964	1.08577	14.296	242.178	13.954	236.383	1.02451
8617275	NC_007087.3:3671522-3672995	DDB_G0269824	DDB_G0269824	hypothetical protein DDB_G0269824	11.794	174.398	10.457	154.624	1.12786	7.23483	135.305	6.76778	126.57	1.06901	11.926	176.343	12.844	189.915	0.928527
8617276	NC_007087.3:3673859-3674359	DDB_G0270658	acbA	acyl-CoA binding protein	5814.19	4454.29	4933.65	3779.7	1.17848	10449.9	10125.5	9168.59	8883.97	1.13975	5789.82	4435.62	5336.36	4088.22	1.08498
8617278	NC_007087.3:3681010-3682051	DDB_G0270836	fbp	"D-fructose-1,6-bisphosphate 1-phosphohydrolase"	36.907	401.211	32.445	352.705	1.13753	474.841	6528.75	402.077	5528.29	1.18097	38.932	423.224	24.718	268.709	1.57505
8617279	NC_007087.3:3682320-3683577	DDB_G0269828	DDB_G0269828	Sjogrens syndrome scleroderma autoantigen 1 family protein	19.561	267.791	22.515	308.238	0.868799	8.22194	142.364	7.3702	127.616	1.11557	21.468	293.905	21.62	295.984	0.992969
8617280	NC_007087.3:3683817-3685422	DDB_G0269830	DDB_G0269830	hypothetical protein DDB_G0269830	18.212	304.958	21.366	357.758	0.852382	8.61111	182.367	10.5699	223.851	0.814682	21.203	355.038	19.245	322.249	1.10174
8617281	NC_007087.3:3685707-3686529	DDB_G0269832	DDB_G0269832	hypothetical protein DDB_G0269832	5.233	41.932	9.586	76.807	0.5459	3.36692	34.1203	3.30305	33.4731	1.01934	8.657	69.362	11.347	90.917	0.762933
8617282	NC_007087.3:3686673-3687885	DDB_G0269834	DDB_G0269834	hypothetical protein DDB_G0269834	23.056	302.099	24.527	321.376	0.940025	20.8018	344.733	18.1153	300.212	1.1483	29.16	382.077	23.977	314.168	1.21617
8617285	NC_007087.3:3691171-3692200	DDB_G0270972	DDB_G0270972	DUF341 family protein	331.892	2997.17	230.424	2080.86	1.44035	244.653	2794.34	207.528	2370.31	1.17889	286.402	2586.37	306.17	2764.88	0.935435
8617289	NC_007087.3:3697370-3699160	DDB_G0269840	DDB_G0269840	hypothetical protein DDB_G0269840	28.256	531.771	25.829	486.106	1.09396	11.171	265.903	12.6124	300.212	0.885716	30.421	572.527	27.965	526.307	1.08782
8617290	NC_007087.3:3699522-3701813	DDB_G0270664	DDB_G0270664	UPF0557 family protein	4.938	125.795	2.816	71.754	1.75355	2.59249	83.536	3.05153	98.3272	0.849571	3.645	92.874	5.432	138.395	0.671024
8617291	NC_007087.3:3701970-3707422	DDB_G0269842	DDB_G0269842	hypothetical protein DDB_G0269842	32.687	1952.68	36.558	2183.94	0.894113	18.2191	1376.58	13.4705	1017.79	1.35252	14.386	859.379	11.634	695.007	1.23655
8617294	NC_007087.3:3711641-3713063	DDB_G0269848	DDB_G0269848	hypothetical protein DDB_G0269848	85.208	986.349	77.177	893.384	1.10406	48.2172	705.938	51.2272	750.006	0.941242	62.763	726.534	64.578	747.537	0.971894
8617295	NC_007087.3:3713352-3718689	DDB_G0270666	gdt2	hypothetical protein DDB_G0270666	7.975	489.839	6.976	428.501	1.14321	2.66552	207.075	2.45059	190.378	1.08771	8.441	518.449	8.437	518.225	1.00047
8617296	NC_007087.3:3719483-3722655	DDB_G0269850	DDB_G0269850	hypothetical protein DDB_G0269850	151.242	5671.27	92.524	3469.44	1.63462	64.3522	3052.01	63.4327	3008.39	1.0145	134.53	5044.59	120.124	4504.42	1.11993
8617297	NC_007087.3:3723385-3727938	DDB_G0270668	gdt8	hypothetical protein DDB_G0270668	39.536	1946.97	30.824	1517.94	1.28264	22.2905	1388.34	19.8343	1235.37	1.12384	38.555	1898.63	41.355	2036.53	0.932294
8617299	NC_007087.3:3731262-3734083	DDB_G0270670	psaB	puromycin-sensitive aminopeptidase-like protein	140.286	4326.59	98.174	3027.8	1.42895	162.004	6319.32	148.885	5807.58	1.08811	150.34	4636.65	139.763	4310.46	1.07568
8617300	NC_007087.3:3734476-3734926	DDB_G0269220	DDB_G0269220	cytochrome c oxidase subunit VIb	51.433	79.099	46	70.743	1.11811	30.8491	60.0047	30.1155	58.5779	1.02436	56.568	86.996	49.921	76.774	1.13315
8617302	NC_007087.3:3736783-3737308	DDB_G0269218	lyrm7	LYR motif-containing protein 7	131.839	369.762	117.109	328.45	1.12578	72.6382	257.667	77.5546	275.107	0.936607	108.984	305.661	119.941	336.392	0.908647
8617303	NC_007087.3:3737737-3739165	DDB_G0269854	amdhd1	hypothetical protein DDB_G0269854	63.562	890.097	55.858	782.216	1.13792	56.7311	1004.79	50.9688	902.727	1.11306	70.603	988.697	69.036	966.747	1.0227
8617305	NC_007087.3:3743579-3744917	DDB_G0269856	ddcA	group IV decarboxylase	26.779	369.762	23.421	323.397	1.14338	13.946	243.549	13.7165	239.542	1.01673	23.329	322.12	23.777	328.31	0.981158
8617307	NC_007087.3:3747131-3750705	DDB_G0269860	DDB_G0269860	hypothetical protein DDB_G0269860	51.16	1996.52	59.821	2334.52	0.855218	22.9553	1133.03	24.8591	1227	0.923416	50.67	1977.39	54.308	2119.37	0.933012
8617310	NC_007087.3:3757656-3758811	DDB_G0270978	DDB_G0270978	hypothetical protein DDB_G0270978	1959.42	337.36	2435.95	419.405	0.804376	1680.33	365.911	1945.45	423.644	0.863723	2328.39	400.887	2475.99	426.298	0.940387
8617313	NC_007087.3:3763158-3764737	DDB_G0269864	DDB_G0269864	hypothetical protein DDB_G0269864	19.587	304.958	25.379	395.151	0.77178	35.0118	689.466	37.3425	735.362	0.937586	28.919	450.263	29.067	452.563	0.994908
8617315	NC_007087.3:3766206-3767162	DDB_G0270980	DDB_G0270980	hypothetical protein DDB_G0270980	2.048	11.436	3.076	17.18	0.6658	4.33086	30.5906	5.33131	37.6572	0.812344	2.105	11.756	3.075	17.173	0.684553
8617321	NC_007087.3:3772003-3772710	DDB_G0270984	rpl36a	S60 ribosomal protein L36a	11548.6	21214.6	9190.77	16883.3	1.25654	17111.3	39756.1	16773.4	38971	1.02014	11589.3	21289.3	11306.8	20770.4	1.02498
8617322	NC_007087.3:3773812-3775000	DDB_G0269874	DDB_G0269874	hypothetical protein DDB_G0269874	43.88	507.946	48.716	563.923	0.900731	74.6563	1093.03	72.161	1056.49	1.03458	38.592	446.736	45.815	530.347	0.842344
8617323	NC_007087.3:3775692-3777740	DDB_G0269876	samkA	SAM domain-containing protein	4.811	107.688	4.289	96.008	1.12171	2.6183	74.1235	2.69732	76.3605	0.970704	4.885	109.333	5.461	122.232	0.894525
8617324	NC_007087.3:3778202-3780924	DDB_G0270678	samkC	SAM domain-containing protein	4.616	145.808	4.224	133.401	1.0928	2.15001	85.8891	2.01622	80.5446	1.06636	4.578	144.601	4.957	156.579	0.923542
8617326	NC_007087.3:3783827-3785196	DDB_G0269878	fbl	hypothetical protein DDB_G0269878	515.207	5358.69	579.782	6030.34	0.888622	356.233	4686.25	368.238	4844.18	0.967399	540.279	5619.47	542.337	5640.87	0.996205
8617327	NC_007087.3:3785576-3786992	DDB_G0269880	DDB_G0269880	CoA-transferase family III protein	5.561	87.675	6.731	106.115	0.826177	1.00309	20.0016	1.41639	28.2429	0.708202	6.189	97.576	5.446	85.866	1.13643
8617329	NC_007087.3:3789004-3790079	DDB_G0270986	tspC	tetraspanin family protein	3.587	23.825	1.978	13.138	1.81345	4.34177	36.4735	5.10528	42.8874	0.850447	3.186	21.161	2.89	19.194	1.10242
8617330	NC_007087.3:3791041-3792819	DDB_G0270988	DDB_G0270988		4.883	100.064	4.636	94.998	1.05328	3.99511	103.538	4.11696	106.695	0.970403	3.328	68.186	3.697	75.764	0.900189
8617331	NC_007087.3:3795203-3796160	DDB_G0269110	tspA	tetraspanin family protein	435.126	2838.97	448.734	2927.75	0.969675	413.051	3408.5	425.663	3512.58	0.970371	385.058	2512.3	433.525	2828.52	0.888203
8617332	NC_007087.3:3796606-3797645	DDB_G0270682	tspD	tetraspanin family protein	8.282	52.415	7.026	44.467	1.17876	4.70367	37.65	2.87502	23.0127	1.63605	16.718	105.806	12.131	76.774	1.37812
8617333	NC_007087.3:3797961-3800493	DDB_G0269884	DDB_G0269884	hypothetical protein DDB_G0269884	14.17	429.8	13.227	401.214	1.07129	4.50832	172.955	4.88069	187.24	0.923705	12.829	389.131	9.958	302.045	1.28831
8617336	NC_007087.3:3803771-3804667	DDB_G0269890	DDB_G0269890	hypothetical protein DDB_G0269890	52.145	340.219	53.749	350.683	0.970158	30.6545	252.961	33.7184	278.245	0.909133	41.083	268.042	37.624	245.475	1.09194
8617337	NC_007087.3:3806513-3807971	DDB_G0269892	DDB_G0269892	hypothetical protein DDB_G0269892	189.503	3091.51	204.182	3330.99	0.928108	195.074	4025.02	186.41	3846.27	1.04648	224.981	3670.29	221.372	3611.41	1.0163
8617338	NC_007087.3:3809034-3810441	DDB_G0269182	rsc5	cellular retinaldehyde-binding/triple function domain-containing protein	74.506	862.46	71.939	832.747	1.03568	98.9256	1448.35	104.598	1531.39	0.94577	74.036	857.028	67.37	779.863	1.09895
8617339	NC_007087.3:3810810-3812262	DDB_G0269894	orcB	origin recognition complex subunit 2	8.675	109.594	14	176.858	0.619643	6.99547	111.774	8.05247	128.662	0.868736	8.655	109.333	9.995	126.273	0.865933
8617340	NC_007087.3:3812472-3816336	DDB_G0269896	kcnma1	"calcium-activated BK potassium channel, alpha subunit"	1.987	91.487	1.647	75.796	1.20644	0.969976	56.475	0.718638	41.8414	1.34974	2.273	104.63	2.37	109.1	0.959072
8617341	NC_007087.3:3817625-3819202	DDB_G0269130	phgA	hypothetical protein DDB_G0269130	23.902	345.937	22.414	324.407	1.06639	19.4105	355.322	18.1142	331.593	1.07156	26.886	389.131	29.314	424.278	0.917173
8617342	NC_007087.3:3820453-3823469	DDB_G0269898	DDB_G0269898	hypothetical protein DDB_G0269898	31.424	1074.98	32.645	1116.73	0.962598	26.2961	1137.74	24.6601	1066.95	1.06634	35.535	1215.59	33.251	1137.47	1.06869
8617347	NC_007087.3:3829650-3831106	DDB_G0270686	DDB_G0270686	hypothetical protein DDB_G0270686	196.509	1866.92	204.029	1938.36	0.963142	298.842	3590.87	295.983	3556.52	1.00966	188.462	1790.47	200.646	1906.22	0.939276
8617348	NC_007087.3:3831160-3831468	DDB_G0269906	gtf2h5	transcription initiation factor IIH5	119.546	54.321	131.223	59.626	0.911014	32.7561	18.825	74.6253	42.8874	0.438941	113.839	51.727	97.819	44.448	1.16377
8617349	NC_007087.3:3831692-3832921	DDB_G0269908	DDB_G0269908	hypothetical protein DDB_G0269908	52.89	630.882	54.817	653.868	0.964847	97.0167	1463.64	94.2965	1422.61	1.02885	52.137	621.903	52.253	623.284	0.99778
8617350	NC_007087.3:3834759-3836838	DDB_G0270990	DDB_G0270990	hypothetical protein DDB_G0270990	32.08	783.361	78.633	1920.17	0.407971	327.959	10129	285.647	8822.25	1.14813	33.604	820.583	42.402	1035.44	0.79251
8617351	NC_007087.3:3837508-3841658	DDB_G0270992	sec31	WD40 repeat-containing protein	153.9	7753.56	140.217	7064.2	1.09758	111.138	7081.73	101.779	6485.41	1.09195	156.996	7909.58	152.929	7704.68	1.02659
8617352	NC_007087.3:3842008-3844717	DDB_G0270994	psaA	puromycin-sensitive aminopeptidase-like protein	80.509	2498.75	49.298	1530.07	1.63311	107.151	4206.21	95.6902	3756.31	1.11977	87.915	2728.62	74.762	2320.4	1.17593
8617353	NC_007087.3:3845548-3846750	DDB_G0270996	DDB_G0270996	hypothetical protein DDB_G0270996	17.161	179.163	10.454	109.146	1.64157	38.9379	514.158	34.6181	457.117	1.12478	20.381	212.787	17.126	178.803	1.19006
8617354	NC_007087.3:3847027-3848476	DDB_G0269910	DDB_G0269910	hypothetical protein DDB_G0269910	57.022	669.002	58.833	690.25	0.969218	62.0834	921.249	62.0336	920.51	1.0008	59.22	694.792	69.915	820.27	0.847029
8617355	NC_007087.3:3848908-3851073	DDB_G0269912	redB	NADPH-cytochrome-P450 oxidoreductase	72.246	1693.47	80.537	1887.83	0.897054	60.2033	1784.85	68.4137	2028.26	0.879989	88.521	2074.97	93.044	2180.99	0.951389
8617356	NC_007087.3:3852048-3853851	DDB_G0269914	tpp1	peptidase S8 and S53 domain-containing protein	5.631	117.218	4.903	102.072	1.14848	3.57499	94.1251	2.5427	66.9462	1.40598	3.614	75.24	3.64	75.764	0.992857
8617357	NC_007087.3:3855246-3857504	DDB_G0269916	atp5b	"ATP synthase beta chain, mitochondrial"	1451.47	33113.7	1350.47	30809.6	1.07479	1661.48	47941.4	1483.1	42794.3	1.12028	1436.58	32774	1462.28	33360.4	0.982425
8617360	NC_007087.3:3862623-3865313	DDB_G0269918	mpl1	leucine-rich repeat-containing protein	6.993	209.659	6.641	199.091	1.053	5.8025	220.017	5.98637	226.989	0.969285	7.529	225.719	8.39	251.536	0.897378
8617363	NC_007087.3:3868369-3870952	DDB_G0269920	DDB_G0269920	hypothetical protein DDB_G0269920	2.06	63.851	1.728	53.563	1.19213	0.390133	15.2953	0.453575	17.7826	0.860129	2.2	68.186	1.173	36.367	1.87553
8617364	NC_007087.3:3871045-3874707	DDB_G0269922	xrn2	5\'-3\' exoribonuclease	26.863	1179.81	31.271	1373.43	0.859039	17.6224	978.901	17.4186	967.581	1.0117	29.123	1279.08	27.072	1188.99	1.07576
8617365	NC_007087.3:3875952-3879788	DDB_G0269924	vps18	7-fold repeat in clathrin and VPS proteins repeat-containing protein	68.045	2687.44	72.339	2857.01	0.940641	55.1392	2754.33	54.8854	2741.65	1.00462	73.761	2913.19	74.61	2946.71	0.988621
8617366	NC_007087.3:3880003-3882178	DDB_G0269926	DDB_G0269926	RNA-binding region RNP-1 domain-containing protein	28.472	730.947	26.729	686.208	1.06521	19.5309	634.168	18.6205	604.608	1.04889	34.528	886.418	32.856	843.505	1.05089
8617367	NC_007087.3:3883016-3883583	DDB_G0270690	DDB_G0270690	hypothetical protein DDB_G0270690	56.423	164.868	46	134.412	1.22659	28.6523	105.891	27.1718	100.419	1.05449	42.647	124.616	44.251	129.304	0.963752
8617370	NC_007087.3:3887598-3890811	DDB_G0270692	DDB_G0270692	hypothetical protein DDB_G0270692	5.341	196.317	5.004	183.932	1.06735	3.79654	176.484	3.60037	167.365	1.05449	5.694	209.261	5.057	185.874	1.12596
8617371	NC_007087.3:3892075-3893050	DDB_G0269102	arcD	"actin related protein 2/3 complex, 20 kDa subunit"	709.166	2794.18	567.625	2236.49	1.24936	638.648	3182.6	673.588	3356.72	0.948129	646.875	2548.75	668.912	2635.57	0.967055
8617372	NC_007087.3:3893358-3895841	DDB_G0269932	uap56	DEAD/DEAH box helicase	286.809	4038.79	270.85	3814.06	1.05892	364.125	6485.22	338.059	6020.97	1.0771	283.431	3991.23	283.862	3997.3	0.998482
8617373	NC_007087.3:3897215-3903350	DDB_G0269934	DDB_G0269934	regulator of chromosome condensation domain-containing protein	92.478	7154.13	96.11	7435.1	0.96221	82.5273	8074.75	73.0402	7146.5	1.12989	89.281	6906.77	93.562	7237.98	0.954244
8617374	NC_007087.3:3903677-3904826	DDB_G0269936	DDB_G0269936	hypothetical protein DDB_G0269936	10.802	119.124	8.798	97.019	1.22778	2.86814	40.0032	2.62494	36.6112	1.09265	7.143	78.767	9.344	103.039	0.764448
8617377	NC_007087.3:3908436-3910342	DDB_G0270694	DDB_G0270694	hypothetical protein DDB_G0270694	28.776	354.514	28.957	356.747	0.993749	24.1629	376.5	25.0402	390.171	0.964964	30.25	372.672	30.913	380.84	0.978553
8617378	NC_007087.3:3911016-3912100	DDB_G0269942	DDB_G0269942	hypothetical protein DDB_G0269942	17.047	97.205	15.774	89.945	1.0807	8.80956	63.5344	10.0078	72.1763	0.880269	13.401	76.415	15.236	86.876	0.879562
8617380	NC_007087.3:3914309-3915463	DDB_G0295677	mpdu1	transmembrane protein	85.886	560.361	67.535	440.628	1.27173	32.9357	271.786	36.3804	300.212	0.905314	85.949	560.771	70.138	457.614	1.22543
8617381	NC_007087.3:3915624-3915986	DDB_G0269946	DDB_G0269946	hypothetical protein DDB_G0269946	97.823	86.722	132.237	117.231	0.739755	59.8115	67.0641	71.8342	80.5446	0.832633	139.241	123.44	132.181	117.181	1.05341
8617382	NC_007087.3:3916815-3919967	DDB_G0269948	tnpo	hypothetical protein DDB_G0269948	104.023	3513.69	102.713	3469.44	1.01275	95.234	4068.56	91.5979	3913.21	1.0397	101.385	3424.58	102.969	3478.07	0.984617
8617383	NC_007087.3:3920592-3921886	DDB_G0269950	serC	phosphoserine transaminase	112.442	1345.63	65.278	781.206	1.72251	114.5	1733.08	111.127	1682.02	1.03035	98.432	1177.97	80.022	957.656	1.23006
8617391	NC_007087.3:3933878-3936245	DDB_G0269962	DDB_G0269962	hypothetical protein DDB_G0269962	7.677	216.33	8.321	234.463	0.922605	13.4362	478.861	12.0924	430.966	1.11113	7.76	218.665	9.428	265.679	0.82308
8617392	NC_007087.3:3937102-3937960	DDB_G0269118	cxeA	cytochrome c oxidase subunit V	1637.84	3321.18	1316.23	2669.03	1.24434	1629.95	4180.33	1658.36	4253.17	0.982869	1557.23	3157.72	1405.84	2850.74	1.10769
8617393	NC_007087.3:3938863-3940930	DDB_G0269964	DDB_G0269964	hypothetical protein DDB_G0269964	16.602	387.869	10.123	236.484	1.64003	7.80449	230.606	4.88538	144.353	1.59752	15.398	359.74	10.94	255.577	1.4075
8617394	NC_007087.3:3941616-3944019	DDB_G0269966	ddx1	hypothetical protein DDB_G0269966	39.373	1074.02	31.788	867.108	1.23861	15.1758	523.571	15.8267	546.03	0.958873	36.763	1002.8	30.849	841.484	1.19171
8617395	NC_007087.3:3944437-3944996	DDB_G0270698	DDB_G0270698	hypothetical protein DDB_G0270698	12.492	43.838	6.911	24.255	1.80755	5.03647	22.3547	5.89173	26.1508	0.854837	15.075	52.903	15.256	53.54	0.988136
8617396	NC_007087.3:3945380-3946280	DDB_G0269968	DDB_G0269968	hypothetical protein DDB_G0269968	87.484	790.032	84.381	762.004	1.03677	59.2318	676.524	48.7224	556.49	1.2157	89.436	807.652	88.707	801.077	1.00822
8617398	NC_007087.3:3949671-3950633	DDB_G0269138	fttB	hypothetical protein DDB_G0269138	2551.69	18347	2434.42	17503.9	1.04817	3750.95	34110.9	3315.26	30148.8	1.13142	2632.09	18925.1	2711.15	19493.5	0.970839
8617399	NC_007087.3:3952195-3954580	DDB_G0269972	sas10	U3 snoRNP protein	38.752	938.699	47.77	1157.15	0.81122	19.931	610.636	20.8951	640.173	0.95386	45.475	1101.56	42.203	1022.31	1.07753
8617401	NC_007087.3:3956915-3959123	DDB_G0269976	DDB_G0269976	hypothetical protein DDB_G0269976	23.042	569.89	28.235	698.335	0.816079	23.5077	735.352	24.9794	781.387	0.941083	24.955	617.201	24.466	605.101	1.01999
8617403	NC_007087.3:3962022-3963455	DDB_G0269980	drpp30	RNase P protein subunit	29.193	340.219	31.305	364.832	0.932535	16.8424	248.255	20.1545	297.074	0.835664	30.566	356.213	34.326	400.033	0.890462
8617404	NC_007087.3:3963576-3972340	DDB_G0271000	pks3	hypothetical protein DDB_G0271000	1.538	166.774	1.063	115.21	1.44685	0.205937	28.2375	0.205977	28.2429	0.999806	1.562	169.289	1.23	133.344	1.26992
8617405	NC_007087.3:3972851-3974733	DDB_G0269982	DDB_G0269982	hypothetical protein DDB_G0269982	16.988	316.394	14.326	266.802	1.18582	7.54228	177.661	7.28283	171.55	1.03562	20.326	378.55	19.852	369.728	1.02388
8617407	NC_007087.3:3977473-3979864	DDB_G0269986	DDB_G0269986	hypothetical protein DDB_G0269986	9.232	263.026	10.18	290.047	0.906876	3.10174	111.774	3.68651	132.846	0.841376	10.192	290.378	9.821	279.821	1.03778
8617408	NC_007087.3:3979901-3981306	DDB_G0294597	DDB_G0294597	beta-lactamase family protein	169.947	2473.02	76.117	1107.63	2.23271	97.2334	1789.55	103.61	1906.92	0.938456	141.704	2062.04	134.259	1953.7	1.05545
8617409	NC_007087.3:3981528-3984295	DDB_G0271002	DDB_G0271002	WD40 repeat-containing protein	9.374	243.966	7.961	207.176	1.17749	2.96682	97.6548	3.27326	107.741	0.906381	8.764	228.07	9.704	252.546	0.903133
8617410	NC_007087.3:3985000-3985504	DDB_G0269988	DDB_G0269988	hypothetical protein DDB_G0269988	8.27	22.872	11.328	31.329	0.730049	12.1093	42.3563	15.5508	54.3938	0.778693	7.652	21.161	9.497	26.265	0.805728
8617411	NC_007087.3:3986133-3987976	DDB_G0269990	tbcE	tubulin binding cofactor E	4.317	77.192	3.561	63.669	1.2123	2.2892	51.7688	2.35902	53.3477	0.970403	4.734	84.645	4.746	84.856	0.997472
8617412	NC_007087.3:3988411-3989286	DDB_G0269992	DDB_G0269992	hypothetical protein DDB_G0269992	57.208	330.689	68.185	394.14	0.839012	52.4631	383.56	49.9335	365.066	1.05066	63.047	364.442	66.058	381.85	0.954419
8617413	NC_007087.3:3989907-3990396	DDB_G0269230	fpaA	cytosolic glycoprotein FP21	725.016	2657.9	632.946	2320.37	1.14546	702.132	3255.55	691.691	3207.14	1.01509	698.127	2559.33	714.241	2618.4	0.977439
8617414	NC_007087.3:3990837-3992071	DDB_G0269994	DDB_G0269994	hypothetical protein DDB_G0269994	20.082	209.659	17.037	177.868	1.17873	12.2071	161.189	12.4372	164.227	0.981499	21.395	223.368	16.546	172.742	1.29306
8617415	NC_007087.3:3992421-3995058	DDB_G0269996	rnf10	RING zinc finger-containing protein	11.515	341.172	11.393	337.545	1.01071	4.64698	174.131	5.41553	202.931	0.858084	11.706	346.808	10.877	322.249	1.07622
8617419	NC_007087.3:4002802-4005323	DDB_G0270700	DDB_G0270700	hypothetical protein DDB_G0270700	5.278	155.338	4.086	120.263	1.29173	0.537325	20.0016	0.477714	17.7826	1.12478	7.31	215.139	3.329	97.988	2.19585
8617425	NC_007087.3:4014520-4015187	DDB_G0271010	DDB_G0271010	hypothetical protein DDB_G0271010	11.287	34.308	8.977	27.287	1.25732	4.89691	18.825	3.26523	12.5524	1.49971	6.575	19.986	7.644	23.234	0.860152
8617426	NC_007087.3:4015408-4017699	DDB_G0269152	mekA	MAP kinase kinase	10.367	240.155	11.255	260.739	0.921102	9.67744	283.552	10.246	300.212	0.944509	9.236	213.963	9.157	212.139	1.00863
8617427	NC_007087.3:4018579-4021604	DDB_G0270006	jcdI	"transcription factor jumonji, jmjC domain-containing protein"	22.245	796.703	32.959	1180.4	0.674929	57.5593	2607.26	51.6355	2338.93	1.11472	22.65	811.178	28.629	1025.34	0.791156
8617428	NC_007087.3:4022272-4022909	DDB_G0270008	DDB_G0270008	hypothetical protein DDB_G0270008	1436.04	3188.72	1207.92	2682.17	1.18885	1487.66	4177.98	1216.83	3417.39	1.22257	1292.37	2869.69	1509.94	3352.8	0.855908
8617430	NC_007087.3:4024275-4024998	DDB_G0270012	DDB_G0270012	hypothetical protein DDB_G0270012	779.875	1114.05	848.96	1212.74	0.918624	2078.01	3754.41	1729.36	3124.5	1.20161	851.781	1216.77	1103.89	1576.9	0.771618
8617431	NC_007087.3:4026324-4027243	DDB_G0270014	DDB_G0270014	hypothetical protein DDB_G0270014	40.144	216.33	33.757	181.911	1.18921	40.3939	275.316	45.7348	311.718	0.88322	40.577	218.665	44.052	237.394	0.921116
8617432	NC_007087.3:4028748-4029268	DDB_G0269170	pmpA	hypothetical protein DDB_G0269170	178.962	487.933	224.996	613.443	0.795401	346.311	1194.21	415.88	1434.11	0.832719	160.402	437.331	247.131	673.794	0.649057
8617433	NC_007087.3:4029380-4030378	DDB_G0270016	DDB_G0270016	hypothetical protein DDB_G0270016	3.125	28.59	3.204	29.308	0.975343	39.7604	460.036	35.7109	413.183	1.1134	2.056	18.81	1.656	15.153	1.24155
8617434	NC_007087.3:4030542-4031583	DDB_G0270018	DDB_G0270018	hypothetical protein DDB_G0270018	73.722	706.169	33.023	316.323	2.23244	105.274	1275.39	98.6027	1194.57	1.06766	69.344	664.226	55.051	527.317	1.25963
8617435	NC_007087.3:4032293-4034133	DDB_G0270020	sf3a3	C2H2-type zinc finger-containing protein	7.164	133.419	8.031	149.571	0.892043	5.94392	140.011	4.57397	107.741	1.29951	6.817	126.967	6.997	130.314	0.974275
8617437	NC_007087.3:4035399-4038553	DDB_G0270704	DDB_G0270704	hypothetical protein DDB_G0270704	8.22	277.321	7.429	250.633	1.10647	1.84733	78.8297	2.18168	93.097	0.846747	8.467	285.676	8.952	302.045	0.945822
8617440	NC_007087.3:4041314-4042649	DDB_G0270022	DDB_G0270022	cellular retinaldehyde-binding/triple function domain-containing protein	29.74	437.424	21.094	310.259	1.40988	29.2831	544.749	34.975	650.633	0.837258	34.13	501.99	35.439	521.256	0.963063
8617441	NC_007087.3:4042886-4045665	DDB_G0270024	mgp2	RhoGAP domain-containing protein	36.027	1140.73	33.417	1058.11	1.0781	32.5229	1302.46	31.8402	1275.12	1.02144	38.131	1207.36	40.518	1282.94	0.941088
8617442	NC_007087.3:4047423-4051387	DDB_G0269252	gefE	Ras guanine nucleotide exchange factor	26.081	989.208	24.061	912.585	1.08395	29.7505	1427.17	26.7988	1285.58	1.11014	27.121	1028.67	28.578	1083.93	0.949017
8617443	NC_007087.3:4051947-4052745	DDB_G0270026	DDB_G0270026	hypothetical protein DDB_G0270026	110.658	851.977	110.129	847.906	1.0048	103.426	1007.14	115.584	1125.53	0.894812	116.353	895.823	120.973	931.391	0.96181
8617444	NC_007087.3:4053111-4054599	DDB_G0270028	DDB_G0270028	aldehyde dehydrogenase	88.822	1483.81	73.201	1222.84	1.2134	78.0715	1649.54	74.559	1575.33	1.04711	82.689	1381.35	91.915	1535.48	0.899625
8617446	NC_007087.3:4058776-4059949	DDB_G0270030	DDB_G0270030	hypothetical protein DDB_G0270030	36.682	411.693	28.544	320.365	1.2851	12.6815	180.014	11.7904	167.365	1.07558	30.063	337.403	26.462	296.994	1.13608
8617447	NC_007087.3:4060238-4061396	DDB_G0270032	DDB_G0270032	hypothetical protein DDB_G0270032	14.082	159.15	12.966	146.539	1.08607	5.02097	71.7704	6.87886	98.3272	0.729913	13.315	150.479	10.368	117.181	1.28424
8617448	NC_007087.3:4062614-4066228	DDB_G0270708	DDB_G0270708	hypothetical protein DDB_G0270708	23.405	923.451	19.902	785.248	1.17601	4.14957	207.075	5.11458	255.232	0.811322	16.954	668.928	16.744	660.661	1.01254
8617449	NC_007087.3:4066935-4067804	DDB_G0270034	DDB_G0270034	hypothetical protein DDB_G0270034	112.414	821.481	99.02	723.6	1.13527	144.612	1336.58	115.1	1063.82	1.2564	101.191	739.466	90.131	658.641	1.12271
8617450	NC_007087.3:4068159-4069244	DDB_G0270036	ppp2r4	serine/threonine-protein phosphatase 2A regulatory subunit B\'	50.454	506.993	45.861	460.841	1.10015	57.4891	730.646	57.284	728.04	1.00358	45.159	453.79	46.947	471.757	0.961914
8617451	NC_007087.3:4072746-4074515	DDB_G0269142	hmgA	hmg CoA reductase A	114.486	2168.06	118.313	2240.53	0.967654	155.08	3714.41	138.487	3316.97	1.11982	127.449	2413.55	137.413	2602.24	0.927489
8617453	NC_007087.3:4075571-4079519	DDB_G0270040	DDB_G0270040	hypothetical protein DDB_G0270040	6.309	249.684	7.661	303.185	0.823522	1.90407	95.3016	2.34071	117.156	0.813458	8.348	330.349	7.76	307.096	1.07577
8617455	NC_007087.3:4082407-4089294	DDB_G0270042	ascc3l	DEAD/DEAH box helicase	32.355	2747.48	31.907	2709.46	1.01404	14.3508	1541.3	13.3528	1434.11	1.07474	32.769	2782.69	33.059	2807.3	0.991228
8617456	NC_007087.3:4089971-4092037	DDB_G0271014	DDB_G0271014	hypothetical protein DDB_G0271014	6.285	129.607	7.204	148.56	0.872432	4.87206	127.069	5.41443	141.215	0.899829	7.981	164.587	7.74	159.609	1.03114
8617457	NC_007087.3:4092192-4093572	DDB_G0270044	DDB_G0270044	hypothetical protein DDB_G0270044	29.67	405.023	27.096	369.885	1.095	15.9459	275.316	16.5396	285.567	0.964104	30.4	414.994	29.23	399.023	1.04003
8617458	NC_007087.3:4094300-4096106	DDB_G0270046	DDB_G0270046	hypothetical protein DDB_G0270046	4.112	85.769	3.683	76.807	1.11648	2.5424	67.0641	2.61724	69.0382	0.971405	4.96	103.455	5.037	105.059	0.984713
8617460	NC_007087.3:4098006-4102857	DDB_G0270718	DDB_G0270718	EGF-like domain-containing protein	12.492	650.895	12.53	652.857	0.996967	6.39169	421.21	5.39687	355.652	1.18433	11.62	605.445	10.334	538.429	1.12444
8617461	NC_007087.3:4103220-4104786	DDB_G0270048	DDB_G0270048	hypothetical protein DDB_G0270048	4.732	83.864	3.649	64.679	1.29679	3.20171	71.7704	3.6398	81.5906	0.879639	2.852	50.552	3.249	57.581	0.877809
8617462	NC_007087.3:4105654-4106522	DDB_G0270050	DDB_G0270050	hypothetical protein DDB_G0270050	60.996	362.138	112.515	668.017	0.542114	305.848	2296.65	319.279	2397.51	0.957933	37.226	221.017	64.996	385.891	0.572743
8617465	NC_007087.3:4112717-4117547	DDB_G0271016	DDB_G0271016	hypothetical protein DDB_G0271016	27.149	1622.95	32.121	1920.17	0.84521	71.8482	5432.19	65.8834	4981.21	1.09054	25.428	1520.08	24.706	1476.89	1.02922
8617469	NC_007087.3:4125799-4127359	DDB_G0270720	DDB_G0270720	hypothetical protein DDB_G0270720	1.404	24.778	1.432	25.265	0.980447	1.0544	23.5313	1.21865	27.1969	0.86522	2.132	37.62	1.66	29.295	1.28434
8617471	NC_007087.3:4130693-4135261	DDB_G0270056	DDB_G0270056	hypothetical protein DDB_G0270056	2.106	112.453	3.047	162.709	0.691172	1.95124	131.775	1.39401	94.1431	1.39973	2.752	146.953	2.8	149.507	0.982857
8617472	NC_007087.3:4136185-4138233	DDB_G0271022	adcC	SAM domain-containing protein	23.273	533.677	36.138	828.704	0.644004	13.671	396.502	14.7511	427.828	0.926778	24.864	570.176	29.119	667.732	0.853875
8617473	NC_007087.3:4138890-4141933	DDB_G0271024	DDB_G0271024	hypothetical protein DDB_G0271024	5.336	189.646	4.663	165.741	1.14433	3.71682	167.072	4.14222	186.194	0.897301	4.896	173.992	4.804	170.721	1.01915
8617475	NC_007087.3:4148272-4152208	DDB_G0270060	DDB_G0270060	carbohydrate-binding domain-containing protein	1.503	62.898	1.98	82.87	0.759091	0.889249	47.0625	0.513887	27.1969	1.73044	2.304	96.401	1.328	55.56	1.73494
8617476	NC_007087.3:4152837-4157625	DDB_G0270062	DDB_G0270062	hypothetical protein DDB_G0270062	4.794	267.791	3.654	204.144	1.31199	0.216482	15.2953	0.26649	18.8286	0.812346	4.946	276.271	4.955	276.791	0.998184
8617482	NC_007087.3:4165015-4171458	DDB_G0270066	DDB_G0270066	hypothetical protein DDB_G0270066	2.893	208.706	2.815	203.134	1.02771	0.361002	32.9438	0.40119	36.6112	0.899828	3.438	248.056	3.08	222.241	1.11623
8617484	NC_007087.3:4173871-4175149	DDB_G0269164	egeB	C2 domain-containing protein	41.834	584.185	51.673	721.579	0.809591	190.722	3368.5	182	3214.46	1.04792	44.451	620.728	41.668	581.867	1.06679
8617485	NC_007087.3:4175522-4179514	DDB_G0270068	DDB_G0270068	hypothetical protein DDB_G0270068	7.196	345.937	7.758	372.917	0.927559	6.44417	391.796	6.62391	402.723	0.972865	6.016	289.203	6.935	333.361	0.867484
8617486	NC_007087.3:4180323-4181863	DDB_G0270070	DDB_G0270070	phospholipase D	175.361	2462.54	157.681	2214.26	1.11213	100.361	1782.49	94.8215	1684.11	1.05842	146.339	2054.99	169.627	2382.02	0.862711
8617487	NC_007087.3:4182086-4183901	DDB_G0270072	DDB_G0270072	hypothetical protein DDB_G0270072	2.59	54.321	3.18	66.701	0.814465	0.532244	14.1188	0.552062	14.6445	0.964102	3.812	79.942	3.661	76.774	1.04125
8617489	NC_007087.3:4187071-4188735	DDB_G0270074	DDB_G0270074	hypothetical protein DDB_G0270074	139.246	2402.5	92.372	1593.74	1.50745	100.824	2200.17	83.5026	1822.19	1.20744	99.345	1714.06	100.822	1739.54	0.98535
8617496	NC_007087.3:4195431-4197111	DDB_G0270088	DDB_G0270088	hypothetical protein DDB_G0270088	4.663	89.581	6.628	127.338	0.70353	2.80846	68.2407	2.02334	49.1636	1.38803	7.404	142.25	6.31	121.222	1.17338
8617499	NC_007087.3:4200164-4202439	DDB_G0271030	DDB_G0271030	hypothetical protein DDB_G0271030	10.571	93.393	10.524	92.977	1.00447	6.94944	77.6532	9.54853	106.695	0.727802	9.315	82.293	10.062	88.896	0.92576
8617502	NC_007087.3:4205386-4207964	DDB_G0270096	DDB_G0270096	hypothetical protein DDB_G0270096	21.753	614.681	21.853	617.486	0.995424	67.9497	2428.43	68.0798	2433.07	0.998089	21.385	604.269	18.948	535.398	1.12862
8617503	NC_007087.3:4208287-4210353	DDB_G0270098	DDB_G0270098	ZZ-type zinc finger-containing protein	283.857	6420.32	402.76	9109.68	0.70478	506.663	14494.1	557.628	15952	0.908604	288.264	6519.99	266.189	6020.7	1.08293
8617504	NC_007087.3:4212240-4214067	DDB_G0270100	DDB_G0270100	hypothetical protein DDB_G0270100	1.218	25.731	1.722	36.382	0.707317	18.9307	505.922	18.2004	486.406	1.04013	1.502	31.742	0.669	14.143	2.24514
8617506	NC_007087.3:4216279-4219039	DDB_G0270726	DDB_G0270726	pyridoxal phosphate-dependent decarboxylase family protein	4.546	122.936	4.073	110.157	1.11613	6.01984	205.899	2.38546	81.5906	2.52356	6.869	185.748	4.184	113.141	1.64173
8617507	NC_007087.3:4222375-4224477	DDB_G0270102	mkcF	hypothetical protein DDB_G0270102	57.263	1364.69	67.468	1607.89	0.848743	86.811	2616.68	80.7892	2435.17	1.07454	49.626	1182.67	60.233	1435.47	0.823901
8617508	NC_007087.3:4225841-4227446	DDB_G0270104	DDB_G0270104	hypothetical protein DDB_G0270104	29.387	440.283	22.597	338.556	1.30048	53.3348	1010.67	45.5962	864.024	1.16972	27.699	414.994	26.498	397.003	1.04532
8617511	NC_007087.3:4235322-4237343	DDB_G0270730	fslB	G-protein-coupled receptor family protein	10.437	234.437	5.129	115.21	2.0349	10.1468	288.258	10.3466	293.936	0.980689	8.479	190.451	7.511	168.701	1.12888
8617512	NC_007087.3:4238877-4241893	DDB_G0270106	DDB_G0270106	hypothetical protein DDB_G0270106	80.998	2872.32	90.854	3221.84	0.891518	340.708	15281.2	321.498	14419.6	1.05975	86.858	3080.13	82.156	2913.37	1.05723
8617513	NC_007087.3:4243062-4243691	DDB_G0270108	DDB_G0270108		1.908	10.483	1.84	10.106	1.03696	12.1926	84.7126	13.7005	95.1891	0.889938	3.21	17.634	2.942	16.163	1.09109
8617514	NC_007087.3:4244034-4246332	DDB_G0270110	dhx33	DEAD/DEAH box helicase	10.484	271.603	12.756	330.471	0.821888	1.79534	58.8282	1.69194	55.4398	1.06111	10.074	260.988	9.085	235.373	1.10886
8617518	NC_007087.3:4251450-4253061	DDB_G0270112	DDB_G0270112	hypothetical protein DDB_G0270112	21.599	395.493	29.583	541.69	0.730115	86.1117	1994.27	84.5078	1957.13	1.01898	20.738	379.726	21.295	389.932	0.973844
8617519	NC_007087.3:4256211-4260120	DDB_G0271034	DDB_G0271034	hypothetical protein DDB_G0271034	5.279	203.941	7.272	280.951	0.725935	1.08355	52.9453	1.79824	87.8668	0.602561	6.938	268.042	6.694	258.607	1.03645
8617520	NC_007087.3:4260143-4261313	DDB_G0270114	DDB_G0270114	hypothetical protein DDB_G0270114	5.234	60.992	4.596	53.563	1.13882	2.23502	32.9438	3.19349	47.0715	0.699868	3.531	41.147	3.727	43.438	0.947411
8617521	NC_007087.3:4262006-4262567	DDB_G0270116	DDB_G0270116	hypothetical protein DDB_G0270116	28.761	132.466	19.529	89.945	1.47273	23.6311	137.658	24.4213	142.261	0.967643	27.056	124.616	24.784	114.151	1.09167
8617522	NC_007087.3:4262688-4263138	DDB_G0271036	DDB_G0271036	hypothetical protein DDB_G0271036	71.242	224.907	64.025	202.123	1.11272	90.7579	362.381	82.261	328.455	1.10329	72.617	229.246	69.438	219.21	1.04578
8617524	NC_007087.3:4264498-4268846	DDB_G0269244	atg6A	autophagy protein 6	3.39	172.492	4.111	209.197	0.824617	3.3452	215.311	2.94157	189.332	1.13722	3.581	182.221	3.871	196.986	0.925084
8617525	NC_007087.3:4269121-4270264	DDB_G0269238	rab11A	Rab GTPase	557.707	3180.14	528.156	3011.63	1.05595	415.354	2995.53	370.58	2672.62	1.12082	479.553	2734.49	491.437	2802.25	0.975818
8617526	NC_007087.3:4271882-4272478	DDB_G0270118	DDB_G0270118	hypothetical protein DDB_G0270118	66.704	161.056	81.62	197.07	0.817251	164.515	502.393	138.385	422.598	1.18882	86.669	209.261	81.585	196.986	1.06232
8617527	NC_007087.3:4273480-4274624	DDB_G0270120	sdhB	succinate dehydrogenase	390.297	3341.2	348.966	2987.38	1.11844	446.074	4829.79	415.811	4502.13	1.07278	385.481	3299.97	395.429	3385.13	0.974843
8617528	NC_007087.3:4274868-4276719	DDB_G0270734	DDB_G0270734	hypothetical protein DDB_G0270734	3.438	68.616	2.836	56.594	1.21227	1.53834	38.8266	1.24334	31.381	1.23726	3.122	62.308	2.632	52.53	1.18617
8617529	NC_007087.3:4277084-4277826	DDB_G0270122	rasW	Ras GTPase	15.003	86.722	9.266	53.563	1.61915	87.5458	640.05	76.8318	561.72	1.13945	33.557	193.977	19.922	115.161	1.68442
8617530	NC_007087.3:4279830-4280520	DDB_G0270736	rasV	Ras GTPase	10	62.898	10.605	66.701	0.942951	1.33114	10.5891	1.31496	10.4603	1.0123	5.421	34.093	3.855	24.244	1.40623
8617531	NC_007087.3:4281895-4282537	DDB_G0270124	rasX	Ras GTPase	96.09	544.16	147.407	834.768	0.651869	198.929	1424.82	175.545	1257.33	1.13321	34.669	196.329	26.222	148.497	1.32213
8617532	NC_007087.3:4283625-4284369	DDB_G0270126	rasY	Ras GTPase	155.137	896.767	211.547	1222.84	0.733345	135.342	989.49	119.468	873.438	1.13287	57.759	333.876	42.291	244.465	1.36575
8617533	NC_007087.3:4285179-4289651	DDB_G0271040	ints2	integrator complex subunit 2	7.525	381.198	7.083	358.768	1.0624	2.82814	181.191	2.97154	190.378	0.951742	6.963	352.686	7.279	368.718	0.956587
8617534	NC_007087.3:4289929-4292995	DDB_G0270128	DDB_G0270128	hypothetical protein DDB_G0270128	9.413	302.099	9.919	318.344	0.948987	3.62313	147.07	3.22118	130.754	1.12478	9.597	308.013	8.53	273.76	1.12509
8617535	NC_007087.3:4293862-4295737	DDB_G0270130	DDB_G0270130	hypothetical protein DDB_G0270130	19.812	403.117	19.57	398.182	1.01237	19.2021	494.157	19.1042	491.636	1.00512	18.663	379.726	13.554	275.781	1.37694
8617536	NC_007087.3:4296111-4296573	DDB_G0270132	DDB_G0270132	hypothetical protein DDB_G0270132	23.584	78.145	20.434	67.711	1.15415	426.163	1786.02	450.767	1889.14	0.945417	21.997	72.888	17.072	56.57	1.28848
8617537	NC_007087.3:4297044-4297503	DDB_G0270134	DDB_G0270134	hypothetical protein DDB_G0270134	58.791	192.505	34.568	113.189	1.70073	80.6836	334.144	82.3408	341.007	0.979874	49.547	162.236	53.989	176.782	0.917724
8617541	NC_007087.3:4300315-4300960	DDB_G0270140	rasZ	Ras GTPase	125.346	714.746	160.574	915.617	0.780612	5.05734	36.4735	4.64131	33.4731	1.08964	29.276	166.938	12.932	73.743	2.26384
8617545	NC_007087.3:4304004-4305998	DDB_G0270146	DDB_G0270146	hypothetical protein DDB_G0270146	9.664	214.424	11.979	265.792	0.806745	14.8002	415.327	16.1031	451.887	0.91909	9.167	203.382	11.246	249.516	0.815134
8617546	NC_007087.3:4307770-4308595	DDB_G0270738	DDB_G0270738	hypothetical protein DDB_G0270738	11.635	79.099	14.122	96.008	0.823892	2.87344	24.7078	4.86601	41.8414	0.590513	15.909	108.157	13.521	91.927	1.17661
8617548	NC_007087.3:4311819-4313408	DDB_G0270148	cpsf4	CCCH-type zinc finger-containing protein	21.562	256.355	27.371	325.418	0.787768	16.5879	249.431	15.4432	232.22	1.07412	24.226	288.027	24.641	292.954	0.983158
8617549	NC_007087.3:4313686-4314966	DDB_G0270742	DDB_G0270742	hypothetical protein DDB_G0270742	25.402	326.877	36.834	473.979	0.689635	58.412	950.663	56.495	919.464	1.03393	22.566	290.378	24.179	311.137	0.933289
8617550	NC_007087.3:4316334-4319082	DDB_G0270150	DDB_G0270150	centrosomal protein 103 kDa	2.966	95.299	3.868	124.306	0.766805	1.59223	64.711	1.80166	73.2224	0.883757	2.561	82.293	2.546	81.825	1.00589
8617551	NC_007087.3:4319398-4321235	DDB_G0269168	vps26	vacuolar protein sorting-associated protein 26	394.782	4338.03	352.249	3870.66	1.12075	303.836	4222.69	310.47	4314.89	0.978632	393.821	4327.46	393.009	4318.54	1.00207
8617552	NC_007087.3:4321907-4323986	DDB_G0270152	maspS	aspartyl-tRNA synthetase	55.3	1350.39	41.965	1024.76	1.31776	27.6569	854.185	33.1573	1024.07	0.834112	53.728	1311.99	62.3	1521.34	0.862408
8617554	NC_007087.3:4329079-4331994	DDB_G0270156	DDB_G0270156	hypothetical protein DDB_G0270156	22.359	728.088	27.714	902.479	0.806776	7.59877	312.966	7.41609	305.442	1.02463	26.21	853.501	22.118	720.262	1.18501
8617555	NC_007087.3:4332328-4335222	DDB_G0270744	DDB_G0270744	Rab GTPase domain-containing protein	12.436	385.01	12.568	389.087	0.989497	7.00123	274.139	6.70537	262.555	1.04412	11.468	355.038	12.04	372.758	0.952492
8617556	NC_007087.3:4336074-4337602	DDB_G0270746	DDB_G0270746	WD40 repeat-containing protein	23.924	364.997	18.746	286.004	1.27622	29.5114	569.457	29.6525	572.181	0.995242	19.804	302.135	19.202	292.954	1.03135
8617557	NC_007087.3:4337916-4338637	DDB_G0270158	DDB_G0270158	hypothetical protein DDB_G0270158	11.148	55.274	9.172	45.478	1.21544	5.81621	36.4735	7.67302	48.1176	0.758008	10.907	54.079	11.206	55.56	0.973318
8617562	NC_007087.3:4346843-4349734	DDB_G0271044	DDB_G0271044	hypothetical protein DDB_G0271044	16.541	462.202	13.852	387.066	1.19412	6.29189	222.37	6.12661	216.529	1.02698	16.997	474.951	16.666	465.695	1.01986
8617563	NC_007087.3:4350713-4350986	DDB_G0270164	DDB_G0270164	hypothetical protein DDB_G0270164	149.567	141.996	108.579	103.083	1.37749	304.733	365.911	292.704	351.467	1.0411	169.647	161.06	276.651	262.648	0.613217
8617565	NC_007087.3:4352623-4352878	DDB_G0270166	DDB_G0270166	hypothetical protein DDB_G0270166	29.855	22.872	51.447	39.414	0.580306	210.067	203.545	171.648	166.319	1.22382	35.294	27.039	34.283	26.265	1.02949
8617566	NC_007087.3:4356678-4358223	DDB_G0270750	DDB_G0270750	Kelch repeat-containing protein	7.244	118.171	24.47	399.193	0.296036	50.921	1050.67	52.572	1084.74	0.968595	11.674	190.451	14.861	242.444	0.785546
8617567	NC_007087.3:4358662-4359839	DDB_G0270168	DDB_G0270168	hypothetical protein DDB_G0270168	25.009	155.338	23.267	144.518	1.07487	6.88941	54.1219	7.45663	58.5779	0.923931	23.659	146.953	23.583	146.477	1.00322
8617568	NC_007087.3:4360880-4366105	DDB_G0270170	DDB_G0270170	bromodomain-containing protein	43.174	2552.12	48.913	2891.37	0.882669	36.9817	2764.92	33.8303	2529.31	1.09315	45.483	2688.65	51.302	3032.58	0.886574
8617570	NC_007087.3:4368157-4368757	DDB_G0270174	aprt	adenine phosphoribosyltransferase	43.413	222.048	48.606	248.611	0.893161	60.9279	394.149	66.9425	433.058	0.910153	39.534	202.207	41.87	214.159	0.944208
8617571	NC_007087.3:4369736-4374066	DDB_G0270176	DDB_G0270176	protein phosphatase 2C	13.728	693.78	11.819	597.274	1.16152	6.00076	383.56	5.40049	345.191	1.11115	12.794	646.592	13.473	680.865	0.949603
8617573	NC_007087.3:4375991-4377095	DDB_G0270178	wdr85	WD40 repeat-containing protein	6.846	80.052	7.433	86.913	0.921028	2.54575	37.65	1.90968	28.2429	1.33308	6.937	81.118	6.738	78.794	1.02953
8617574	NC_007087.3:4377431-4377910	DDB_G0270180	DDB_G0270180	hypothetical protein DDB_G0270180	38.585	75.287	46.615	90.955	0.827738	11.4423	28.2375	18.2263	44.9795	0.627791	34.946	68.186	36.241	70.713	0.964267
8617575	NC_007087.3:4377986-4379075	DDB_G0270182	DDB_G0270182	hypothetical protein DDB_G0270182	27.021	310.676	21.36	245.579	1.26503	14.1591	205.899	14.6744	213.391	0.964884	26.483	304.486	22.229	255.577	1.19137
8617576	NC_007087.3:4379265-4380433	DDB_G0270184	DDB_G0270184	hypothetical protein DDB_G0270184	99.044	975.866	85.031	837.8	1.1648	61.3695	764.766	61.5281	766.743	0.997422	88.773	874.662	92.377	910.177	0.960986
8617578	NC_007087.3:4382127-4383766	DDB_G0270188	psmD6	26S proteasome non-ATPase regulatory subunit 6	96.536	1185.52	64.107	787.269	1.50586	80.219	1245.98	92.5333	1437.25	0.86692	105.303	1293.18	84.973	1043.52	1.23925
8617579	NC_007087.3:4384620-4386448	DDB_G0270190	DDB_G0270190	hypothetical protein DDB_G0270190	5.702	112.453	5.637	111.168	1.01153	2.31142	57.6516	2.26468	56.4858	1.02064	4.829	95.225	5.532	109.1	0.872921
8617580	NC_007087.3:4389265-4390889	DDB_G0270192	DDB_G0270192	hypothetical protein DDB_G0270192	30.08	421.223	21.073	295.1	1.42742	5.18153	91.7719	7.08721	125.524	0.73111	23.758	332.701	22.002	308.106	1.07981
8617581	NC_007087.3:4391157-4391944	DDB_G0270194	DDB_G0270194	DUF866 family protein	79.438	272.556	60.088	206.165	1.32203	37.1445	161.189	39.773	172.596	0.933912	70.927	243.354	68.601	235.373	1.03391
8617582	NC_007087.3:4392159-4393069	DDB_G0270752	DDB_G0270752	cytochrome b5 domain-containing protein	293.637	1329.43	238.175	1078.33	1.23286	184.922	1058.91	200.576	1148.55	0.921955	259.925	1176.8	261.502	1183.94	0.993969
8617583	NC_007087.3:4393613-4395336	DDB_G0270196	DDB_G0270196	hypothetical protein DDB_G0270196	68.086	814.81	67.474	807.482	1.00907	52.2363	790.651	58.9498	892.267	0.886115	85.563	1023.97	78.25	936.442	1.09346
8617585	NC_007087.3:4397166-4399546	DDB_G0270200	DDB_G0270200	hypothetical protein DDB_G0270200	9.521	230.625	10.889	263.771	0.874369	6.91249	211.781	8.12587	248.956	0.850677	9.415	228.07	9.049	219.21	1.04045
8617586	NC_007087.3:4400103-4400817	DDB_G0270202	DDB_G0270202	hypothetical protein DDB_G0270202	21.65	142.949	29.387	194.038	0.73672	12.539	104.714	13.2773	110.88	0.944394	26.173	172.816	22.949	151.528	1.14049
8617587	NC_007087.3:4401702-4403287	DDB_G0270204	crtp3	hypothetical protein DDB_G0270204	55.374	888.191	56.139	900.458	0.986373	11.2514	228.253	13.7672	279.291	0.817261	55.777	894.648	59.705	957.656	0.93421
8617588	NC_007087.3:4404423-4408096	DDB_G0270206	DDB_G0270206	hypothetical protein DDB_G0270206	4.484	190.599	4.66	198.081	0.962232	1.22545	65.8875	0.992224	53.3477	1.23505	6.056	257.461	5.085	216.18	1.19095
8617589	NC_007087.3:4410083-4412006	DDB_G0269144	hspB	heat shock protein	959.245	21471	824.27	18449.8	1.16375	2457.59	69573.7	2346.92	66440.9	1.04716	885.792	19826.8	973.485	21789.7	0.909918
8617591	NC_007087.3:4415135-4415868	DDB_G0270210	cbpJ	calcium-binding protein	11.043	54.321	13.765	67.711	0.802252	20.4242	127.069	21.1847	131.8	0.964101	9.56	47.025	11.5	56.57	0.831304
8617592	NC_007087.3:4416313-4417227	DDB_G0270212	DDB_G0270212	galactose-binding domain-containing protein	7.667	58.133	7.598	57.605	1.00908	9.20225	88.2422	7.30867	70.0843	1.25909	4.187	31.742	10.126	76.774	0.41349
8617593	NC_007087.3:4418563-4419469	DDB_G0270214	DD7-1	galactose-binding domain-containing protein	6.536	49.556	3.599	27.287	1.81606	12.2697	117.656	7.30867	70.0843	1.67879	8.993	68.186	10.259	77.784	0.876596
8617595	NC_007087.3:4423806-4426401	DDB_G0270754	vps16	hypothetical protein DDB_G0270754	41.847	1251.28	41.369	1236.99	1.01155	33.724	1275.39	30.0102	1134.95	1.12375	41.4	1237.93	46.284	1383.95	0.894478
8617597	NC_007087.3:4432688-4435367	DDB_G0270220	DDB_G0270220	hypothetical protein DDB_G0270220	37.172	1121.67	37.711	1137.95	0.985707	32.3078	1233.04	27.3257	1042.9	1.18232	33.427	1008.68	36.456	1100.09	0.916914
8617601	NC_007087.3:4442109-4443725	DDB_G0270228	gtpbp3	GTP-binding protein 3	4.06	70.522	4.131	71.754	0.982813	1.49945	32.9438	0.856993	18.8286	1.74966	5.685	98.752	5.176	89.906	1.09834
8617603	NC_007087.3:4445248-4446106	DDB_G0270230	utp11	U3 snoRNP protein	30.552	217.283	32.258	229.41	0.947114	4.97053	44.7094	9.65223	86.8208	0.514962	37.69	268.042	34.374	244.465	1.09647
8617605	NC_007087.3:4456370-4457089	DDB_G0270758	DDB_G0270758	hypothetical protein DDB_G0270758	13.454	66.71	10.395	51.541	1.29428	6.94193	43.5328	7.0058	43.9334	0.990883	12.567	62.308	14.669	72.733	0.856705
8617606	NC_007087.3:4457456-4459763	DDB_G0270232	DDB_G0270232	hypothetical protein DDB_G0270232	3.444	94.346	4.058	111.168	0.848694	1.52805	52.9453	2.05288	71.1303	0.744345	2.746	75.24	2.397	65.662	1.1456
8617607	NC_007087.3:4460064-4465660	DDB_G0270760	DDB_G0270760	hypothetical protein DDB_G0270760	35.981	1299.88	35.247	1273.38	1.02082	37.3363	1706.02	31.7749	1451.9	1.17502	37.032	1337.86	38.084	1375.87	0.972377
8617612	NC_007087.3:4474834-4479049	DDB_G0270238	DDB_G0270238	hypothetical protein DDB_G0270238	15.781	781.455	16.47	815.566	0.958166	9.4492	591.811	8.10026	507.326	1.16653	16.619	822.935	17.931	887.953	0.926831
8617613	NC_007087.3:4479607-4480480	DDB_G0271050	magA	DNA-3-methyladenine glycosylase I	25.258	219.189	30.977	268.824	0.815379	13.0778	143.541	22.3961	245.818	0.583932	29.668	257.461	25.377	220.22	1.16909
8617615	NC_007087.3:4482999-4484724	DDB_G0270764	MYH	hypothetical protein DDB_G0270764	9.29	183.928	8.371	165.741	1.10978	1.9264	48.2391	2.13041	53.3477	0.904239	9.797	193.977	7.806	154.558	1.25506
8617616	NC_007087.3:4484789-4485548	DDB_G0270242	DDB_G0270242	hypothetical protein DDB_G0270242	9.41	67.663	7.028	50.531	1.33893	6.0808	55.2985	4.94609	44.9795	1.22942	11.118	79.942	7.025	50.509	1.58263
8617618	NC_007087.3:4486596-4491085	DDB_G0269206	abcG21	ABC transporter G family protein	3.279	177.257	3.365	181.911	0.974443	193.152	13206.9	146.191	9995.9	1.32123	3.001	162.236	1.869	101.019	1.60567
8617619	NC_007087.3:4493231-4498057	DDB_G0269208	abcG19	ABC transporter G family protein	0.652	35.261	0.729	39.414	0.894376	4.14696	283.552	5.27792	360.882	0.785719	0.739	39.971	0.411	22.224	1.79805
8617620	NC_007087.3:4499253-4502247	DDB_G0270766	DDB_G0270766	short-chain dehydrogenase/reductase family protein	21.045	765.254	27.904	1014.66	0.754193	32.3111	1486	33.7531	1552.31	0.957278	18.137	659.523	20.558	747.537	0.882236
8617621	NC_007087.3:4502536-4512340	DDB_G0271052	DDB_G0271052	SNF2-related domain-containing protein	31.4	3908.23	34.313	4270.86	0.915105	23.214	3654.41	18.9641	2985.38	1.2241	31.783	3955.96	31.84	3962.96	0.99821
8617622	NC_007087.3:4514325-4516297	DDB_G0270246	DDB_G0270246	regulator of chromosome condensation domain-containing protein	4.765	94.346	4.032	79.839	1.1818	1.36257	34.1203	1.08609	27.1969	1.25456	6.057	119.913	5.766	114.151	1.05047
8617623	NC_007087.3:4516590-4517262	DDB_G0270248	DDB_G0270248	hypothetical protein DDB_G0270248	115.94	425.035	130.945	480.042	0.88541	40.8541	189.427	44.6689	207.115	0.914598	108.07	396.184	132.542	485.899	0.815364
8617624	NC_007087.3:4517623-4519199	DDB_G0270250	DDB_G0270250	hypothetical protein DDB_G0270250	4.701	57.18	4.985	60.637	0.943029	3.13573	48.2391	1.9719	30.335	1.59021	4.446	54.079	3.737	45.458	1.18972
8617625	NC_007087.3:4519306-4521349	DDB_G0270252	DDB_G0270252	hypothetical protein DDB_G0270252	2.746	65.757	2.321	55.584	1.18311	0.971057	29.4141	1.45039	43.9334	0.669514	2.258	54.079	2.067	49.499	1.0924
8617627	NC_007087.3:4522305-4522903	DDB_G0270256	DDB_G0270256	hypothetical protein DDB_G0270256	33.74	86.722	32.242	82.87	1.04646	25.3347	82.3594	31.2119	101.465	0.8117	36.134	92.874	30.656	78.794	1.17869
8617629	NC_007087.3:4527246-4527672	DDB_G0270260	nhp6	HMG1/2 box-containing protein	1161.85	3304.03	1129.75	3212.75	1.02841	1202.16	4323.87	1023.72	3682.04	1.17431	1177.78	3349.34	1230.15	3498.27	0.957428
8617630	NC_007087.3:4528757-4529451	DDB_G0270262	DDB_G0270262	hypothetical protein DDB_G0270262	7.321	40.026	7.764	42.446	0.942942	5.10452	35.2969	2.8742	19.8746	1.77598	7.096	38.795	9.978	54.55	0.711165
8617631	NC_007087.3:4529919-4531250	DDB_G0269224	fszB	mitochondrial cell division protein	16.191	188.693	16.476	192.017	0.982702	23.8668	351.792	17.9545	264.647	1.32929	15.636	182.221	19.677	229.312	0.794633
8617632	NC_007087.3:4531796-4533209	DDB_G0270264	metap2	methionine aminopeptidase 2	214.894	3093.42	240.665	3464.39	0.892918	268.831	4894.5	259.46	4723.89	1.03612	243.78	3509.23	256.211	3688.19	0.951481
8617634	NC_007087.3:4534904-4537648	DDB_G0270266	DDB_G0270266	hypothetical protein DDB_G0270266	5.239	167.727	8.333	266.802	0.628705	4.70706	190.603	4.49485	182.01	1.04721	7.528	241.002	8.141	260.628	0.924702
8617635	NC_007087.3:4540669-4542577	DDB_G0270268	DDB_G0270268	hypothetical protein DDB_G0270268	3.99	73.38	4.452	81.86	0.896226	2.22583	51.7688	3.19321	74.2684	0.697051	3.516	64.659	3.736	68.693	0.941113
8617636	NC_007087.3:4542639-4543788	DDB_G0270270	gpsn2	synaptic glycoprotein SC2-like protein	212.04	1923.14	181.293	1644.27	1.1696	314.881	3612.05	293.079	3361.95	1.07439	191.32	1735.22	214.853	1948.65	0.890469
8617637	NC_007087.3:4544768-4548249	DDB_G0270272	uae1	ubiquitin activating enzyme E1	228.49	8487.37	183.565	6818.62	1.24474	221.384	10400.8	198.627	9331.67	1.11457	238.761	8868.88	219.249	8144.11	1.08899
8617642	NC_007087.3:4554018-4556699	DDB_G0269100	abpC	gelation factor	931.783	28773.8	1079.66	33340.2	0.863034	1257.91	49129.8	1036.48	40481.5	1.21364	903.483	27899.8	1091.3	33699.8	0.827896
8617644	NC_007087.3:4558266-4561757	DDB_G0270278	DDB_G0270278	hypothetical protein DDB_G0270278	6.723	279.227	7.519	312.28	0.894135	4.30059	225.9	4.40098	231.173	0.977189	5.435	225.719	6.154	255.577	0.883165
8617646	NC_007087.3:4562740-4564611	DDB_G0270834	sgmA	hypothetical protein DDB_G0270834	261.573	5271.01	211.038	4252.67	1.23946	145.508	3708.53	142.827	3640.2	1.01877	214.458	4321.58	242.981	4896.37	0.882612
8617647	NC_007087.3:4565255-4567067	DDB_G0271054	DDB_G0271054	hypothetical protein DDB_G0271054	8.548	170.586	9.015	179.889	0.948197	3.58947	90.5954	3.06691	77.4065	1.17039	6.834	136.372	8.808	175.772	0.775886
8617650	NC_007087.3:4570907-4575494	DDB_G0271058	vilC	hypothetical protein DDB_G0271058	6.936	396.446	8.399	480.042	0.825813	27.3925	1980.16	26.4083	1909.01	1.03727	6.829	390.306	6.045	345.483	1.12969
8617651	NC_007087.3:4576952-4578426	DDB_G0270282	DDB_G0270282	hypothetical protein DDB_G0270282	5.682	82.91	4.433	64.679	1.28175	3.95285	72.9469	4.47792	82.6367	0.882742	6.043	88.172	5.262	76.774	1.14842
8617655	NC_007087.3:4587613-4590316	DDB_G0271062	DDB_G0271062	FNIP repeat-containing protein	1.639	53.368	2.421	78.828	0.676993	0.742737	30.5906	0.990505	40.7953	0.749857	1.733	56.43	1.768	57.581	0.980204
8617661	NC_007087.3:4598953-4600454	DDB_G0270296	dcd1A	acid ceramidase-like protein	149.439	2180.45	155.427	2267.82	0.961474	37.7434	696.525	42.3986	782.433	0.890204	124.565	1817.51	144.145	2103.21	0.864165
8617662	NC_007087.3:4600794-4602080	DDB_G0270298	pctA	hypothetical protein DDB_G0270298	308.954	3527.98	256.124	2924.72	1.20627	367.241	5303.95	331.641	4789.79	1.10734	326.357	3726.72	328.733	3753.85	0.992772
8617663	NC_007087.3:4602556-4603687	DDB_G0269234	act8	hypothetical protein DDB_G0269234	2451.46	29529.5	2261.41	27240.1	1.08404	2116.72	32248.4	1620.78	24692.7	1.30599	2350.14	28309	2657.37	32009.7	0.884386
8617664	NC_007087.3:4604757-4605654	DDB_G0270300	DDB_G0270300	hypothetical protein DDB_G0270300	17.488	135.325	15.411	119.253	1.13477	2.04362	20.0016	3.84756	37.6572	0.531147	18.079	139.899	17.101	132.334	1.05719
8617666	NC_007087.3:4607305-4608218	DDB_G0270304	DDB_G0270304	hypothetical protein DDB_G0270304	32.883	181.069	33.77	185.953	0.973734	19.0903	132.952	23.4309	163.181	0.814749	35.868	197.504	34.673	190.925	1.03446
8617668	NC_007087.3:4611668-4613378	DDB_G0270308	DDB_G0270308	hypothetical protein DDB_G0270308	4.861	95.299	5.774	113.189	0.841877	11.1044	275.316	12.4038	307.534	0.895242	2.519	49.376	3.71	72.733	0.678976
8617669	NC_007087.3:4614753-4615947	DDB_G0270310	DDB_G0270310	hypothetical protein DDB_G0270310	20.28	207.753	32.752	335.524	0.619199	89.1712	1155.39	95.0211	1231.18	0.938436	21.345	218.665	22.877	234.363	0.933033
8617670	NC_007087.3:4616747-4618103	DDB_G0270312	DDB_G0270312	GNS1/SUR4 family protein	26.136	199.176	16.709	127.338	1.56419	23.4367	225.9	23.0071	221.759	1.01867	18.049	137.548	18.558	141.426	0.972572
8617671	NC_007087.3:4618382-4619679	DDB_G0271066	DDB_G0271066	hypothetical protein DDB_G0271066	21.272	149.62	11.207	78.828	1.8981	9.78723	87.0657	9.87729	87.8668	0.990882	25.406	178.694	23.411	164.66	1.08522
8617672	NC_007087.3:4620270-4621128	DDB_G0270314	DDB_G0270314	hypothetical protein DDB_G0270314	501.144	428.847	397.993	340.577	1.25918	583.76	631.814	549.925	595.193	1.06153	552.272	472.6	581.98	498.021	0.948954
8617673	NC_007087.3:4621792-4627393	DDB_G0270774	DDB_G0270774	hypothetical protein DDB_G0270774	18.456	1218.88	14.583	963.116	1.26558	4.29605	358.852	4.05738	338.915	1.05882	14.561	961.658	13.965	922.299	1.04268
8617674	NC_007087.3:4628418-4629156	DDB_G0270316	rpsA	40S ribosomal protein SA	6254.91	43259.3	5954.93	41184.6	1.05038	7436.59	65049.8	6664.9	58299.7	1.11578	6901.71	47732.6	7499.07	51863.9	0.920342
8617675	NC_007087.3:4629763-4632502	DDB_G0269162	DDB_G0269162	hypothetical protein DDB_G0269162	22.616	646.13	27.874	796.365	0.811365	22.0108	795.357	22.1164	799.17	0.995225	18.064	516.098	20.084	573.785	0.899422
8617678	NC_007087.3:4635593-4637043	DDB_G0271072	med27	hypothetical protein DDB_G0271072	8.482	126.748	11.024	164.73	0.769412	6.90999	130.599	6.6415	125.524	1.04043	9.441	141.075	9.667	144.456	0.976621
8617680	NC_007087.3:4639722-4641353	DDB_G0270320	nup54	nucleoporin 54	43.224	628.976	44.865	652.857	0.963424	23.3335	429.446	18.1872	334.731	1.28296	47.1	685.387	47.345	688.946	0.994825
8617681	NC_007087.3:4641716-4643879	DDB_G0270322	DDB_G0270322	leucine-rich repeat-containing protein	15.388	392.634	15.764	402.225	0.976148	14.6196	471.802	14.1646	457.117	1.03212	13.868	353.862	14.965	381.85	0.926696
8617682	NC_007087.3:4644689-4646184	DDB_G0270324	DDB_G0270324	NDR family protein	69.624	702.357	108.096	1090.45	0.644094	88.3426	1127.15	118.387	1510.47	0.746219	63.747	643.065	88.123	888.963	0.723387
8617683	NC_007087.3:4646537-4649118	DDB_G0270776	DDB_G0270776	DUF255 family protein	21.515	636.6	25.31	748.866	0.850059	35.7159	1336.58	40.81	1527.21	0.875175	21.615	639.538	19.904	588.938	1.08596
8617684	NC_007087.3:4649482-4652713	DDB_G0270326	DDB_G0270326	hypothetical protein DDB_G0270326	1.377	54.321	1.383	54.573	0.995662	0.330079	16.4719	0.398267	19.8746	0.828788	1.371	54.079	1.511	59.601	0.907346
8617689	NC_007087.3:4659315-4660875	DDB_G0270778	DDB_G0270778	hypothetical protein DDB_G0270778	17.243	235.39	25.615	349.673	0.67316	10.2899	177.661	12.9651	223.851	0.793661	21.788	297.432	17.834	243.455	1.22171
8617691	NC_007087.3:4662404-4666147	DDB_G0270336	ipo4	importin 4	40.084	1623.9	43.28	1753.42	0.926155	21.4004	1096.56	22.068	1130.76	0.969748	41.38	1676.44	40.644	1646.6	1.01811
8617692	NC_007087.3:4667183-4668853	DDB_G0270338	DDB_G0270338	histone deacetylase family protein	20.234	280.18	23.355	323.397	0.866367	14.3768	251.785	13.9166	243.726	1.03307	20.122	278.622	20.281	280.831	0.99216
8617693	NC_007087.3:4670321-4671453	DDB_G0270340	rapC	Ras GTPase	78.833	647.083	123.368	1012.64	0.639007	115.371	1197.74	109.524	1137.04	1.05339	133.056	1092.15	125.039	1026.35	1.06412
8617694	NC_007087.3:4671954-4673828	DDB_G0270342	DDB_G0270342	hypothetical protein DDB_G0270342	7.562	146.761	9.842	191.006	0.76834	1.67766	41.1797	2.08816	51.2557	0.803415	5.088	98.752	5.153	100.008	0.987386
8617695	NC_007087.3:4674129-4678854	DDB_G0270344	DDB_G0270344	hypothetical protein DDB_G0270344	3.572	206.8	3.194	184.943	1.11835	1.07648	78.8297	1.1856	86.8208	0.907962	3.411	197.504	3.018	174.762	1.13022
8617696	NC_007087.3:4680331-4682412	DDB_G0270346	mybW	myb domain-containing protein	5.276	123.889	6.629	155.635	0.795897	3.80348	112.95	4.33257	128.662	0.877881	6.81	159.884	6.282	147.487	1.08405
8617698	NC_007087.3:4684535-4685855	DDB_G0270784	psmC1	26S proteasome ATPase 1 subunit	184.589	2678.87	136.559	1981.82	1.35172	360.369	6614.64	306.427	5624.52	1.17604	201.384	2922.59	194.414	2821.45	1.03585
8617699	NC_007087.3:4686329-4688375	DDB_G0270786	DDB_G0270786	hypothetical protein DDB_G0270786	31.834	681.391	25.685	549.775	1.2394	12.7776	345.91	11.5146	311.718	1.10969	32.021	685.387	31.999	684.906	1.00069
8617700	NC_007087.3:4688644-4691199	DDB_G0270350	DDB_G0270350	hypothetical protein DDB_G0270350	7.933	64.804	11.258	91.966	0.704654	4.32724	44.7094	6.78317	70.0843	0.637938	9.642	78.767	9.893	80.815	0.974629
8617702	NC_007087.3:4693513-4695492	DDB_G0270352	DDB_G0270352	hypothetical protein DDB_G0270352	48.099	1054.01	43.075	943.915	1.11663	118.567	3286.14	104.13	2886.01	1.13864	43.616	955.78	47.436	1039.48	0.91947
8617704	NC_007087.3:4697434-4699014	DDB_G0270354	CYP513A3	cytochrome P450 family protein	3.045	50.509	2.011	33.35	1.51417	1.1216	23.5313	1.39604	29.2889	0.803415	2.055	34.093	2.801	46.468	0.733667
8617705	NC_007087.3:4699500-4700297	DDB_G0270356	erg2	C-8 sterol isomerase	277.051	1785.91	300.543	1937.35	0.921835	426.006	3473.21	353.084	2878.69	1.20653	291.618	1879.82	310.602	2002.19	0.93888
8617706	NC_007087.3:4701031-4702819	DDB_G0270358	DDB_G0270358	UAS domain-containing protein	56.389	959.665	55.107	937.851	1.02326	44.8218	964.782	48.1593	1036.62	0.930699	60.789	1034.55	59.536	1013.22	1.02105
8617711	NC_007087.3:4710294-4711059	DDB_G0270360	bud31	hypothetical protein DDB_G0270360	29.66	177.257	29.086	173.826	1.01973	15.4101	116.48	15.0844	114.018	1.02159	34.425	205.734	35.666	213.149	0.965205
8617712	NC_007087.3:4712272-4713103	DDB_G0269106	cahA	carbonic anhydrase	38.566	313.535	51.961	422.437	0.742211	88.4491	909.483	61.8512	635.989	1.43003	25.017	203.382	25.721	209.108	0.972629
8617713	NC_007087.3:4713591-4714219	DDB_G0270362	zfand	hypothetical protein DDB_G0270362	80.351	304.005	151.187	572.008	0.531468	236.776	1133.03	285.705	1367.17	0.828743	64.32	243.354	73.692	278.811	0.872822
8617723	NC_007087.3:4726482-4726846	DDB_G0270376	DDB_G0270376	hssA/2C/7E family protein	20.684	15.248	28.789	21.223	0.718469	46.6902	43.5328	32.5351	30.335	1.43507	38.274	28.215	19.185	14.143	1.995
8617724	NC_007087.3:4727959-4729831	DDB_G0270378	DDB_G0270378	hypothetical protein DDB_G0270378	86.698	1570.53	80.28	1454.28	1.07995	65.1149	1491.88	65.2415	1494.78	0.99806	78.396	1420.15	76.788	1391.03	1.02094
8617725	NC_007087.3:4730344-4731162	DDB_G0270380	rpl30	S60 ribosomal protein L30	10792.8	18604.4	9221.02	15895	1.17046	14781.8	32227.2	14180.2	30915.5	1.04243	9969.53	17185.2	9773.24	16846.9	1.02008
8617726	NC_007087.3:4732514-4733489	DDB_G0270382	DDB_G0270382	hypothetical protein DDB_G0270382	116.441	1165.51	102.985	1030.83	1.13066	106.506	1348.34	120.222	1521.98	0.885911	118.625	1187.38	109.501	1096.05	1.08332
8617727	NC_007087.3:4733676-4734627	DDB_G0270384	DDB_G0270384	hypothetical protein DDB_G0270384	40.612	231.578	32.965	187.974	1.23197	12.2355	88.2422	20.5958	148.537	0.594077	38.348	218.665	36.672	209.108	1.0457
8617728	NC_007087.3:4734865-4735241	DDB_G0270800	DDB_G0270800	hypothetical protein DDB_G0270800	935.449	227.766	792.777	193.027	1.17996	1039.21	320.025	1086.96	334.731	0.95607	902.902	219.841	883.716	215.169	1.02171
8617729	NC_007087.3:4735592-4737533	DDB_G0270386	DDB_G0270386	hypothetical protein DDB_G0270386	13.918	274.462	10.916	215.261	1.27501	6.6984	167.072	4.90681	122.386	1.36512	11.804	232.773	10.809	213.149	1.09205
8617730	NC_007087.3:4737655-4740668	DDB_G0270388	DDB_G0270388	ubiquitin system component Cue domain containing protein	317.877	11172.9	324.82	11416.9	0.978625	351.261	15615.3	299.021	13293	1.1747	327.349	11505.8	340.805	11978.8	0.960517
8617731	NC_007087.3:4742506-4744747	DDB_G0270390	DDB_G0270390	hypothetical protein DDB_G0270390	26.722	709.028	26.928	714.505	0.99235	18.3008	614.166	21.2265	712.349	0.862168	27.337	725.358	23.947	635.407	1.14156
8617733	NC_007087.3:4749182-4751699	DDB_G0270392	cpsf2	beta-lactamase domain-containing protein	16.664	466.967	17.6	493.18	0.946818	5.41117	191.78	5.99143	212.345	0.903152	20.809	583.108	18.782	526.307	1.10792
8617734	NC_007087.3:4751919-4752333	DDB_G0270394	DDB_G0270394	hypothetical protein DDB_G0270394	42.967	67.663	37.864	59.626	1.13477	12.4053	24.7078	14.1802	28.2429	0.874833	33.594	52.903	35.923	56.57	0.935167
8617735	NC_007087.3:4752653-4754329	DDB_G0270396	ddx49	hypothetical protein DDB_G0270396	13.12	225.86	17.26	297.121	0.760139	3.24235	70.5938	3.84352	83.6827	0.843589	18.644	320.945	17.605	303.056	1.05902
8617736	NC_007087.3:4755269-4757427	DDB_G0269200	cplA	calpain-like cysteine protease	87.102	1980.32	91.702	2084.9	0.949838	299.874	8623.03	264.387	7602.57	1.13422	90.024	2046.76	101.882	2316.35	0.88361
8617737	NC_007087.3:4758926-4763559	DDB_G0270398	raptor	WD40 repeat-containing protein	48.046	2710.32	57.795	3260.24	0.831318	40.3691	2880.23	37.1367	2649.6	1.08704	51.142	2884.97	57.86	3263.91	0.883892
8617738	NC_007087.3:4764420-4768313	DDB_G0271078	orcC	origin recognition complex subunit 3	7.771	307.817	8.368	331.482	0.928657	2.27793	114.127	2.17137	108.788	1.04908	7.301	289.203	8.747	346.494	0.834686
8617739	NC_007087.3:4768680-4771055	DDB_G0269148	lkhA	leukotriene A4 hydrolase	291.985	6146.81	239.886	5050.04	1.21718	197.214	5251	196.942	5243.77	1.00138	294.745	6204.93	297.607	6265.17	0.990383
8617742	NC_007087.3:4773467-4775096	DDB_G0270400	DDB_G0270400	hypothetical protein DDB_G0270400	8.684	161.056	9.373	173.826	0.926491	4.1131	96.4782	3.12165	73.2224	1.3176	8.875	164.587	10.458	193.956	0.848633
8617744	NC_007087.3:4776807-4782904	DDB_G0269198	wimA	hypothetical protein DDB_G0269198	46.066	3469.85	44.021	3315.83	1.04646	39.6312	3775.59	33.4558	3187.27	1.18458	40.954	3084.83	45.156	3401.29	0.906945
8617745	NC_007087.3:4784021-4784931	DDB_G0270402	DDB_G0270402	hypothetical protein DDB_G0270402	93.692	548.925	96.08	562.913	0.975146	91.2977	676.524	84.557	626.574	1.07972	95.714	560.771	103.281	605.101	0.926734
8617746	NC_007087.3:4785052-4791836	DDB_G0270404	docB	DOCK family protein	29.55	2438.71	25.593	2112.19	1.15461	13.7066	1430.7	13.6491	1424.7	1.00421	23.177	1912.74	24.481	2020.37	0.946734
8617747	NC_007087.3:4793276-4794092	DDB_G0269184	rzpA	RING/leucine zipper protein	55.612	441.236	63.178	501.265	0.880243	81.9555	822.418	72.5505	728.04	1.12963	52.749	418.521	64.934	515.194	0.812348
8617748	NC_007087.3:4795071-4795581	DDB_G0271084	DDB_G0271084	hypothetical protein DDB_G0271084	13.061	51.462	11.542	45.478	1.13161	4.72198	23.5313	6.71699	33.4731	0.70299	13.129	51.727	10.768	42.428	1.21926
8617749	NC_007087.3:4795839-4798577	DDB_G0270406	eIF4e3	eukaryotic translation initiation factor 4E member 3	1.209	35.261	2.704	78.828	0.447115	1.4357	52.9453	1.78699	65.9001	0.803418	1.129	32.917	1.49	43.438	0.757718
8617750	NC_007087.3:4800144-4802005	DDB_G0270806	DDB_G0270806	hypothetical protein DDB_G0270806	38.088	724.276	27.636	525.52	1.3782	25.9767	624.755	24.2691	583.687	1.07036	40	760.627	40.427	768.751	0.989438
8617751	NC_007087.3:4802063-4805588	DDB_G0270808	scy2	SCY1 family protein kinase	11.908	492.698	13.141	543.711	0.906172	5.30616	277.669	6.3766	333.685	0.83213	12.275	507.868	13.087	541.459	0.937954
8617752	NC_007087.3:4808483-4809557	DDB_G0271086	DDB_G0271086	hypothetical protein DDB_G0271086	141.419	1338	155.738	1473.48	0.908057	137.454	1644.84	139.863	1673.65	0.982776	142.646	1349.61	157.06	1485.98	0.908226
8617753	NC_007087.3:4810030-4811239	DDB_G0270408	DDB_G0270408	hypothetical protein DDB_G0270408	7.076	92.44	7.349	96.008	0.962852	3.77406	62.3579	3.16543	52.3017	1.19227	3.96	51.727	5.8	75.764	0.682759
8617754	NC_007087.3:4811939-4818335	DDB_G0270410	DDB_G0270410	PHD zinc finger-containing protein	31.097	2478.74	35.488	2828.71	0.876268	21.9639	2214.29	20.212	2037.67	1.08668	32.551	2594.6	33.065	2635.57	0.984455
8617755	NC_007087.3:4819721-4821704	DDB_G0270412	DDB_G0270412	hypothetical protein DDB_G0270412	53.889	1248.42	47.9	1109.66	1.12503	30.9999	908.307	33.0229	967.581	0.938739	52.32	1212.07	55.118	1276.87	0.949236
8617757	NC_007087.3:4823454-4826412	DDB_G0270416	DDB_G0270416	peptidase C19 family protein	2.815	89.581	3.494	111.168	0.805667	1.31556	52.9453	1.32556	53.3477	0.992456	3.953	125.791	3.651	116.171	1.08272
8617758	NC_007087.3:4826714-4830122	DDB_G0269132	ecmB	extracellular matrix protein ST310	4.548	175.351	4.456	171.805	1.02065	1.32703	64.711	1.0511	51.2557	1.26252	5.031	193.977	3.852	148.497	1.30607
8617759	NC_007087.3:4831687-4836353	DDB_G0270418	top2	DNA topoisomerase II	39.054	2221.43	38.075	2165.75	1.02571	20.0505	1442.47	12.9261	929.924	1.55116	39.642	2254.84	36.194	2058.76	1.09526
8617762	NC_007087.3:4840356-4841439	DDB_G0270420	DDB_G0270420	sucraseferredoxin-like family protein	121.196	1198.87	76.522	756.951	1.58381	152.628	1909.56	188.118	2353.58	0.811342	91.868	908.755	92.42	914.218	0.994027
8617763	NC_007087.3:4842233-4844540	DDB_G0270422	DDB_G0270422	hypothetical protein DDB_G0270422	2.226	60.992	2.103	57.605	1.05849	2.68257	92.9485	3.1397	108.788	0.854403	2.446	67.01	2.36	64.652	1.03644
8617765	NC_007087.3:4846005-4846565	DDB_G0270838	H3b	histone H3	144.658	383.104	77.465	205.155	1.8674	183.005	612.989	141.779	474.899	1.29078	154.036	407.94	114.432	303.056	1.34609
8617766	NC_007087.3:4847142-4848761	DDB_G0270814	nek2	protein serine/threonine kinase	23.041	315.441	21.482	294.089	1.07257	3.87314	67.0641	3.02057	52.3017	1.28225	26.105	357.389	21.473	293.964	1.21571
8617767	NC_007087.3:4849684-4850344	DDB_G0270424	rpl35a	S60 ribosomal protein L35a	11923.1	17464.6	10414.8	15255.2	1.14482	18882.4	34981.6	17008.9	31510.7	1.11015	11898.6	17428.6	11629	17033.7	1.02318
8617769	NC_007087.3:4852184-4852947	DDB_G0270428	DDB_G0270428	hypothetical protein DDB_G0270428	11.213	70.522	7.873	49.52	1.42423	6.95153	55.2985	7.36378	58.5779	0.944017	10.467	65.835	16.704	105.059	0.626616
8617770	NC_007087.3:4853470-4854871	DDB_G0269186	snpC	soluble NSF attachment protein gamma isoform	68.551	686.156	64.416	644.772	1.06419	33.5503	424.739	32.3896	410.045	1.03584	61.897	619.552	63.38	634.396	0.976601
8617771	NC_007087.3:4856091-4856685	DDB_G0270430	wipA	WH2 domain-containing protein	68.875	346.89	50.365	253.664	1.36752	62.9835	401.208	47.2928	301.258	1.33178	116.71	587.81	141.003	710.16	0.827713
8617772	NC_007087.3:4857326-4861922	DDB_G0270432	DDB_G0270432	hypothetical protein DDB_G0270432	11.432	396.446	14.804	513.392	0.772224	20.2797	889.482	25.5423	1120.3	0.793965	12.408	430.277	12.438	431.349	0.997588
8617773	NC_007087.3:4862382-4866613	DDB_G0269158	npcA	Niemann-Pick C type protein	150.273	7494.35	172.146	8585.18	0.872939	126.057	7951.21	126.931	8006.34	0.993114	129.415	6454.16	175.982	8776.49	0.735388
8617774	NC_007087.3:4866949-4872568	DDB_G0270434	med23	hypothetical protein DDB_G0270434	9.805	611.822	9.782	610.412	1.00235	3.36908	265.903	3.07483	242.68	1.0957	9.363	584.284	8.661	540.449	1.08105
8617776	NC_007087.3:4878999-4881006	DDB_G0270816	DDB_G0270816	hypothetical protein DDB_G0270816	35.093	554.643	43.737	691.261	0.802364	31.1953	623.579	33.8569	676.784	0.921387	33.696	532.556	38.989	616.213	0.864244
8617777	NC_007087.3:4881216-4881761	DDB_G0270438	DDB_G0270438	hypothetical protein DDB_G0270438	407.867	733.805	373.547	672.059	1.09188	273.006	621.225	319.027	725.948	0.855746	378.994	681.86	384.056	690.967	0.98682
8617778	NC_007087.3:4882132-4882733	DDB_G0270440	DDB_G0270440	hypothetical protein DDB_G0270440	12.683	51.462	10.71	43.456	1.18422	2.29264	11.7656	4.07658	20.9207	0.562393	12.169	49.376	9.212	37.377	1.32099
8617779	NC_007087.3:4882825-4884472	DDB_G0270442	polA3	DNA polymerase alpha primase subunit	14.18	223.001	11.696	183.932	1.21238	6.68419	132.952	5.31156	105.649	1.25842	14.353	225.719	9.699	152.538	1.47984
8617780	NC_007087.3:4885045-4886981	DDB_G0269190	tcp1	t-complex polypeptide 1	180.291	3385.99	195.981	3680.66	0.919941	181.288	4306.22	175.708	4173.68	1.03176	179.592	3372.86	192.079	3607.37	0.93499
8617781	NC_007087.3:4887450-4889926	DDB_G0269114	numA	calmodulin-binding protein	42.031	953.947	48.719	1024.76	0.862723	24.6734	627.108	26.0241	637.035	0.948098	51.492	1168.57	53.795	1175.86	0.957189
8617783	NC_007087.3:4895304-4899887	DDB_G0271088	DDB_G0271088	hypothetical protein DDB_G0271088	6.212	316.394	5.596	284.993	1.11008	1.71698	110.597	2.02991	130.754	0.84584	7.225	367.969	6.149	313.157	1.17499
8617784	NC_007087.3:4899925-4903011	DDB_G0270446	DDB_G0270446	hypothetical protein DDB_G0270446	7.431	268.744	6.762	244.569	1.09894	3.21517	147.07	3.49877	160.043	0.918943	7.899	285.676	7.709	278.811	1.02465
8617786	NC_007087.3:4904922-4906041	DDB_G0270450	DDB_G0270450	RNA-binding region RNP-1 domain-containing protein	14.188	168.68	12.411	147.55	1.14318	15.8054	237.666	13.7041	206.069	1.15333	15.722	186.924	16.229	192.945	0.96876
8617795	NC_007087.3:4890351-4894529	DDB_G0270444	DDB_G0270444	hypothetical protein DDB_G0270444	25.117	1270.34	25.017	1265.29	1.004	9.06774	580.046	9.28819	594.147	0.976266	25.034	1266.14	25.606	1295.06	0.977661
8617796	NC_007088.5:13926-15420	DDB_G0271114	DDB_G0271114	hypothetical protein DDB_G0271114	3.634	60.992	3.974	66.701	0.914444	1.55193	32.9438	2.36529	50.2096	0.656127	6.094	102.279	3.792	63.642	1.60707
8617797	NC_007088.5:16143-18303	DDB_G0271112	DDB_G0271112	hypothetical protein DDB_G0271112	3.625	81.004	3.257	72.764	1.11299	3.08085	87.0657	3.14622	88.9129	0.979223	3.525	78.767	2.487	55.56	1.41737
8617799	NC_007088.5:20344-22738	DDB_G0271096	atg7	autophagy protein 7	31.745	793.844	29.462	736.738	1.07749	33.6289	1063.61	33.073	1046.03	1.01681	33.05	826.462	31.55	788.955	1.04754
8617803	NC_007088.5:28809-29948	DDB_G0271108	DDB_G0271108	hypothetical protein DDB_G0271108	22.856	229.672	21.724	218.293	1.05211	21.6625	275.316	19.177	243.726	1.12961	23.165	232.773	23.826	239.414	0.972257
8617804	NC_007088.5:30689-32971	DDB_G0271120	DDB_G0271120	hypothetical protein DDB_G0271120	65.542	1169.32	61.574	1098.54	1.06444	55.9999	1263.63	57.946	1307.54	0.966415	66.949	1194.43	70.607	1259.7	0.948192
8617805	NC_007088.5:33551-34772	DDB_G0271122	ufd1	ubiquitin fusion degradation protein UFD1 family protein	61.862	633.741	56.033	574.029	1.10403	79.0918	1024.79	76.2914	988.502	1.03671	53.362	546.664	50.98	522.266	1.04672
8617806	NC_007088.5:35092-36256	DDB_G0271106	sod2	superoxide dismutase	453.795	2800.85	299.481	1848.42	1.51527	460.299	3593.22	447.288	3491.66	1.02909	441.521	2725.09	442.238	2729.52	0.998379
8617807	NC_007088.5:37150-39100	DDB_G0271124	DDB_G0271124	hypothetical protein DDB_G0271124	7.629	173.445	5.823	132.391	1.31015	6.13741	176.484	6.32956	182.01	0.969642	6.981	158.709	7.02	159.609	0.994444
8617809	NC_007088.5:40823-42647	DDB_G0271126	plbB	phospholipase B-like protein	30.928	609.916	26.802	528.552	1.15394	13.0666	325.908	11.0718	276.153	1.18017	30.344	598.391	29.096	573.785	1.04289
8617812	NC_007088.5:45086-47409	DDB_G0271130	DDB_G0271130	hypothetical protein DDB_G0271130	1.595	35.261	1.691	37.393	0.943229	0.504907	14.1188	0.673337	18.8286	0.749858	1.117	24.688	1.828	40.407	0.61105
8617813	NC_007088.5:47596-49269	DDB_G0271100	DDB_G0271100	hypothetical protein DDB_G0271100	15.582	279.227	17.089	306.216	0.911815	7.68321	174.131	7.84621	177.826	0.979226	18.436	330.349	16.349	292.954	1.12765
8617816	NC_007088.5:54275-55313	DDB_G0271350	DDB_G0271350	hypothetical protein DDB_G0271350	14.606	118.171	15.988	129.359	0.91356	5.63387	57.6516	5.51995	56.4858	1.02064	12.932	104.63	12.486	101.019	1.03572
8617818	NC_007088.5:57582-57963	DDB_G0271142	proC	profilin III	209.227	472.685	264.374	597.274	0.791405	237.586	678.877	249.301	712.349	0.953009	189.415	427.926	190.483	430.339	0.994393
8617819	NC_007088.5:58679-60890	DDB_G0271134	celA	cellulase 270-6	6.728	167.727	21.811	543.711	0.308468	25.786	813.005	33.8073	1065.91	0.762735	7.97	198.68	7.132	177.793	1.1175
8617820	NC_007088.5:62551-65951	DDB_G0271348	DDB_G0271348	peptidase C19 family protein	3.518	133.419	3.491	132.391	1.00773	1.17727	56.475	1.43916	69.0382	0.818026	3.75	142.25	3.675	139.406	1.02041
8617821	NC_007088.5:66273-67623	DDB_G0271346	yod1	C2H2-type zinc finger-containing protein	39.358	395.493	40.128	403.235	0.980811	26.9393	342.38	34.4856	438.288	0.781175	39.895	400.887	39.207	393.972	1.01755
8617822	NC_007088.5:68199-69521	DDB_G0271344	idhA	isocitrate dehydrogenase (NAD+)	503.159	5627.43	476.112	5324.93	1.05681	1065.15	15067.1	955.408	13514.8	1.11486	501.186	5605.36	483.587	5408.53	1.03639
8617823	NC_007088.5:69675-71350	DDB_G0271146	udkD	adenylate cyclase domain-containing protein	188.67	3129.63	180.52	2994.45	1.04515	178.783	3750.88	168.123	3527.23	1.06341	183.63	3046.03	186.046	3086.12	0.987014
8617824	NC_007088.5:72257-72959	DDB_G0271356	DDB_G0271356	hypothetical protein DDB_G0271356	28.968	133.419	18.651	85.902	1.55316	26.4588	154.13	27.6535	161.089	0.956798	26.035	119.913	26.539	122.232	0.981009
8617825	NC_007088.5:73359-75578	DDB_G0271342	dgat1	diacylglycerol O-acyltransferase 1	24.842	533.677	26.862	577.061	0.924801	52.223	1418.94	46.3908	1260.47	1.12572	29.059	624.255	22.853	490.95	1.27156
8617826	NC_007088.5:76521-78883	DDB_G0271340	DDB_G0271340	acyl-CoA oxidase	3.358	75.287	12.259	274.887	0.273921	72.3546	2051.93	70.0447	1986.42	1.03298	4.404	98.752	3.469	77.784	1.26953
8617827	NC_007088.5:79476-80109	DDB_G0271358	DDB_G0271358	hypothetical protein DDB_G0271358	40.728	225.86	31.71	175.847	1.28439	31.5366	221.194	30.4241	213.391	1.03657	43.671	242.178	38.072	211.129	1.14706
8617828	NC_007088.5:80917-83014	DDB_G0271338	taf7	transcription initiation factor TFIID subunit	12.485	307.817	13.978	344.62	0.893189	13.4325	418.857	12.1771	379.71	1.1031	14.877	366.794	14.587	359.626	1.01988
8617829	NC_007088.5:83382-83859	DDB_G0271136	gafA	GAF domain-containing protein	27.699	97.205	32.541	114.2	0.851203	38.4362	170.602	44.3058	196.654	0.867521	32.83	115.211	28.785	101.019	1.14052
8617830	NC_007088.5:84158-84710	DDB_G0271336	DDB_G0271336	hypothetical protein DDB_G0271336	49.26	221.095	41.431	185.953	1.18896	59.8987	340.027	52.5164	298.12	1.14057	69.936	313.891	55.593	249.516	1.258
8617832	NC_007088.5:87968-92642	DDB_G0271334	DDB_G0271334	C2 calcium/lipid-binding region-containing protein	31.459	1769.71	26.085	1467.41	1.20602	14.7506	1049.49	13.4523	957.121	1.09651	30.01	1688.19	28.014	1575.89	1.07125
8617847	NC_007088.5:120792-121653	DDB_G0271316	DDB_G0271316	hypothetical protein DDB_G0271316	7.645	44.791	6.037	35.371	1.26636	1.90534	14.1188	1.69396	12.5524	1.12478	7.224	42.322	5	29.295	1.4448
8617848	NC_007088.5:122690-124164	DDB_G0271314	DDB_G0271314	hypothetical protein DDB_G0271314	2.209	33.355	3.213	48.51	0.687519	4.92851	94.1251	3.01244	57.5319	1.63605	1.713	25.864	1.204	18.183	1.42276
8617849	NC_007088.5:124589-125063	DDB_G0271312	sf3b5	splicing factor 3B subunit 5	73.25	79.099	81.422	87.924	0.899634	85.2851	116.48	82.7165	112.972	1.03105	72.942	78.767	72.968	78.794	0.999644
8617850	NC_007088.5:125734-126918	DDB_G0271310	ucpA	transmembrane protein	15.978	148.667	20.311	188.985	0.786667	34.1922	402.385	38.1319	448.749	0.896682	19.331	179.87	17.154	159.609	1.12691
8617851	NC_007088.5:127087-129669	DDB_G0271308	DDB_G0271308	hypothetical protein DDB_G0271308	3.568	98.158	4.334	119.253	0.823258	2.70493	94.1251	4.23853	147.491	0.638176	3.29	90.523	4.553	125.263	0.7226
8617852	NC_007088.5:129821-131608	DDB_G0271306	nmd3	60S ribosomal export protein	62.264	1125.49	83.529	1509.86	0.745418	38.4434	878.893	38.2963	875.53	1.00384	68.485	1237.93	73.099	1321.32	0.93688
8617853	NC_007088.5:132171-133092	DDB_G0271304	DDB_G0271304	hypothetical protein DDB_G0271304	15.466	143.902	16.401	152.603	0.942991	15.9963	188.25	15.9994	188.286	0.999806	17.31	161.06	14.44	134.355	1.19875
8617854	NC_007088.5:133238-133921	DDB_G0271148	rps25	40S ribosomal protein S25	11723.5	19331.5	10894	17963.7	1.07614	15090.3	31471.9	14840.6	30951.1	1.01683	10938	18036.4	11473.2	18918.7	0.953352
8617855	NC_007088.5:135004-136400	DDB_G0271374	DDB_G0271374	hypothetical protein DDB_G0271374	49.01	663.284	44.805	606.369	1.09385	133.211	2280.18	106.638	1825.33	1.24919	57.071	772.383	52.698	713.191	1.08298
8617857	NC_007088.5:139579-140112	DDB_G0271300	DDB_G0271300	hypothetical protein DDB_G0271300	6.898	20.966	5.652	17.18	1.22045	3.67269	14.1188	5.44206	20.9207	0.674871	6.189	18.81	3.988	12.122	1.55191
8617858	NC_007088.5:140423-141268	DDB_G0271298	rpl27	S60 ribosomal protein L27	11886.2	35196.9	10402.9	30804.6	1.14259	17591.8	65885.2	15710.3	58838.4	1.11976	12153.8	35989.3	12749.9	37754.7	0.953247
8617859	NC_007088.5:141745-143828	DDB_G0271296	DDB_G0271296	hypothetical protein DDB_G0271296	3.066	66.71	2.694	58.616	1.13808	1.92407	52.9453	1.6726	46.0255	1.15035	3.836	83.469	3.297	71.723	1.16348
8617860	NC_007088.5:143921-144507	DDB_G0271294	DDB_G0271294	hypothetical protein DDB_G0271294	31.006	112.453	47.649	172.815	0.650717	22.8278	104.714	25.7681	118.202	0.885894	40.518	146.953	30.638	111.12	1.32248
8617861	NC_007088.5:144987-145882	DDB_G0271376	DDB_G0271376	hypothetical protein DDB_G0271376	93.463	675.673	100.792	728.654	0.927286	120.057	1097.73	116.004	1060.68	1.03494	99.198	717.129	91.945	664.702	1.07888
8617862	NC_007088.5:145978-146752	DDB_G0271292	DDB_G0271292	NAP family protein	37.031	273.509	30.924	228.399	1.19748	13.7285	128.245	17.9162	167.365	0.766262	31.357	231.597	28.312	209.108	1.10755
8617863	NC_007088.5:147173-148936	DDB_G0271378	DDB_G0271378	hypothetical protein DDB_G0271378	3.803	70.522	3.706	68.722	1.02617	3.96262	92.9485	3.43382	80.5446	1.154	4.437	82.293	4.902	90.917	0.905141
8617864	NC_007088.5:149479-150692	DDB_G0271290	DDB_G0271290	hypothetical protein DDB_G0271290	56.133	500.322	55.672	496.212	1.00828	73.163	824.771	74.5108	839.965	0.981911	52.627	469.073	50.548	450.543	1.04113
8617865	NC_007088.5:151327-153636	DDB_G0295817	DDB_G0295817	hypothetical protein DDB_G0295817	3.062	79.099	2.113	54.573	1.44912	1.26055	41.1797	1.60101	52.3017	0.787347	2.048	52.903	2.425	62.632	0.844536
8617866	NC_007088.5:154059-155421	DDB_G0271288	DDB_G0271288	NPR2 family protein	15.793	200.129	15.312	194.038	1.03141	14.7552	236.489	16.7078	267.785	0.883132	16.235	205.734	16.262	206.078	0.99834
8617870	NC_007088.5:160978-162041	DDB_G0271282	CSN7	proteasome component region PCI domain-containing protein	155.252	1158.84	121.178	904.501	1.28119	146.562	1383.64	158.113	1492.69	0.926945	151.83	1133.3	131.006	977.859	1.15895
8617871	NC_007088.5:162881-164723	DDB_G0271280	DDB_G0271280	hypothetical protein DDB_G0271280	34.096	727.135	39.143	834.768	0.871063	79.0407	2131.93	73.9948	1995.83	1.06819	34.675	739.466	34.816	742.486	0.99595
8617875	NC_007088.5:168233-171456	DDB_G0271384	DDB_G0271384	hypothetical protein DDB_G0271384	6.012	228.719	6.056	230.42	0.992734	5.13464	247.078	5.95623	286.613	0.862062	6.149	233.949	5.841	222.241	1.05273
8617877	NC_007088.5:174412-179109	DDB_G0271272	DDB_G0271272	DNA polymerase V family protein	30.356	1655.35	34.675	1890.86	0.875443	11.4978	793.004	11.9967	827.413	0.958414	29.751	1622.36	29.399	1603.16	1.01197
8617878	NC_007088.5:179518-180598	DDB_G0271270	DDB_G0271270	beta-lactamase-like domain-containing protein	14.32	162.962	13.765	156.645	1.04032	38.42	552.985	36.7739	529.293	1.04476	17.975	204.558	20.949	238.404	0.858036
8617879	NC_007088.5:181274-181835	DDB_G0271268	DDB_G0271268	hypothetical protein DDB_G0271268	26.692	122.936	28.964	133.401	0.921558	15.1482	88.2422	15.4429	89.9589	0.980917	27.056	124.616	23.688	109.1	1.14218
8617881	NC_007088.5:183659-185473	DDB_G0271264	usp14	ubiquitin domain-containing protein	71.429	1240.8	45.437	789.29	1.57204	107.853	2369.6	97.6496	2145.42	1.10449	74.648	1296.71	63.329	1100.09	1.17873
8617886	NC_007088.5:196706-199668	DDB_G0271140	abcA7	ABC transporter A family protein	6.032	182.022	3.918	118.242	1.53956	0.524077	20.0016	0.877055	33.4731	0.597542	9.272	279.798	5.39	162.64	1.72022
8617887	NC_007088.5:199854-202858	DDB_G0271388	DDB_G0271388	oligomeric Golgi complex component	7.261	202.035	5.884	163.72	1.23402	1.939	68.2407	1.54555	54.3938	1.25457	6.549	182.221	7.551	210.119	0.867302
8617892	NC_007088.5:210374-211283	DDB_G0271254	DDB_G0271254	hypothetical protein DDB_G0271254	12.423	101.97	6.649	54.573	1.8684	10.9932	114.127	4.13109	42.8874	2.66109	11.315	92.874	9.599	78.794	1.17877
8617895	NC_007088.5:213821-214686	DDB_G0271396	DDB_G0271396	hypothetical protein DDB_G0271396	43.068	250.637	40.114	233.452	1.07364	30.3709	223.547	28.4227	209.207	1.06854	41.614	242.178	37.494	218.2	1.10988
8617896	NC_007088.5:214984-216567	DDB_G0271250	DDB_G0271250	hypothetical protein DDB_G0271250	19.04	265.885	14.836	207.176	1.28336	4.06358	71.7704	3.84967	67.9922	1.05557	16.164	225.719	16.204	226.281	0.997531
8617897	NC_007088.5:216837-218448	DDB_G0271144	cnxA	hypothetical protein DDB_G0271144	254.658	4663	244.502	4477.03	1.04154	331.695	7681.78	327.553	7585.84	1.01265	269.527	4935.26	255.762	4683.22	1.05382
8617898	NC_007088.5:219293-225244	DDB_G0271398	mon2	hypothetical protein DDB_G0271398	21.499	1520.03	21.326	1507.84	1.00811	9.81521	877.716	10.2938	920.51	0.953507	20.818	1471.88	21.317	1507.2	0.976591
8617899	NC_007088.5:226561-227913	DDB_G0271248	DDB_G0271248	hypothetical protein DDB_G0271248	20.151	273.509	16.306	221.325	1.2358	18.2311	312.966	15.782	270.923	1.15518	18.796	255.11	19.723	267.699	0.952999
8617900	NC_007088.5:227991-229290	DDB_G0271400	DDB_G0271400	hypothetical protein DDB_G0271400	7.199	86.722	6.209	74.785	1.15945	1.39009	21.1781	1.92247	29.2889	0.723075	6.637	79.942	5.032	60.611	1.31896
8617901	NC_007088.5:229504-230482	DDB_G0271246	med19	hypothetical protein DDB_G0271246	8.442	76.24	7.834	70.743	1.07761	14.4216	164.719	14.1954	162.135	1.01593	5.468	49.376	9.508	85.866	0.575095
8617902	NC_007088.5:230688-232323	DDB_G0271244	DDB_G0271244	hypothetical protein DDB_G0271244	1.791	33.355	1.736	32.34	1.03168	1.49847	35.2969	1.55426	36.6112	0.964105	1.199	22.337	1.356	25.255	0.884218
8617903	NC_007088.5:232356-234234	DDB_G0271242	DDB_G0271242	hypothetical protein DDB_G0271242	93.683	1594.36	79.692	1356.25	1.17556	81.1713	1747.2	81.6424	1757.34	0.99423	82.963	1411.92	94.557	1609.23	0.877386
8617904	NC_007088.5:234745-236537	DDB_G0271240	utp18	WD40 repeat-containing protein	15.52	274.462	20.745	366.853	0.748132	12.467	278.845	12.2531	274.061	1.01746	20.874	369.145	19.136	338.412	1.09082
8617905	NC_007088.5:241164-243803	DDB_G0271402	DDB_G0271402	LISK family protein kinase	10.097	275.415	10.818	295.1	0.933352	11.6973	403.561	11.3091	390.171	1.03433	9.74	265.69	9.962	271.74	0.977715
8617906	NC_007088.5:244514-248096	DDB_G0271238	DDB_G0271238	hypothetical protein DDB_G0271238	6.514	286.851	6.173	271.855	1.05524	2.19692	122.363	2.02831	112.972	1.08313	9.317	410.292	6.331	278.811	1.47165
8617907	NC_007088.5:248590-252181	DDB_G0271236	DDB_G0271236		3.389	149.62	2.563	113.189	1.32228	1.68544	94.1251	1.36734	76.3605	1.23264	4.979	219.841	3.752	165.67	1.32703
8617909	NC_007088.5:256635-257478	DDB_G0271232	DDB_G0271232	hypothetical protein DDB_G0271232	7.82	64.804	6.83	56.594	1.14495	5.83754	61.1813	5.68895	59.6239	1.02612	7.661	63.483	7.924	65.662	0.96681
8617912	NC_007088.5:260279-262361	DDB_G0271404	DDB_G0271404	hypothetical protein DDB_G0271404	3.429	83.864	2.273	55.584	1.50858	0.912813	28.2375	0.980616	30.335	0.930857	2.451	59.957	1.941	47.479	1.26275
8617917	NC_007088.5:275866-279012	DDB_G0271218	DDB_G0271218	hypothetical protein DDB_G0271218	0.432	16.201	1.401	52.552	0.308351	2.10869	100.008	4.6979	222.805	0.448858	0.408	15.283	0.593	22.224	0.688027
8617919	NC_007088.5:282898-284827	DDB_G0271408	DDB_G0271408	hypothetical protein DDB_G0271408	3.861	86.722	4.229	94.998	0.912982	6.62646	188.25	6.33316	179.918	1.04631	5.182	116.386	4.003	89.906	1.29453
8617920	NC_007088.5:285189-287112	DDB_G0271216	DDB_G0271216	hypothetical protein DDB_G0271216	0.979	21.919	0.768	17.18	1.27474	0.623405	17.6484	0.480344	13.5984	1.29783	1.05	23.512	0.857	19.194	1.2252
8617929	NC_007088.5:297662-299516	DDB_G0271202	DDB_G0271202	hypothetical protein DDB_G0271202	2.041	41.932	1.525	31.329	1.33836	0.99624	25.8844	1.04675	27.1969	0.951746	1.431	29.39	1.426	29.295	1.00351
8617930	NC_007088.5:299936-302708	DDB_G0271200	DDB_G0271200	hypothetical protein DDB_G0271200	2.263	63.851	2.615	73.775	0.865392	1.71429	61.1813	1.72927	61.716	0.991337	2	56.43	2.9	81.825	0.689655
8617931	NC_007088.5:303071-303319	DDB_G0271198	DDB_G0271198	hypothetical protein DDB_G0271198	484.452	31.449	342.495	22.233	1.41448	286.6	23.5313	382.207	31.381	0.749855	543.294	35.269	544.647	35.356	0.997516
8617959	NC_007088.5:351937-354690	DDB_G0271166	DDB_G0271166	hypothetical protein DDB_G0271166	3.516	113.406	3.416	110.157	1.02927	0.778796	31.7672	1.1027	44.9795	0.706263	3.208	103.455	2.6	83.845	1.23385
8617968	NC_007088.5:373066-373492	DDB_G0271154	DDB_G0271154	hypothetical protein DDB_G0271154	8.713	24.778	5.331	15.159	1.6344	9.48647	34.1203	8.1432	29.2889	1.16496	7.855	22.337	10.302	29.295	0.762473
8617970	NC_007088.5:374799-375858	DDB_G0271152	DDB_G0271152	hypothetical protein DDB_G0271152	11.601	83.864	15.937	115.21	0.727929	8.49274	77.6532	8.46577	77.4065	1.00319	6.993	50.552	4.192	30.306	1.66818
8617971	NC_007088.5:376704-377284	DDB_G0271150	DDB_G0271150	hypothetical protein DDB_G0271150	6.169	23.825	8.898	34.361	0.693302	4.33597	21.1781	7.4957	36.6112	0.578461	7.306	28.215	8.371	32.326	0.872775
8617979	NC_007088.5:393192-396354	DDB_G0271460	DDB_G0271460	hypothetical protein DDB_G0271460	2.645	101.97	2.883	111.168	0.917447	0.699707	34.1203	0.836591	40.7953	0.836379	2.073	79.942	2.201	84.856	0.941845
8617980	NC_007088.5:396913-399967	DDB_G0271462	DDB_G0271462	hypothetical protein DDB_G0271462	1.462	54.321	1.388	51.541	1.05331	0.500869	23.5313	0.400772	18.8286	1.24976	1.677	62.308	1.387	51.519	1.20908
8617984	NC_007088.5:406924-407452	DDB_G0271470	DDB_G0271470	hypothetical protein DDB_G0271470	46.793	195.364	47.686	199.091	0.981273	50.1329	264.727	61.0129	322.178	0.821677	42.801	178.694	43.794	182.844	0.977326
8617985	NC_007088.5:408254-410625	DDB_G0271472	DDB_G0271472	hypothetical protein DDB_G0271472	3.353	76.24	3.734	84.892	0.897965	2.12764	61.1813	2.21899	63.8081	0.958833	3.206	72.888	2.533	57.581	1.26569
8617989	NC_007088.5:418579-422227	DDB_G0271480	DDB_G0271480	hypothetical protein DDB_G0271480	6.283	282.086	5.019	225.367	1.25184	1.76111	100.008	2.33938	132.846	0.752811	8.379	376.199	5.647	253.556	1.4838
8617990	NC_007088.5:422621-426584	DDB_G0271482	DDB_G0271482	hypothetical protein DDB_G0271482	1.4	68.616	1.34	65.69	1.04478	0.379616	23.5313	0.253126	15.6905	1.49971	0.936	45.849	1.216	59.601	0.769737
8617993	NC_007088.5:430598-432413	DDB_G0271488	vta1	hypothetical protein DDB_G0271488	67.309	1269.39	74.434	1403.74	0.904278	42.6675	1017.73	43.5473	1038.71	0.979797	75.802	1429.56	69.635	1313.24	1.08856
8617994	NC_007088.5:432788-434039	DDB_G0271490	melA	hypothetical protein DDB_G0271490	114.992	1425.68	101.566	1259.23	1.13219	83.5106	1309.51	58.0358	910.05	1.43895	91.314	1132.12	110.404	1368.8	0.82709
8617995	NC_007088.5:435996-438658	DDB_G0294096	clcA	chloride channel protein	45.084	1402.81	43.913	1366.35	1.02667	93.3981	3675.58	78.438	3086.85	1.19073	42.506	1322.57	50.127	1559.73	0.847966
8617996	NC_007088.5:440349-441973	DDB_G0294094	lrrA	leucine-rich repeat-containing protein	136.947	2368.19	131.552	2274.89	1.04101	118.186	2584.91	110.431	2415.29	1.07022	146.369	2531.11	149.664	2588.09	0.977984
8617997	NC_007088.5:442826-445598	DDB_G0271664	DDB_G0271664	SPX domain-containing protein	10.28	344.031	11.989	401.214	0.857453	10.6466	450.624	9.71262	411.091	1.09616	14.895	498.463	12.95	433.369	1.15019
8618001	NC_007088.5:455397-458761	DDB_G0271506	pitrm1	peptidase M16 family protein	21.346	833.87	22.559	881.256	0.94623	8.64427	427.092	7.96049	393.309	1.0859	24.828	969.887	24.334	950.584	1.0203
8618004	NC_007088.5:461459-463813	DDB_G0271602	DDB_G0271602	hypothetical protein DDB_G0271602	2.904	74.334	2.606	66.701	1.11435	0.436156	14.1188	0.613967	19.8746	0.71039	3.445	88.172	3.473	88.896	0.991938
8618005	NC_007088.5:464710-467089	DDB_G0271510	DDB_G0271510	hypothetical protein DDB_G0271510	3.216	84.817	5.594	147.55	0.574902	1.51649	50.5922	1.56773	52.3017	0.967316	4.947	130.494	4.328	114.151	1.14302
8618006	NC_007088.5:468499-469516	DDB_G0271512	trmt61	tRNA-methyltransferase subunit	13.986	133.419	15.785	150.582	0.886031	10.6291	128.245	10.2302	123.432	1.03899	17.253	164.587	18.214	173.752	0.947238
8618007	NC_007088.5:469595-471672	DDB_G0271514	rpc5	RNA polymerase III subunit	20.756	478.403	20.827	480.042	0.996591	9.12136	265.903	9.43707	275.107	0.966546	23.463	540.786	22.046	508.123	1.06427
8618009	NC_007088.5:474533-478172	DDB_G0271606	DDB_G0271606	hypothetical protein DDB_G0271606	10.619	475.544	12.841	575.04	0.826961	5.87884	332.967	5.61448	317.994	1.04709	11.21	501.99	12.249	548.531	0.915177
8618010	NC_007088.5:480276-488472	DDB_G0271608	polZ	DNA polymerase zeta catalytic subunit	6.323	651.848	6.323	651.847	1	5.91974	771.826	2.808	366.112	2.10817	5.485	565.474	5.772	594.999	0.950277
8618011	NC_007088.5:488533-494316	DDB_G0271610	DDB_G0271610	hypothetical protein DDB_G0271610	7.099	464.108	7.775	508.339	0.913055	5.25044	434.152	6.11008	505.234	0.859308	7.876	514.922	8.004	523.276	0.984008
8618012	NC_007088.5:494359-495460	DDB_G0271516	DDB_G0271516	"phosphoesterase, PA-phosphatase related-family protein"	9.159	106.735	8.151	94.998	1.12367	2.23502	32.9438	3.05156	44.9795	0.732419	11.298	131.67	9.795	114.151	1.15345
8618014	NC_007088.5:499180-506804	DDB_G0271520	pks5	hypothetical protein DDB_G0271520	1.016	97.205	0.951	90.955	1.06835	0.262493	31.7672	0.48403	58.5779	0.542307	1.02	97.576	0.897	85.866	1.13712
8618015	NC_007088.5:507456-516313	DDB_G0271524	pks6	hypothetical protein DDB_G0271524	1.312	146.761	1.274	142.497	1.02983	0.299495	42.3563	0.214494	30.335	1.39629	1.199	134.021	0.958	107.08	1.25157
8618024	NC_007088.5:553299-553863	DDB_G0271534	DDB_G0271534	hypothetical protein DDB_G0271534	20.722	96.252	20.887	97.019	0.9921	34.4469	202.369	34.3645	201.885	1.0024	23.538	109.333	23.053	107.08	1.02104
8618025	NC_007088.5:555495-556890	DDB_G0271536	rcnA	modulatory calcineurin-interacting protein	10.267	135.325	12.574	165.741	0.816526	15.5969	260.02	16.5018	275.107	0.945164	9.365	123.44	13.412	176.782	0.698255
8618026	NC_007088.5:557799-562277	DDB_G0271624	DDB_G0271624	hypothetical protein DDB_G0271624	1.712	68.616	0.908	36.382	1.88546	0.48738	24.7078	0.412675	20.9207	1.18103	1.291	51.727	1.109	44.448	1.16411
8618027	NC_007088.5:563063-568601	DDB_G0271626	dotA	SAM domain-containing protein	11.959	831.964	11.854	824.662	1.00886	4.66679	410.621	4.48192	394.355	1.04125	12.742	886.418	12.982	903.106	0.981513
8618028	NC_007088.5:568652-570406	DDB_G0271538	DDB_G0271538	LISK family protein kinase	29.558	530.818	30.276	543.711	0.976285	29.0082	658.875	29.244	664.232	0.991937	30.899	554.893	29.588	531.357	1.04431
8618029	NC_007088.5:572265-575098	DDB_G0271628	dlpC	dynamin like protein	8.475	277.321	13.158	430.522	0.644095	5.99874	248.255	7.5828	313.81	0.791098	8.479	277.447	7.965	260.628	1.06453
8618030	NC_007088.5:575485-577231	DDB_G0271630	sac1	hypothetical protein DDB_G0271630	107.25	2152.81	102.708	2061.65	1.04422	81.2404	2062.52	69.1786	1756.29	1.17436	112.567	2259.54	114.995	2308.27	0.978886
8618032	NC_007088.5:580600-582875	DDB_G0271632	pus7	tRNA pseudouridine synthase D	19.341	500.322	19.807	512.382	0.976473	7.65974	250.608	7.54531	246.864	1.01517	22.087	571.352	22.572	583.887	0.978513
8618034	NC_007088.5:587120-590511	DDB_G0271636	DDB_G0271636	hypothetical protein DDB_G0271636	4.049	151.526	2.782	104.093	1.45543	0.39776	18.825	0.243122	11.5064	1.63605	3.267	122.265	3.132	117.181	1.0431
8618037	NC_007088.5:593662-597179	DDB_G0271638	DDB_G0271638	hypothetical protein DDB_G0271638	1.464	57.18	2.328	90.955	0.628866	0.261948	12.9422	0.211715	10.4603	1.23727	1.715	67.01	2.017	78.794	0.850273
8618038	NC_007088.5:597227-599171	DDB_G0271640	DDB_G0271640	hypothetical protein DDB_G0271640	2.65	60.039	3.212	72.764	0.825031	0.903265	25.8844	0.985569	28.2429	0.916491	3.009	68.186	3.076	69.703	0.978218
8618039	NC_007088.5:601250-605014	DDB_G0271572	exosc10	3\'-5\' exonuclease	24.497	1080.7	31.247	1378.48	0.783979	11.4501	638.874	13.0669	729.086	0.876268	25.263	1114.49	27.41	1209.19	0.921671
8618040	NC_007088.5:605878-607395	DDB_G0271544	DDB_G0271544	acetyl-CoA C-acetyltransferase	121.046	1638.2	126.274	1708.95	0.958598	459.296	7861.8	366.908	6280.39	1.2518	134.991	1826.91	111.964	1515.28	1.20566
8618041	NC_007088.5:608311-611935	DDB_G0271500	DG1106	RING zinc finger-containing protein	26.205	1168.37	23.619	1053.06	1.10949	35.3236	1991.92	30.5144	1720.73	1.1576	26.843	1196.78	27.687	1234.45	0.969516
8618042	NC_007088.5:614230-614775	DDB_G0271642	cks1	"cyclin-dependent kinases regulatory subunit, partial"	298.499	211.565	296.585	210.208	1.00645	192.938	172.955	151.696	135.984	1.27187	351.644	249.232	282.206	200.017	1.24605
8618043	NC_007088.5:615392-616101	DDB_G0295477	nip7	60S ribosome subunit biogenesis protein	72.382	313.535	77.925	337.545	0.928868	26.8445	147.07	33.9857	186.194	0.789876	84.677	366.794	76.493	331.341	1.10699
8618047	NC_007088.5:620268-621713	DDB_G0271546	DDB_G0271546	hypothetical protein DDB_G0271546	10.454	126.748	9.169	111.168	1.14015	3.5295	54.1219	4.43404	67.9922	0.796001	8.727	105.806	8.665	105.059	1.00716
8618048	NC_007088.5:622206-630819	DDB_G0271502	lvsD	BEACH domain-containing protein	8.57	918.686	9.908	1062.16	0.864958	4.96375	672.994	4.72939	641.219	1.04955	8.094	867.608	8.557	917.248	0.945892
8618050	NC_007088.5:632124-633298	DDB_G0271548	DDB_G0271548	hypothetical protein DDB_G0271548	24.574	235.39	18.253	174.836	1.3463	11.3626	137.658	13.0377	157.951	0.871519	22.706	217.49	17.296	165.67	1.31279
8618051	NC_007088.5:634462-636022	DDB_G0271550	DDB_G0271550	hypothetical protein DDB_G0271550	54.072	685.203	56.623	717.537	0.954948	59.6081	955.369	61.0227	978.042	0.976818	60.58	767.68	50.461	639.447	1.20053
8618052	NC_007088.5:637162-639576	DDB_G0271552	DDB_G0271552	hypothetical protein DDB_G0271552	300.433	8148.1	302.5	8204.17	0.993167	190.158	6522.87	159.09	5457.16	1.19529	228.785	6204.93	232.682	6310.63	0.983252
8618058	NC_007088.5:644310-647239	DDB_G0271556	tgrJ1	IPT/TIG domain-containing protein	2.593	82.91	3.413	109.146	0.759742	0.552739	22.3547	0.905243	36.6112	0.610597	2.941	94.05	2.717	86.876	1.08244
8618070	NC_007088.5:668885-681361	DDB_G0271504	lvsB	BEACH domain-containing protein	21.978	3485.1	18.38	2914.61	1.19576	11.991	2404.9	11.8342	2373.45	1.01325	18.623	2953.16	19.271	3055.81	0.966374
8618072	NC_007088.5:683416-684658	DDB_G0271564	pdhX	"pyruvate dehydrogenase complex, component X"	141.313	1906.94	118.178	1594.75	1.19576	136.286	2326.07	137.714	2350.44	0.989631	145.575	1964.46	142.008	1916.32	1.02512
8618075	NC_007088.5:696176-697095	DDB_G0271590	omt1	O-methyltransferase family 3 protein	4.531	32.402	5.794	41.435	0.782016	2.60174	23.5313	1.50352	13.5984	1.73043	3.617	25.864	2.26	16.163	1.60044
8618076	NC_007088.5:697133-699280	DDB_G0271592	DDB_G0271592	hypothetical protein DDB_G0271592	8.977	149.62	12.31	205.155	0.729245	8.76321	184.72	8.28725	174.688	1.05743	7.618	126.967	8.971	149.507	0.849181
8618078	NC_007088.5:706980-708744	DDB_G0271784	DDB_G0271784	hypothetical protein DDB_G0271784	57.627	1170.28	69.322	1407.79	0.831295	57.8549	1486	53.1876	1366.12	1.08775	61.827	1255.56	88.096	1789.04	0.701814
8618082	NC_007088.5:716525-717712	DDB_G0271788	wdr57	WD40 repeat-containing protein	34.05	382.151	35.478	398.182	0.95975	24.8656	352.969	26.2336	372.388	0.947853	40.014	449.087	36.903	414.176	1.0843
8618083	NC_007088.5:718546-719569	DDB_G0271736	rabC	Rab GTPase	119.951	599.433	104.756	523.499	1.14505	61.9878	391.796	68.1851	430.966	0.909111	107.98	539.61	124.925	624.294	0.864359
8618084	NC_007088.5:720887-724093	DDB_G0271750	nfaA	Ras GTPase activation domain-containing protein	30.807	1027.33	22.063	735.728	1.39632	10.6005	447.094	9.35002	394.355	1.13374	29.402	980.468	33.322	1111.2	0.88236
8618087	NC_007088.5:727030-728611	DDB_G0271738	tubC	gamma tubulin	21.702	334.501	21.703	334.514	0.999954	12.9762	252.961	11.3219	220.713	1.14612	18.916	291.554	19.597	302.045	0.96525
8618088	NC_007088.5:728722-729221	DDB_G0271790	tmem14B	transmembrane protein 14 B	146.506	252.543	132.499	228.399	1.10571	114.948	250.608	130.503	284.521	0.880807	147.995	255.11	191.046	329.32	0.774656
8618089	NC_007088.5:729815-730550	DDB_G0271792	arrC	ADP-ribosylation factor-related	10.909	56.227	10.589	54.573	1.03022	3.60985	23.5313	6.0978	39.7493	0.591992	14.598	75.24	12.544	64.652	1.16374
8618090	NC_007088.5:730776-731676	DDB_G0271700	DDB_G0271700	thioredoxin-like protein	10.764	97.205	8.505	76.807	1.26561	3.29638	37.65	2.01484	23.0127	1.63605	7.42	67.01	4.251	38.387	1.74547
8618091	NC_007088.5:733223-733804	DDB_G0271668	rpl36	S60 ribosomal protein L36	12590.7	18442.3	11237.2	16459.9	1.12045	19742.9	36575.8	18627.1	34508.7	1.0599	11526.1	16883.1	12143.5	17787.3	0.949158
8618092	NC_007088.5:734960-736353	DDB_G0271752	DDB_G0271752	NADH:flavin oxidoreductase/NADH oxidase domain-containing protein	0.94	12.389	3.297	43.456	0.285108	46.4377	774.179	74.9169	1248.96	0.619856	1.159	15.283	1.839	24.244	0.630234
8618094	NC_007088.5:738042-739981	DDB_G0271666	prtB	proteosomal alpha-subunit 7-1	13.958	243.014	27.805	484.085	0.501996	14.5333	320.025	12.9685	285.567	1.12066	22.688	395.009	25.704	447.512	0.882664
8618096	NC_007088.5:743388-746843	DDB_G0271754	DDB_G0271754	hypothetical protein DDB_G0271754	11.539	415.505	11.787	424.458	0.97896	13.7949	628.285	12.7009	578.457	1.08614	11.688	420.872	12.035	433.369	0.971167
8618097	NC_007088.5:747446-748888	DDB_G0271794	captA	CDP-alcohol phosphatidyltransferase	17.983	220.142	18.575	227.388	0.968129	48.103	744.765	48.7118	754.19	0.987502	13.349	163.411	12.048	147.487	1.10798
8618099	NC_007088.5:750343-752594	DDB_G0271694	DDB_G0271694	hypothetical protein DDB_G0271694	41.568	1049.25	29.708	749.876	1.39922	67.1108	2142.52	58.3221	1861.94	1.15069	43.081	1087.45	43.142	1088.98	0.998586
8618100	NC_007088.5:753354-754395	DDB_G0271796	DDB_G0271796	pseudouridine synthase family protein	1.278	12.389	1.251	12.127	1.02158	2.20661	27.061	2.38829	29.2889	0.923929	1.576	15.283	1.771	17.173	0.889893
8618101	NC_007088.5:755174-758249	DDB_G0271798	DDB_G0271798	UBP-type zinc finger-containing protein	7.895	237.296	8.305	249.622	0.950632	7.5205	285.905	6.71368	255.232	1.12018	8.37	251.583	9.41	282.852	0.889479
8618102	NC_007088.5:758361-762958	DDB_G0271692	comC	EGF-like domain-containing protein	9.462	530.818	7.765	435.575	1.21854	2.22209	157.659	2.31465	164.227	0.960011	11.254	631.308	8.77	491.96	1.28324
8618103	NC_007088.5:763570-766181	DDB_G0271690	DDB_G0271690	hypothetical protein DDB_G0271690	17.973	502.228	17.324	484.085	1.03746	10.3866	367.088	8.58317	303.35	1.21011	19.479	544.313	21.221	592.979	0.917912
8618106	NC_007088.5:771014-772141	DDB_G0271760	DDB_G0271760	hypothetical protein DDB_G0271760	14.381	134.372	14.277	133.401	1.00728	28.5732	337.674	27.9701	330.547	1.02156	14.217	132.845	14.92	139.406	0.952882
8618108	NC_007088.5:776317-778661	DDB_G0271686	grlB	G-protein-coupled receptor family 3 protein 2	9.783	263.026	10.938	294.089	0.894405	2.14517	72.9469	1.87642	63.8081	1.14322	11.762	316.242	9.431	253.556	1.24716
8618109	NC_007088.5:779737-782211	DDB_G0271684	grlA	G-protein-coupled receptor family 3 protein 1	7.739	221.095	7.782	222.335	0.994474	1.07449	38.8266	0.955288	34.5191	1.12478	13.744	392.657	9.617	274.77	1.42914
8618111	NC_007088.5:785457-785736	DDB_G0271804	DDB_G0271804	hypothetical protein DDB_G0271804	53.578	54.321	59.808	60.637	0.895833	17.4331	22.3547	12.2361	15.6905	1.42473	46.382	47.025	34.873	35.356	1.33003
8618112	NC_007088.5:787443-791676	DDB_G0271806	DDB_G0271806	hypothetical protein DDB_G0271806	42.777	1840.23	43.132	1855.49	0.991769	28.3493	1542.47	25.4541	1384.95	1.11374	47.769	2054.99	44.499	1914.3	1.07348
8618113	NC_007088.5:792552-796032	DDB_G0271682	DDB_G0271682	SMAD/FHA domain-containing protein	12.708	475.544	10.398	389.087	1.22216	6.31445	298.847	5.98965	283.475	1.05423	13.949	521.976	14.524	543.48	0.96041
8618117	NC_007088.5:805321-806963	DDB_G0271812	DDB_G0271812	hypothetical protein DDB_G0271812	231.757	3653.78	219.679	3463.38	1.05498	270.244	5388.66	232.918	4644.39	1.16025	206.705	3258.82	217.92	3435.64	0.948536
8618118	NC_007088.5:809927-811771	DDB_G0271678	pckA	phosphoenolpyruvate carboxykinase	532.385	10290.4	394.753	7630.14	1.34865	1815.8	44390.6	1589.49	38858.1	1.14238	618.802	11960.8	404.724	7822.87	1.52895
8618119	NC_007088.5:812737-814339	DDB_G0271676	DDB_G0271676	SH3 domain-containing protein	85.015	1546.71	75.824	1379.49	1.12121	111.109	2556.67	95.1453	2189.35	1.16778	77.025	1401.34	86.341	1570.84	0.892102
8618121	NC_007088.5:815739-817023	DDB_G0271814	DDB_G0271814	hypothetical protein DDB_G0271814	13.242	96.252	9.316	67.711	1.42143	9.72684	89.4188	7.96501	73.2224	1.2212	10.19	74.064	13.064	94.957	0.780006
8618123	NC_007088.5:820253-821485	DDB_G0271670	DDB_G0271670	hypothetical protein DDB_G0271670	393.068	4703.98	382.042	4572.02	1.02886	303.079	4587.42	257.223	3893.34	1.17827	418.485	5008.15	418.598	5009.51	0.99973
8618124	NC_007088.5:825353-829079	DDB_G0271816	DDB_G0271816	hypothetical protein DDB_G0271816	54.398	2497.8	60.659	2785.26	0.896784	51.7834	3007.3	49.1545	2854.63	1.05348	52.205	2397.09	60.721	2788.11	0.859752
8618126	NC_007088.5:830366-833093	DDB_G0271708	ddx31	hypothetical protein DDB_G0271708	11.479	377.386	14.939	491.159	0.768391	1.92403	80.0063	2.89289	120.294	0.665089	13.945	458.492	13.089	430.339	1.0654
8618132	NC_007088.5:837871-839063	DDB_G0271820	DDB_G0271820	short-chain dehydrogenase/reductase family protein	19.073	205.847	16.012	172.815	1.19117	7.58501	103.538	7.27994	99.3732	1.04191	20.587	222.192	24.242	261.638	0.849229
8618137	NC_007088.5:843066-844242	DDB_G0271720	DDB_G0271720	short-chain dehydrogenase/reductase family protein	75.782	811.951	48.86	523.499	1.551	32.1246	435.328	39.2903	532.431	0.817622	78.782	844.096	78.35	839.464	1.00551
8618138	NC_007088.5:844655-845699	DDB_G0271722	DDB_G0271722	hypothetical protein DDB_G0271722	4.28	46.697	5.743	62.658	0.745255	2.81375	38.8266	2.34998	32.4271	1.19735	5.28	57.605	3.518	38.387	1.50085
8618141	NC_007088.5:851192-852713	DDB_G0271764	DDB_G0271764	hypothetical protein DDB_G0271764	3.488	58.133	3.153	52.552	1.10625	0.725616	15.2953	0.645115	13.5984	1.12479	2.116	35.269	3.212	53.54	0.65878
8618142	NC_007088.5:853053-855615	DDB_G0271828	DDB_G0271828	hypothetical protein DDB_G0271828	2.295	70.522	2.599	79.839	0.883032	0.817506	31.7672	0.484541	18.8286	1.68718	2.832	86.996	1.644	50.509	1.72263
8618143	NC_007088.5:857131-858107	DDB_G0271724	DDB_G0271724	hypothetical protein DDB_G0271724	29.08	253.496	40.924	356.747	0.710585	12.8056	141.188	12.7132	140.169	1.00727	33.58	292.73	35.228	307.096	0.953219
8618144	NC_007088.5:858648-859548	DDB_G0271726	DDB_G0271726	hypothetical protein DDB_G0271726	61.898	248.731	57.844	232.441	1.07009	81.2557	412.974	75.1225	381.802	1.08164	55.586	223.368	59.579	239.414	0.93298
8618145	NC_007088.5:860065-865156	DDB_G0271766	pARTg	U box domain-containing protein	9.549	579.42	7.878	478.021	1.21211	3.15812	242.372	3.03947	233.266	1.03904	10.094	612.499	9.323	565.704	1.0827
8618147	NC_007088.5:866553-867057	DDB_G0271728	DDB_G0271728	hypothetical protein DDB_G0271728	61.358	160.103	46.09	120.263	1.33126	51.6944	170.602	69.0975	228.035	0.748137	87.857	229.246	66.202	172.742	1.3271
8618148	NC_007088.5:868231-872209	DDB_G0271730	DDB_G0271730	hypothetical protein DDB_G0271730	34.106	1678.22	26.145	1286.51	1.30449	17.7331	1103.62	17.6315	1097.29	1.00576	31.322	1541.24	29.296	1441.53	1.06916
8618149	NC_007088.5:872357-875432	DDB_G0271732	DDB_G0271732	AN1-type zinc finger-containing protein	14.695	549.878	15.259	570.998	0.963038	6.48847	307.083	5.76863	273.015	1.12479	14.829	554.893	13.687	512.164	1.08344
8618153	NC_007088.5:882439-885695	DDB_G0271734	rapgap1	RapGAP/RanGAP domain-containing protein	28.516	1101.66	26.107	1008.59	1.09227	14.327	700.055	14.1076	689.336	1.01555	26.535	1025.14	28.658	1107.16	0.925919
8618154	NC_007088.5:887241-889759	DDB_G0271832	DDB_G0271832	hypothetical protein DDB_G0271832	10.1	278.274	11.738	323.397	0.860453	5.36841	187.074	6.87407	239.542	0.780965	12.587	346.808	10.853	299.015	1.15977
8618155	NC_007088.5:890517-891898	DDB_G0271774	uqcrh	ubiquinol-cytochrome-c reductase hinge protein	1262.61	491.745	1390.85	541.69	0.907797	2178.34	1073.03	1830.5	901.681	1.19002	1104.79	430.277	1185.35	461.655	0.932037
8618157	NC_007088.5:895253-896937	DDB_G0271778	CYP516B1	cytochrome P450 family protein	2.873	47.65	4.996	82.87	0.57506	5.43977	114.127	4.23798	88.9129	1.28358	4.536	75.24	4.08	67.682	1.11176
8618160	NC_007088.5:901138-903697	DDB_G0271834	DDB_G0271834	hypothetical protein DDB_G0271834	4.994	145.808	3.911	114.2	1.27691	2.77197	102.361	1.7846	65.9001	1.55327	4.389	128.143	4.014	117.181	1.09342
8618162	NC_007088.5:904077-904692	DDB_G0271836	DDB_G0271836	hypothetical protein DDB_G0271836	50.246	266.838	34.445	182.921	1.45873	8.23294	55.2985	6.38516	42.8874	1.28939	46.488	246.88	33.098	175.772	1.40456
8618163	NC_007088.5:905002-909261	DDB_G0271838	DDB_G0271838	hypothetical protein DDB_G0271838	1.823	85.769	1.009	47.499	1.80674	0.434953	25.8844	0.351544	20.9207	1.23726	1.949	91.698	1.696	79.805	1.14917
8618165	NC_007088.5:910930-911581	DDB_G0271742	DDB_G0271742	hypothetical protein DDB_G0271742	50.613	292.569	47.03	271.855	1.07619	73.223	535.336	66.8165	488.498	1.09588	46.37	268.042	51.554	298.005	0.899445
8618166	NC_007088.5:912629-914082	DDB_G0271842	scsC	succinate-CoA ligase	265.009	3908.23	248.482	3664.49	1.06651	316.15	5896.94	291.17	5431.01	1.08579	260.912	3847.81	268.72	3962.96	0.970944
8618167	NC_007088.5:914752-919787	DDB_G0271844	DDB_G0271844	Phox domain-containing protein	14.13	849.118	15.439	927.745	0.915215	6.95076	528.277	6.68887	508.372	1.03915	14.673	881.716	15.113	908.157	0.970886
8618168	NC_007088.5:920600-924281	DDB_G0294587	DDB_G0294587	"hypothetical protein DDB_G0294587, partial"	31.555	1375.17	33.324	1452.25	0.946915	19.4459	1071.85	16.3207	899.589	1.19149	33.801	1473.05	38.293	1668.83	0.882694
8618169	NC_007088.5:925395-925833	DDB_G0271878	DDB_G0271878	hypothetical protein DDB_G0271878	186.767	560.361	182.902	548.764	1.02113	53.9489	204.722	46.8612	177.826	1.15125	166.137	498.463	160.266	480.848	1.03663
8618170	NC_007088.5:926404-926842	DDB_G0271872	DDB_G0271872	hypothetical protein DDB_G0271872	41.927	125.795	33.01	99.04	1.27013	22.9438	87.0657	19.8471	75.3144	1.15603	33.698	101.103	26.599	79.805	1.26689
8618171	NC_007088.5:930647-932648	DDB_G0271880	DDB_G0271880	UPF0183 family protein	13.016	229.672	15.751	277.919	0.82636	16.0269	357.675	16.4049	366.112	0.976958	12.526	221.017	14.37	253.556	0.871677
8618172	NC_007088.5:932852-934261	DDB_G0271858	mpgB	mannose-1-phosphate guanylyltransferase	82.017	1103.57	73.832	993.435	1.11086	51.9214	883.599	53.4757	910.05	0.970934	91.741	1234.4	80.257	1079.89	1.14309
8618173	NC_007088.5:939688-941371	DDB_G0271860	DDB_G0271860	hypothetical protein DDB_G0271860	7.673	147.714	12.809	246.59	0.599032	13.4822	328.261	9.53761	232.22	1.41358	12.458	239.827	10.18	195.976	1.22377
8618174	NC_007088.5:942082-942818	DDB_G0271882	vatF	vacuolar H+ ATPase F subunit	529.185	1073.07	472.967	959.074	1.11886	411.961	1056.55	406.636	1042.9	1.0131	452.211	916.984	433.411	878.861	1.04338
8618175	NC_007088.5:944208-945663	DDB_G0271862	eIF2s1	eukaryotic translation initiation factor 2 subunit 1	359.856	3841.52	323.203	3450.24	1.11341	293.929	3968.55	273.871	3697.73	1.07324	329.72	3519.81	299.408	3196.23	1.10124
8618176	NC_007088.5:946405-947600	DDB_G0271848	porA	hypothetical protein DDB_G0271848	2330.32	18854	1831.18	14815.6	1.27258	3425.28	35051	3056.42	31276.4	1.12068	2373.25	19201.4	2416.47	19551.1	0.982114
8618178	NC_007088.5:957016-959218	DDB_G0271850	DDB_G0271850	hypothetical protein DDB_G0271850	11.681	304.005	21.319	554.828	0.547915	10.2945	338.85	12.1079	398.539	0.85023	7.725	201.031	12.848	334.371	0.601261
8618179	NC_007088.5:960950-964640	DDB_G0271868	gefS	Ras guanine nucleotide exchange factor	40.304	1538.13	32.254	1230.93	1.24958	27.1298	1309.51	24.6401	1189.34	1.10104	35.61	1359.02	40.552	1547.6	0.878132
8618180	NC_007088.5:965143-966313	DDB_G0271852	DDB_G0271852	hypothetical protein DDB_G0271852	1.986	17.154	1.989	17.18	0.998492	49.4255	540.043	56.0048	611.93	0.882523	4.491	38.795	2.923	25.255	1.53644
8618182	NC_007088.5:969620-970469	DDB_G0271854	DDB_G0271854	hypothetical protein DDB_G0271854	6.38	53.368	4.712	39.414	1.35399	8.2295	87.0657	7.01989	74.2684	1.17231	9.416	78.767	7.971	66.672	1.18128
8618183	NC_007088.5:970612-973266	DDB_G0271856	vps52C	Vps52 / Sac2 family protein	13.242	378.339	11.815	337.545	1.12078	5.89343	212.958	6.25279	225.943	0.942528	11.727	335.052	10.784	308.106	1.08744
8618184	NC_007088.5:973835-974831	DDB_G0271884	DDB_G0271884	hypothetical protein DDB_G0271884	138.729	1426.63	107.513	1105.61	1.29035	165.089	2147.23	151.519	1970.73	1.08956	130.897	1346.09	138.017	1419.31	0.948412
8618185	NC_007088.5:975849-979616	DDB_G0271870	agnC	argonaut-like protein	6.385	284.945	5.254	234.463	1.21526	4.27347	241.195	4.24417	239.542	1.0069	7.297	325.647	6.746	301.035	1.08168
8618186	NC_007088.5:980069-980546	DDB_G0271864	mocs2l	molybdenum cofactor synthesis protein 2 large subunit	8.418	29.543	6.048	21.223	1.39187	9.54279	42.3563	9.89811	43.9334	0.964102	4.355	15.283	7.772	27.275	0.560345
8618187	NC_007088.5:980878-981778	DDB_G0271866	DDB_G0271866	hypothetical protein DDB_G0271866	53.398	482.215	35.812	323.397	1.49106	51.4029	587.105	44.1433	504.188	1.16446	44.392	400.887	48.996	442.461	0.906033
8618188	NC_007088.5:981924-985047	DDB_G0271886	DDB_G0271886	PHD zinc finger-containing protein	35.168	1338	40.083	1525.02	0.877379	24.793	1193.04	21.2598	1023.02	1.16619	35.226	1340.21	35.606	1354.66	0.989328
8618190	NC_007088.5:986306-987317	DDB_G0295807	DDB_G0295807	short-chain dehydrogenase/reductase family protein	5.29	48.603	6.38	58.616	0.829154	46.2738	537.689	66.0762	767.789	0.70031	6.014	55.254	8.247	75.764	0.729235
8618195	NC_007088.5:1000439-1001189	DDB_G0271914	DDB_G0271914	"CMP/dCMP deaminase, zinc-binding domain-containing protein"	4.848	29.543	5.639	34.361	0.859727	6.41159	49.4157	3.52875	27.1969	1.81696	7.524	45.849	4.476	27.275	1.68097
8618196	NC_007088.5:1002204-1003631	DDB_G0271950	DDB_G0271950	hypothetical protein DDB_G0271950	5.914	87.675	6.953	103.083	0.850568	1.25491	23.5313	2.17559	40.7953	0.576814	5.234	77.591	5.519	81.825	0.94836
8618197	NC_007088.5:1004090-1005698	DDB_G0271912	DDB_G0271912	hypothetical protein DDB_G0271912	21.489	392.634	24.558	448.713	0.875031	12.8299	296.494	14.5297	335.777	0.883012	23.356	426.75	25.045	457.614	0.932561
8618198	NC_007088.5:1006828-1009301	DDB_G0271948	DDB_G0271948	YEATS family protein	2.551	64.804	3.303	83.881	0.772328	2.60048	83.536	2.67018	85.7748	0.973897	2.962	75.24	3.301	83.845	0.897304
8618199	NC_007088.5:1009715-1013813	DDB_G0271946	DDB_G0271946	hypothetical protein DDB_G0271946	16.78	851.977	19.248	977.265	0.871779	13.6133	874.187	13.2107	848.334	1.03048	16.579	841.745	16.972	861.688	0.976844
8618200	NC_007088.5:1014826-1015930	DDB_G0271916	rtoA	hypothetical protein DDB_G0271916	106.194	1241.75	176.83	2067.72	0.600543	241.289	3568.52	167.203	2472.82	1.44309	136.933	1601.2	94.684	1107.16	1.44621
8618201	NC_007088.5:1016341-1017971	DDB_G0271944	DDB_G0271944	hypothetical protein DDB_G0271944	20.68	353.561	22.699	388.076	0.911053	7.88951	170.602	9.09432	196.654	0.867521	23.723	405.589	22.748	388.921	1.04286
8618202	NC_007088.5:1018192-1019142	DDB_G0271910	DDB_G0271910	hypothetical protein DDB_G0271910	45.41	202.035	36.344	161.698	1.24945	24.0449	135.305	31.2295	175.734	0.769942	42.278	188.099	38.599	171.731	1.09531
8618203	NC_007088.5:1019380-1020471	DDB_G0271942	arl5	ARF-like protein	61.575	276.368	58.318	261.749	1.05585	30.4675	172.955	32.6154	185.148	0.934145	53.696	241.002	58.519	262.648	0.917582
8618204	NC_007088.5:1020909-1023896	DDB_G0271956	DDB_G0271956	RING zinc finger-containing protein	10.53	332.595	14.111	445.681	0.746226	11.4569	457.683	11.5475	461.301	0.992154	13.772	434.98	10.874	343.463	1.26651
8618206	NC_007088.5:1024731-1025457	DDB_G0271908	mrrA	transmembrane protein	1.974	13.342	4.485	30.319	0.440134	2.47722	21.1781	1.46826	12.5524	1.68718	4.348	29.39	2.84	19.194	1.53099
8618211	NC_007088.5:1030562-1031954	DDB_G0271936	DDB_G0271936	hypothetical protein DDB_G0271936	47.471	648.036	48.861	667.006	0.971552	12.8794	222.37	15.3279	264.647	0.840259	51.93	708.899	42.772	583.887	1.21411
8618213	NC_007088.5:1033464-1034601	DDB_G0271890	DDB_G0271890	hypothetical protein DDB_G0271890	20.909	253.496	36.677	444.671	0.570085	92.918	1424.82	80.0174	1227	1.16122	24.242	293.905	26.496	321.239	0.914931
8618214	NC_007088.5:1035062-1035919	DDB_G0271892	DDB_G0271892	hypothetical protein DDB_G0271892	187.34	1163.61	153.434	953.01	1.22098	213.871	1680.13	242.607	1905.87	0.881553	174.321	1082.75	191.914	1192.02	0.908329
8618215	NC_007088.5:1037221-1039393	DDB_G0271894	DDB_G0271894	hypothetical protein DDB_G0271894	452.327	10974.7	483.216	11724.1	0.936076	147.727	4533.3	148.211	4548.16	0.996734	443.207	10753.4	484.052	11744.4	0.915619
8618219	NC_007088.5:1044060-1047414	DDB_G0271900	DDB_G0271900	hypothetical protein DDB_G0271900	22.745	933.934	23.628	970.191	0.962629	10.9651	569.457	9.88964	513.603	1.10875	24.88	1021.61	24.725	1015.24	1.00627
8618220	NC_007088.5:1048523-1049907	DDB_G0271924	aspA	L-asparaginase I	39.365	565.126	37.733	541.69	1.04325	30.1316	547.102	25.3485	460.255	1.18869	37.916	544.313	38.139	547.52	0.994153
8618221	NC_007088.5:1050007-1051024	DDB_G0271922	mcfI	mitochondrial substrate carrier family protein	73.205	772.878	125.493	1324.92	0.583339	75.8639	1013.02	75.2811	1005.24	1.00774	78.503	828.813	82.096	866.739	0.956234
8618222	NC_007088.5:1052189-1056618	DDB_G0271928	DDB_G0271928	hypothetical protein DDB_G0271928	20.441	1093.08	32.034	1712.99	0.638103	16.7179	1130.68	17.8636	1208.17	0.935864	20.072	1073.34	21.687	1159.69	0.925531
8618223	NC_007088.5:1056758-1058327	DDB_G0271902	pscA	hypothetical protein DDB_G0271902	39.649	704.263	27.594	490.148	1.43687	11.7835	264.727	13.1303	294.982	0.897428	43.02	764.154	48.398	859.668	0.88888
8618224	NC_007088.5:1058889-1061065	DDB_G0271904	DDB_G0271904	phosphoenolpyruvate carboxykinase	217.306	4974.63	169.832	3887.84	1.27954	221.223	6405.21	171.571	4967.62	1.2894	231.507	5299.7	196.722	4503.41	1.17682
8618225	NC_007088.5:1062207-1063962	DDB_G0271906	mgluS	glutamate-tRNA ligase	29.17	588.95	30.233	610.412	0.96484	8.01688	204.722	8.1925	209.207	0.978563	30.336	612.499	31.871	643.488	0.951837
8618227	NC_007088.5:1070816-1073403	DDB_G0272052	DDB_G0272052	leucine-rich repeat-containing protein	4.447	116.265	3.209	83.881	1.38579	0.640515	21.1781	0.696001	23.0127	0.920279	8.859	231.597	4.946	129.304	1.79114
8618229	NC_007088.5:1075825-1077842	DDB_G0272034	DDB_G0272034	hypothetical protein DDB_G0272034	9.93	221.095	12.346	274.887	0.804309	2.21432	62.3579	1.93151	54.3938	1.14642	3.01	67.01	1.452	32.326	2.073
8618230	NC_007088.5:1078392-1080159	DDB_G0271960	mccB	methylcrotonyl-CoA carboxylase	198.074	4030.21	208.461	4241.55	0.950173	145.205	3736.76	120.519	3101.49	1.20483	214.879	4372.13	213.436	4342.79	1.00676
8618231	NC_007088.5:1080454-1081855	DDB_G0271962	DDB_G0271962	hypothetical protein DDB_G0271962	22.463	349.749	29.144	453.766	0.770759	3.28609	64.711	3.3996	66.9462	0.966611	27.56	429.102	30.624	476.807	0.899948
8618234	NC_007088.5:1086144-1087954	DDB_G0271968	DDB_G0271968	hypothetical protein DDB_G0271968	187.118	3668.07	154.353	3025.78	1.21227	58.7013	1455.41	64.3817	1596.25	0.91177	190.889	3742	172.787	3387.15	1.10476
8618235	NC_007088.5:1088982-1090689	DDB_G0271970	DDB_G0271970	hypothetical protein DDB_G0271970	64.251	1257	57.288	1120.77	1.12154	25.9145	641.227	16.487	407.953	1.57181	161.646	3162.42	156.816	3067.93	1.0308
8618239	NC_007088.5:1095788-1096190	DDB_G0271976	rpl32	S60 ribosomal protein L32	17311.1	43819.6	15024.9	38032.5	1.15216	12150.6	38900.7	11657.4	37321.4	1.04231	17371.2	43971.8	16891	42756.1	1.02843
8618240	NC_007088.5:1096688-1096886	DDB_G0271978	DDB_G0271978	hypothetical protein DDB_G0271978	97.895	30.496	97.326	30.319	1.00585	26.876	10.5891	37.1689	14.6445	0.723078	41.513	12.932	32.428	10.102	1.28016
8618243	NC_007088.5:1100913-1102879	DDB_G0272054	DDB_G0272054	DUF1325 family protein	115.784	1553.38	151.485	2032.35	0.764327	98.2522	1667.19	99.5578	1689.34	0.986886	121.627	1631.76	141.331	1896.12	0.860583
8618244	NC_007088.5:1103703-1105953	DDB_G0271982	DDB_G0271982	hypothetical protein DDB_G0271982	23.008	505.087	28.727	630.624	0.800919	5.33935	148.247	5.95258	165.273	0.896981	20.672	453.79	20.616	452.563	1.00272
8618245	NC_007088.5:1107151-1111913	DDB_G0272032	gefG	Ras guanine nucleotide exchange factor	38.07	2217.62	39.591	2306.22	0.961582	24.3537	1794.26	23.1994	1709.22	1.04976	35.137	2046.76	38.221	2226.45	0.919311
8618246	NC_007088.5:1113319-1114208	DDB_G0271984	rab5A	Rab GTPase	478.229	2483.5	441.757	2294.1	1.08256	263.861	1733.08	233.951	1536.62	1.12785	487.17	2529.94	491.756	2553.75	0.990674
8618247	NC_007088.5:1115107-1118319	DDB_G0272056	DDB_G0272056	NOT2/NOT3/NOT5 family protein	92.179	2879	93.934	2933.82	0.981317	44.0513	1740.14	39.7732	1571.14	1.10756	95.984	2997.83	106.993	3341.69	0.897105
8618248	NC_007088.5:1119058-1119382	DDB_G0271986	DDB_G0271986	hypothetical protein DDB_G0271986	33.462	51.462	23	35.371	1.45487	29.6393	57.6516	33.88	65.9001	0.874832	31.342	48.2	39.412	60.611	0.79524
8618249	NC_007088.5:1119944-1122212	DDB_G0272038	DDB_G0272038	vacuolar sorting protein 9 domain-containing protein	11.969	303.052	13.171	333.503	0.908739	6.17229	197.663	6.14081	196.654	1.00513	11.793	298.608	12.208	309.117	0.966006
8618251	NC_007088.5:1123794-1124312	DDB_G0272040	DDB_G0272040	hypothetical protein DDB_G0272040	81.837	283.992	93.484	324.407	0.875412	34.3128	150.6	30.2677	132.846	1.13364	97.229	337.403	91.697	318.208	1.06033
8618255	NC_007088.5:1132269-1135083	DDB_G0271996	DDB_G0271996	FNIP repeat-containing protein	7.117	242.061	10.459	355.737	0.680467	0.765799	32.9438	1.04558	44.9795	0.732416	6.775	230.422	6.89	234.363	0.983309
8618256	NC_007088.5:1135747-1137670	DDB_G0271998	fsjB	rRNA methyltransferase	26.653	596.574	28.355	634.666	0.939975	5.19504	147.07	5.09904	144.353	1.01883	31.409	703.021	28.794	644.498	1.09082
8618257	NC_007088.5:1137997-1141185	DDB_G0272000	DDB_G0272000	hypothetical protein DDB_G0272000	9.392	324.971	10.632	367.864	0.883371	11.3458	496.51	10.9715	480.13	1.03412	9.14	316.242	9.313	322.249	0.981424
8618258	NC_007088.5:1142460-1142977	DDB_G0271992	DDB_G0271992	hypothetical protein DDB_G0271992	189.676	539.395	190.128	540.679	0.997623	231.601	833.007	187.003	672.6	1.23849	207.528	590.162	286.314	814.209	0.724827
8618259	NC_007088.5:1143352-1144285	DDB_G0271990	DDB_G0271990	hypothetical protein DDB_G0271990	2.773	22.872	1.593	13.138	1.74074	1.35352	14.1188	1.70476	17.7826	0.793965	1.853	15.283	1.225	10.102	1.51265
8618260	NC_007088.5:1144875-1146424	DDB_G0271988	DDB_G0271988	hypothetical protein DDB_G0271988	22.056	364.997	23.817	394.14	0.926061	11.355	237.666	10.2452	214.437	1.10832	18.541	306.837	17.214	284.872	1.07709
8618262	NC_007088.5:1148336-1148777	DDB_G0272062	DDB_G0272062	hypothetical protein DDB_G0272062	19.439	59.086	24.272	73.775	0.800882	39.4814	151.777	46.2575	177.826	0.853513	14.698	44.674	16.95	51.519	0.867139
8618263	NC_007088.5:1150555-1158821	DDB_G0272064	DDB_G0272064	hypothetical protein DDB_G0272064	29.34	3048.63	36.648	3808	0.800589	10.6178	1395.4	11.0874	1457.13	0.957646	30.797	3200.04	33.006	3429.58	0.933073
8618266	NC_007088.5:1164189-1165207	DDB_G0272002	egeA	C2 domain-containing protein	106.858	776.69	81.061	589.189	1.31824	73.7192	677.7	82.9499	762.559	0.88872	118.557	861.73	148.016	1075.85	0.800974
8618267	NC_007088.5:1165670-1167128	DDB_G0272004	p2xA	P2X receptor	44.883	544.16	49.514	600.305	0.906471	12.2765	188.25	14.9393	229.081	0.821759	44.896	544.313	52.159	632.376	0.860753
8618268	NC_007088.5:1167767-1169576	DDB_G0272006	DDB_G0272006	hypothetical protein DDB_G0272006	32.792	685.203	39.467	824.662	0.830871	53.691	1418.94	44.0138	1163.19	1.21987	29.257	611.323	36.501	762.69	0.80154
8618269	NC_007088.5:1170946-1172056	DDB_G0272012	DDB_G0272012	GNS1/SUR4 family protein	842.751	7511.5	672.038	5989.92	1.25402	285.45	3217.9	322.447	3634.97	0.885262	802.603	7153.65	804.357	7169.28	0.997819
8618270	NC_007088.5:1172212-1173929	DDB_G0272014	DDB_G0272014	hypothetical protein DDB_G0272014	16.692	269.697	18.64	301.163	0.895494	2.53331	51.7688	3.3272	67.9922	0.761394	9.459	152.831	13.88	224.261	0.681484
8618271	NC_007088.5:1175167-1176445	DDB_G0272016	DDB_G0272016	hypothetical protein DDB_G0272016	47.42	368.809	51.457	400.204	0.921546	26.1941	257.667	26.4783	260.462	0.989267	50.789	395.009	49.616	385.891	1.02364
8618272	NC_007088.5:1176733-1178544	DDB_G0272018	mvk	mevalonate kinase	129.701	1633.43	120.932	1523	1.07251	40.1828	640.05	42.095	670.508	0.954574	132.742	1671.73	125.533	1580.94	1.05743
8618273	NC_007088.5:1179281-1181834	DDB_G0272020	DDB_G0272020	ankyrin repeat-containing protein	7.951	228.719	9.591	275.898	0.829006	4.98017	181.191	6.03773	219.667	0.824841	8.255	237.475	10.676	307.096	0.77323
8618274	NC_007088.5:1182003-1183004	DDB_G0272022	rpc34	RNA polymerase III subunit	53.524	470.779	59.518	523.499	0.899291	18.1913	202.369	19.6522	218.621	0.925662	62.82	552.542	58.115	511.154	1.08096
8618275	NC_007088.5:1183611-1185141	DDB_G0272024	DDB_G0272024	hypothetical protein DDB_G0272024	3.811	65.757	3.456	59.626	1.10272	5.2299	114.127	5.89599	128.662	0.887027	2.249	38.795	2.635	45.458	0.85351
8618276	NC_007088.5:1185841-1186168	DDB_G0272026	DDB_G0272026	hypothetical protein DDB_G0272026	59.307	93.393	54.55	85.902	1.0872	71.4783	142.364	77.2034	153.767	0.925844	75.401	118.738	76.979	121.222	0.979501
8618277	NC_007088.5:1186736-1189078	DDB_G0272028	DDB_G0272028	hypothetical protein DDB_G0272028	5.457	115.312	2.87	60.637	1.90139	2.15722	57.6516	2.97469	79.4986	0.725192	4.896	103.455	4.781	101.019	1.02405
8618278	NC_007088.5:1189649-1190482	DDB_G0272030	DDB_G0272030	hypothetical protein DDB_G0272030	73.189	448.86	53.391	327.439	1.37081	188.541	1462.47	167.219	1297.08	1.12751	115.59	708.899	38.873	238.404	2.97353
8618281	NC_007088.5:1193465-1194641	DDB_G0272048	DDB_G0272048	hypothetical protein DDB_G0272048	43.15	545.113	34.719	438.607	1.24284	34.241	547.102	31.4243	502.096	1.08963	35.549	449.087	32.305	408.115	1.10042
8618287	NC_007088.5:1201187-1203332	DDB_G0272070	DDB_G0272070	hypothetical protein DDB_G0272070	7.275	183.928	8.395	212.229	0.866587	6.58662	210.605	7.06632	225.943	0.932115	9.021	228.07	9.27	234.363	0.973139
8618289	NC_007088.5:1209396-1212729	DDB_G0272098	DDB_G0272098	hypothetical protein DDB_G0272098	13.228	526.053	14.739	586.157	0.897483	7.76593	390.619	6.59243	331.593	1.17801	13.243	526.678	13.64	542.469	0.970894
8618290	NC_007088.5:1214215-1215418	DDB_G0272072	DDB_G0272072	hypothetical protein DDB_G0272072	6.238	81.004	3.269	42.446	1.90823	2.50733	41.1797	1.91072	31.381	1.31224	4.889	63.483	5.134	66.672	0.952279
8618291	NC_007088.5:1216064-1216640	DDB_G0272074	DDB_G0272074	hypothetical protein DDB_G0272074	108.567	521.288	90.505	434.565	1.19957	60.0594	364.735	57.5302	349.375	1.04396	97.692	469.073	122.445	587.928	0.797844
8618292	NC_007088.5:1216701-1219488	DDB_G0272090	DDB_G0272090	hypothetical protein DDB_G0272090	17.476	486.98	20.274	564.934	0.861991	26.5737	936.544	28.137	991.64	0.94444	20.504	571.352	19.178	534.388	1.06914
8618293	NC_007088.5:1220683-1222754	DDB_G0272076	eIF3s6ip	proteasome component region PCI domain-containing protein	225.47	4790.7	216.938	4609.42	1.03933	165.932	4459.17	160.952	4325.35	1.03094	231.167	4911.74	229.92	4885.26	1.00542
8618294	NC_007088.5:1223493-1226750	DDB_G0272078	eIF3s10	proteasome component region PCI domain-containing protein	182.831	6884.43	163.504	6156.67	1.11821	160.31	7634.72	147.335	7016.8	1.08806	161.664	6087.37	152.516	5742.9	1.05998
8618297	NC_007088.5:1238869-1243718	DDB_G0272080	gacHH	Kelch repeat-containing protein	24.059	1370.41	30.606	1743.31	0.786088	20.7416	1494.24	19.1084	1376.58	1.08547	29.391	1674.08	28.04	1597.1	1.04818
8618298	NC_007088.5:1245701-1251311	DDB_G0272082	DDB_G0272082	SNF2-related domain-containing protein	4.098	283.992	4.9	339.567	0.836327	1.31563	115.303	1.80225	157.951	0.729993	3.919	271.568	3.397	235.373	1.15366
8618299	NC_007088.5:1251604-1255395	DDB_G0272092	DDB_G0272092	ankyrin repeat-containing protein	62.62	2250.02	69.078	2482.07	0.906511	53.9537	2451.96	53.0318	2410.06	1.01738	60.66	2179.6	66.94	2405.25	0.906185
8618300	NC_007088.5:1258877-1259135	DDB_G0272308	rps29	40S ribosomal protein S29	44310.6	7075.98	42363.6	6765.06	1.04596	67725.4	13678.7	62444.1	12612	1.08458	49538.1	7910.75	47109	7522.85	1.05156
8618306	NC_007088.5:1271353-1276784	DDB_G0272354	spt6	SH2 domain-containing protein	70.127	4628.69	75.163	4961.11	0.932999	47.6511	3977.96	43.5424	3634.97	1.09436	74.415	4911.74	73.57	4855.96	1.01149
8618307	NC_007088.5:1278810-1280712	DDB_G0272318	DDB_G0272318	hypothetical protein DDB_G0272318	134.459	2356.75	161.789	2835.79	0.831076	136.823	3033.18	133.346	2956.09	1.02608	148.364	2600.47	160.913	2820.44	0.922014
8618308	NC_007088.5:1281319-1283399	DDB_G0272108	DG1074	RNA-binding region RNP-1 domain-containing protein	10.51	164.868	14.817	232.441	0.70932	14.1726	281.199	12.5476	248.956	1.12951	12.215	191.626	16.356	256.587	0.746821
8618309	NC_007088.5:1283863-1284823	DDB_G0272320	snrpb	hypothetical protein DDB_G0272320	80.722	649.942	89.117	717.537	0.905798	84.3414	858.891	86.0781	876.576	0.979824	94.031	757.1	97.234	782.894	0.967059
8618310	NC_007088.5:1285358-1286321	DDB_G0272322	DDB_G0272322	hypothetical protein DDB_G0272322	151.855	1496.2	148.625	1464.38	1.02173	234.998	2928.47	219.839	2739.56	1.06896	123.136	1213.24	100.682	992.002	1.22302
8618311	NC_007088.5:1287156-1288101	DDB_G0272324	sbds	Shwachman-Bodian-Diamond syndrome protein	84.746	682.344	83.218	670.038	1.01836	57.537	585.929	55.3652	563.812	1.03923	74.757	601.918	66.872	538.429	1.11791
8618312	NC_007088.5:1288190-1289623	DDB_G0272326	nudE	Lis-interacting protein	39.797	513.664	30.458	393.129	1.30662	18.1623	296.494	16.4678	268.831	1.1029	42.172	544.313	35.611	459.634	1.18424
8618313	NC_007088.5:1290468-1292935	DDB_G0272356	DDB_G0272356	hypothetical protein DDB_G0272356	40.319	897.72	42.302	941.893	0.953123	22.4774	632.991	19.8352	558.582	1.13321	36.484	812.354	57.029	1269.8	0.639745
8618314	NC_007088.5:1293360-1294394	DDB_G0272358	DDB_G0272358	hypothetical protein DDB_G0272358	55.879	397.399	48.742	346.641	1.14642	28.6459	257.667	35.469	319.04	0.807632	51.245	364.442	46.732	332.351	1.09657
8618315	NC_007088.5:1294744-1296604	DDB_G0272360	taf9	transcription initiation factor TFIID subunit	13.967	301.146	15.421	332.492	0.905713	11.563	315.319	11.6611	317.994	0.991587	15.54	335.052	14.712	317.198	1.05628
8618316	NC_007088.5:1296712-1298183	DDB_G0272362	gtf2h2	TFIIH subunit	15.621	240.155	16.302	250.633	0.958226	7.5635	147.07	7.53133	146.445	1.00427	15.141	232.773	18.135	278.811	0.834905
8618317	NC_007088.5:1298774-1299620	DDB_G0272328	DDB_G0272328	hypothetical protein DDB_G0272328	21.002	147.714	30.174	212.229	0.69603	31.4778	280.022	37.8629	336.823	0.831363	16.715	117.562	22.405	157.589	0.746039
8618321	NC_007088.5:1305652-1310835	DDB_G0295845	DDB_G0295845	ribonuclease T2	195.285	1281.78	195.39	1282.47	0.999463	133.65	1109.5	146.922	1219.68	0.909666	189.5	1243.81	204.85	1344.56	0.925067
8618322	NC_007088.5:1311860-1315601	DDB_G0272336	DDB_G0272336	hypothetical protein DDB_G0272336	1.882	76.24	2.445	99.04	0.769734	0.413312	21.1781	0.367459	18.8286	1.12478	2.35	95.225	3.366	136.375	0.698158
8618323	NC_007088.5:1317793-1322244	DDB_G0272364	DDB_G0272364	hypothetical protein DDB_G0272364	21.622	1036.86	49.379	2367.87	0.437878	3.00689	182.367	3.38043	205.023	0.889499	25.938	1243.81	36.339	1742.57	0.713779
8618326	NC_007088.5:1331956-1333399	DDB_G0272340	DDB_G0272340	hypothetical protein DDB_G0272340	4.028	60.039	5.221	77.817	0.7715	4.55634	85.8891	3.99537	75.3144	1.14041	1.104	16.459	0.678	10.102	1.62832
8618327	NC_007088.5:1334435-1336255	DDB_G0272110	gskA	glycogen synthase kinase 3	142.806	2229.05	143.865	2245.59	0.992639	194.466	3839.13	172.945	3414.25	1.12444	144.081	2248.96	162.831	2541.63	0.88485
8618328	NC_007088.5:1338746-1340380	DDB_G0272342	DDB_G0272342	hypothetical protein DDB_G0272342	34.571	484.121	35.218	493.18	0.981629	54.0739	957.723	52.3863	927.832	1.03221	38.786	543.137	42.85	600.05	0.905158
8618329	NC_007088.5:1340571-1346005	DDB_G0272368	DDB_G0272368	hypothetical protein DDB_G0272368	6.011	403.117	6.269	420.416	0.958845	1.13747	96.4782	0.826288	70.0843	1.3766	5.592	375.023	5.152	345.483	1.0854
8618330	NC_007088.5:1346375-1355925	DDB_G0272344	hd	Huntingtin family protein	13.284	1574.35	14.573	1727.14	0.911549	9.80374	1469.53	9.0092	1350.43	1.08819	12.211	1447.19	11.439	1355.67	1.06749
8618331	NC_007088.5:1356602-1357882	DDB_G0272346	mcfQ	transmembrane protein	321.423	3280.21	200.236	2043.46	1.60522	229.982	2968.47	222.053	2866.13	1.03571	293.063	2990.78	296.762	3028.54	0.987535
8618332	NC_007088.5:1358011-1359900	DDB_G0272348	DDB_G0272348	hypothetical protein DDB_G0272348	13.541	279.227	14.164	292.068	0.956015	11.323	295.317	11.27	293.936	1.0047	12.542	258.637	12.394	255.577	1.01194
8618335	NC_007088.5:1366580-1367288	DDB_G0272130	DDB_G0272130	recoverin family protein	57.717	308.77	46.472	248.611	1.24197	19.997	135.305	28.9094	195.608	0.691713	52.081	278.622	53.627	286.893	0.971171
8618336	NC_007088.5:1367730-1371168	DDB_G0272372	gxcM	hypothetical protein DDB_G0272372	18.83	793.844	20.185	850.938	0.932871	12.4894	665.935	10.7114	571.135	1.16599	22.504	948.726	24.058	1014.23	0.935406
8618337	NC_007088.5:1373617-1374599	DDB_G0272250	rps23	40S ribosomal protein S23	11474	33527.3	9831.81	28728.8	1.16703	17428.9	64412.1	15724.3	58112.4	1.10841	11565.4	33794.4	11617.4	33946.3	0.995524
8618338	NC_007088.5:1375028-1375823	DDB_G0272128	DDB_G0272128	hypothetical protein DDB_G0272128	30.108	230.625	32.456	248.611	0.927656	17.852	172.955	20.2982	196.654	0.879487	31.002	237.475	30.464	233.353	1.01766
8618340	NC_007088.5:1376820-1377729	DDB_G0272124	kdelr	ER lumen protein retaining receptor	22.447	131.513	14.49	84.892	1.54914	7.4626	55.2985	10.5873	78.4525	0.704863	21.27	124.616	16.38	95.968	1.29853
8618341	NC_007088.5:1378064-1381252	DDB_G0272374	prpf6	TPR repeat-containing protein	24.708	914.874	25.246	934.819	0.97869	22.7111	1063.61	19.8118	927.832	1.14634	27.146	1005.16	27.582	1021.3	0.984193
8618342	NC_007088.5:1381314-1387377	DDB_G0272122	DDB_G0272122	hypothetical protein DDB_G0272122	2.719	207.753	2.023	154.624	1.34404	1.08338	104.714	1.06059	102.511	1.02149	2.323	177.519	2.221	169.711	1.04593
8618343	NC_007088.5:1388786-1389458	DDB_G0272252	DDB_G0272252	hypothetical protein DDB_G0272252	20.361	76.24	28.07	105.104	0.725365	13.9129	65.8875	21.6464	102.511	0.642735	25.432	95.225	20.774	77.784	1.22422
8618344	NC_007088.5:1389997-1391041	DDB_G0272376	DDB_G0272376	hypothetical protein DDB_G0272376	5.886	46.697	5.987	47.499	0.98313	8.91076	89.4188	8.86034	88.9129	1.00569	2.815	22.337	2.546	20.204	1.10566
8618346	NC_007088.5:1395087-1395892	DDB_G0272380	DDB_G0272380	hypothetical protein DDB_G0272380	23.61	142.949	21.699	131.38	1.08807	9.98687	76.4766	14.3429	109.834	0.696294	27.96	169.289	27.53	166.681	1.01562
8618347	NC_007088.5:1396080-1400076	DDB_G0272254	DDB_G0272254	Kelch repeat-containing protein	12.587	622.305	11.733	580.093	1.07279	14.676	917.719	9.95318	622.39	1.4745	12.816	633.66	10.952	541.459	1.1702
8618348	NC_007088.5:1401272-1403579	DDB_G0272382	DDB_G0272382	hypothetical protein DDB_G0272382	58.089	1498.11	101.532	2618.5	0.572125	53.5646	1747.2	51.9193	1693.53	1.03169	60.536	1561.22	64.474	1662.76	0.938921
8618350	NC_007088.5:1405576-1408869	DDB_G0272384	DDB_G0272384	ATP-dependent DNA helicase RecQ family protein	10.627	376.433	12.011	425.469	0.884772	2.96756	132.952	3.26873	146.445	0.907863	12.578	445.56	11.208	397.003	1.12223
8618351	NC_007088.5:1409266-1411283	DDB_G0272190	fam49	FAM49 family protein	355.163	3429.83	339.591	3279.45	1.04586	337.439	4121.5	317.731	3880.79	1.06203	338.185	3265.88	366.644	3540.7	0.92238
8618353	NC_007088.5:1412467-1413964	DDB_G0272192	DDB_G0272192	hypothetical protein DDB_G0272192	39.767	669.002	43.734	735.728	0.909293	17.5291	372.971	16.076	342.053	1.09039	37.247	626.606	37.17	625.305	1.00207
8618355	NC_007088.5:1417425-1419447	DDB_G0272388	DDB_G0272388	hypothetical protein DDB_G0272388	6.803	161.056	6.872	162.709	0.989959	9.62653	288.258	8.41882	252.094	1.14345	6.902	163.411	6.486	153.548	1.06414
8618356	NC_007088.5:1421225-1422709	DDB_G0272260	sppA	sphingosine-1-phosphate phosphatase	39.286	519.382	50.3	664.985	0.781034	47.6371	796.533	48.7957	815.906	0.976256	40.55	536.083	43.631	576.816	0.929385
8618358	NC_007088.5:1426808-1428030	DDB_G0272116	ppp4C	protein phosphatase 4 catalytic subunit	137.619	1275.11	124.671	1155.13	1.10386	114.857	1345.99	105.507	1236.41	1.08862	130.688	1210.89	132.686	1229.4	0.984942
8618360	NC_007088.5:1431431-1432313	DDB_G0272194	DDB_G0272194	hypothetical protein DDB_G0272194	49.191	432.659	58.254	512.382	0.844423	42.8342	476.508	37.4239	416.321	1.14457	33.014	290.378	25.038	220.22	1.31856
8618362	NC_007088.5:1434464-1434818	DDB_G0272394	ndufa5	NADH dehydrogenase	558.936	1069.26	499.225	955.031	1.11961	542.68	1313.04	501.064	1212.35	1.08306	508.22	972.239	544.426	1041.5	0.933497
8618363	NC_007088.5:1435062-1437153	DDB_G0272396	DDB_G0272396	hypothetical protein DDB_G0272396	13.71	175.351	20.703	264.781	0.662223	12.4376	201.192	11.9631	193.516	1.03966	11.03	141.075	12.716	162.64	0.867411
8618364	NC_007088.5:1442938-1445914	DDB_G0272264	DDB_G0272264	hypothetical protein DDB_G0272264	18.995	666.143	17.982	630.624	1.05633	23.0506	1022.43	17.5455	778.249	1.31376	14.984	525.503	15.67	549.541	0.956222
8618365	NC_007088.5:1448192-1448897	DDB_G0272398	DDB_G0272398	hypothetical protein DDB_G0272398	178.905	236.343	130.051	171.805	1.37565	100.697	168.249	125.211	209.207	0.804218	174.423	230.422	165.172	218.2	1.05601
8618366	NC_007088.5:1449218-1450573	DDB_G0272266	ndufa9	NADH dehydrogenase	225.842	2543.54	217.422	2448.72	1.03873	227.886	3246.14	214.72	3058.6	1.06132	213.256	2401.79	222.084	2501.22	0.960249
8618367	NC_007088.5:1452058-1459004	DDB_G0272112	myoJ	hypothetical protein DDB_G0272112	20.249	1725.87	19.624	1672.57	1.03185	11.8968	1282.45	10.5091	1132.85	1.13205	15.214	1296.71	15.775	1344.56	0.964437
8618372	NC_007088.5:1467055-1468117	DDB_G0272196	DDB_G0272196	hypothetical protein DDB_G0272196	90.523	764.301	126.997	1072.26	0.712796	134.968	1441.29	134.492	1436.2	1.00354	84.379	712.426	91.17	769.761	0.925513
8618375	NC_007088.5:1472038-1474744	DDB_G0272148	DDB_G0272148	hypothetical protein DDB_G0272148	4.385	142.949	5.208	169.783	0.841974	3.19564	131.775	3.72896	153.767	0.856979	5.769	188.099	5.329	173.752	1.08257
8618376	NC_007088.5:1475386-1476202	DDB_G0272146	DDB_G0272146	hypothetical protein DDB_G0272146	6.126	48.603	3.949	31.329	1.55128	11.1384	111.774	4.27381	42.8874	2.6062	7.705	61.132	3.183	25.255	2.42067
8618377	NC_007088.5:1477293-1479498	DDB_G0272144	DDB_G0272144	hypothetical protein DDB_G0272144	7.349	191.552	9.616	250.633	0.764247	4.92537	162.366	4.82319	158.997	1.02119	8.525	222.192	8.798	229.312	0.96897
8618378	NC_007088.5:1479555-1480371	DDB_G0272404	DDB_G0272404	hypothetical protein DDB_G0272404	13.453	106.735	15.667	124.306	0.858684	7.15205	71.7704	6.77555	67.9922	1.05557	15.706	124.616	14.387	114.151	1.09168
8618379	NC_007088.5:1480926-1481670	DDB_G0272142	DDB_G0272142	hypothetical protein DDB_G0272142	8.249	45.744	8.201	45.478	1.00585	6.87766	48.2391	6.11464	42.8874	1.12479	9.54	52.903	10.565	58.591	0.902982
8618380	NC_007088.5:1481910-1482437	DDB_G0272140	DDB_G0272140	hypothetical protein DDB_G0272140	168.441	354.514	169.022	355.737	0.996563	169.284	450.624	182.333	485.36	0.928433	163.104	343.281	166.071	349.524	0.982134
8618381	NC_007088.5:1483406-1484594	DDB_G0272138	rab2B	Rab GTPase	246.25	1288.45	258.628	1353.21	0.95214	152.189	1007.14	169.289	1120.3	0.898989	224.911	1176.8	211.023	1104.13	1.06581
8618382	NC_007088.5:1486399-1489629	DDB_G0272406	DDB_G0272406	hypothetical protein DDB_G0272406	53.344	1989.85	63.83	2381.01	0.83572	73.9172	3487.33	68.0447	3210.28	1.0863	55.532	2071.44	66.105	2465.86	0.840057
8618388	NC_007088.5:1500466-1503040	DDB_G0272416	DDB_G0272416	hypothetical protein DDB_G0272416	18.794	580.373	21.305	657.91	0.88214	22.1716	865.951	24.8005	968.627	0.893998	18.769	579.581	18.843	581.867	0.996073
8618389	NC_007088.5:1503628-1504469	DDB_G0272418	DDB_G0272418	thioredoxin fold domain-containing protein	42.825	106.735	47.037	117.231	0.910453	34.7118	109.42	44.798	141.215	0.774852	52.358	130.494	49.043	122.232	1.06759
8618392	NC_007088.5:1509529-1512862	DDB_G0272186	DDB_G0272186	tetratricopeptide-like helical domain-containing protein	10.116	388.822	11.463	440.628	0.882491	7.26047	352.969	7.29413	354.605	0.995385	12.601	484.356	11.721	450.543	1.07508
8618393	NC_007088.5:1513507-1514588	DDB_G0272184	DDB_G0272184	zinc-containing alcohol dehydrogenase	72.833	720.464	59.767	591.21	1.21862	497.476	6224.02	546.377	6835.83	0.9105	67.861	671.28	66.175	654.6	1.02548
8618394	NC_007088.5:1515536-1518014	DDB_G0272182	DDB_G0272182	hypothetical protein DDB_G0272182	31.615	908.203	37.115	1066.2	0.851812	48.2505	1753.08	52.0816	1892.28	0.92644	35.113	1008.68	29.996	861.688	1.17059
8618397	NC_007088.5:1520759-1522810	DDB_G0272176	DDB_G0272176	las1-like protein	4.104	87.675	5.345	114.2	0.76782	0.783733	21.1781	0.967757	26.1508	0.809845	4.402	94.05	4.775	102.029	0.921885
8618398	NC_007088.5:1522911-1524243	DDB_G0272276	gnt5	hypothetical protein DDB_G0272276	4.872	71.475	4.478	65.69	1.08799	2.28295	42.3563	1.63502	30.335	1.39628	1.122	16.459	1.997	29.295	0.561843
8618399	NC_007088.5:1524937-1527070	DDB_G0272174	DDB_G0272174	hypothetical protein DDB_G0272174	12.98	277.321	8.609	183.932	1.50772	11.6254	314.142	9.75499	263.601	1.19174	9.189	196.329	5.721	122.232	1.60619
8618400	NC_007088.5:1528021-1529485	DDB_G0272422	gnt7	hypothetical protein DDB_G0272422	19.244	315.441	20.469	335.524	0.940153	9.53399	197.663	8.82946	183.056	1.07979	20.368	333.876	19.967	327.3	1.02008
8618401	NC_007088.5:1529991-1531455	DDB_G0272172	gnt6	hypothetical protein DDB_G0272172	40.58	665.19	42.479	696.314	0.955296	68.9512	1429.52	60.2421	1248.96	1.14457	43.533	713.602	50.718	831.382	0.858334
8618402	NC_007088.5:1532190-1533510	DDB_G0272170	gnt8	hypothetical protein DDB_G0272170	10.572	153.432	9.888	143.507	1.06917	10.5765	194.133	11.4547	210.253	0.923333	13.366	193.977	11.346	164.66	1.17804
8618403	NC_007088.5:1533901-1534360	DDB_G0272424	DDB_G0272424	GCN5-related N-acetyltransferase	9.895	32.402	7.099	23.244	1.39386	5.39784	22.3547	8.08253	33.4731	0.66784	10.771	35.269	8.33	27.275	1.29304
8618404	NC_007088.5:1535420-1544549	DDB_G0272426	DDB_G0272426		0.262	30.496	0.286	33.35	0.916084	0.183751	27.061	0.156263	23.0127	1.17591	0.252	29.39	0.139	16.163	1.81295
8618406	NC_007088.5:1554644-1555097	DDB_G0272164	DDB_G0272164	hypothetical protein DDB_G0272164	16.996	54.321	17.075	54.573	0.995373	15.4261	62.3579	15.5261	62.762	0.993559	20.231	64.659	18.648	59.601	1.08489
8618409	NC_007088.5:1560307-1561852	DDB_G0272432	DDB_G0272432	hypothetical protein DDB_G0272432	8.696	139.137	11.748	187.974	0.740211	8.13943	164.719	8.47696	171.55	0.960183	9.258	148.128	11.049	176.782	0.837904
8618410	NC_007088.5:1562719-1564080	DDB_G0272104	acpB	subunit of heterodimeric actin capping protein cap32/34	447.669	3727.16	409.188	3406.78	1.09404	588.271	6194.61	524.995	5528.29	1.12053	427.282	3557.43	478.174	3981.14	0.89357
8618411	NC_007088.5:1564449-1569426	DDB_G0272434	DDB_G0272434	hypothetical protein DDB_G0272434	122.1	6184.93	185.804	9411.86	0.657144	37.0964	2376.66	43.8384	2808.6	0.846208	113.907	5769.95	110.841	5614.61	1.02766
8618412	NC_007088.5:1570827-1571463	DDB_G0272280	DDB_G0272280	AhpC/TSA family protein	127.931	564.173	84.791	373.928	1.50878	115.175	642.404	150.782	841.011	0.763851	130.625	576.054	49.708	219.21	2.62785
8618413	NC_007088.5:1572925-1579568	DDB_G0272282	DDB_G0272282	protein serine/threonine kinase	28.794	2292.9	29.989	2388.08	0.960152	13.8081	1390.7	13.3772	1347.29	1.03221	24.079	1917.44	25.46	2027.44	0.945758
8618414	NC_007088.5:1579847-1580576	DDB_G0272436	DDB_G0272436	hypothetical protein DDB_G0272436	4.626	31.449	4.014	27.287	1.15247	12.8621	110.597	10.5836	91.005	1.21529	3.113	21.161	2.08	14.143	1.49663
8618417	NC_007088.5:1582589-1583300	DDB_G0272160	DDB_G0272160	hypothetical protein DDB_G0272160	8.857	58.133	2.618	17.18	3.38312	5.38567	44.7094	2.89811	24.0588	1.85834	10.568	69.362	6.002	39.397	1.76075
8618418	NC_007088.5:1585132-1587851	DDB_G0272158	DDB_G0272158	hypothetical protein DDB_G0272158	4.098	129.607	5.337	168.773	0.767847	2.29443	91.7719	2.82445	112.972	0.812346	4.61	145.777	5.015	158.599	0.919242
8618419	NC_007088.5:1588041-1589780	DDB_G0272156	DDB_G0272156	hypothetical protein DDB_G0272156	3.406	62.898	2.189	40.425	1.55596	1.1082	25.8844	1.07482	25.1048	1.03106	2.992	55.254	3.118	57.581	0.959589
8618421	NC_007088.5:1594213-1595207	DDB_G0272154	DDB_G0272154	short-chain dehydrogenase/reductase family protein	3.976	36.214	2.996	27.287	1.3271	7.35308	84.7126	6.08334	70.0843	1.20872	4.775	43.498	5.212	47.479	0.916155
8618422	NC_007088.5:1595784-1596308	DDB_G0272152	DDB_G0272152	hypothetical protein DDB_G0272152	101.534	264.932	81.723	213.24	1.24242	49.5553	163.542	59.9056	197.7	0.827223	81.099	211.612	84.398	220.22	0.960911
8618423	NC_007088.5:1596578-1597666	DDB_G0272440	DDB_G0272440	hypothetical protein DDB_G0272440	120.674	1259.86	90.895	948.968	1.32762	156.375	2064.87	133.719	1765.71	1.16943	111.141	1160.34	114.563	1196.06	0.97013
8618426	NC_007088.5:1603868-1604973	DDB_G0272446	DDB_G0272446		4.803	56.227	6.561	76.807	0.732053	5.08582	75.3	4.239	62.762	1.19977	5.624	65.835	3.365	39.397	1.67132
8618427	NC_007088.5:1605367-1606724	DDB_G0272288	DDB_G0272288	hypothetical protein DDB_G0272288	2.66	29.543	4.095	45.478	0.649573	2.34534	32.9438	2.01068	28.2429	1.16644	5.081	56.43	4.184	46.468	1.21439
8618428	NC_007088.5:1607841-1608972	DDB_G0272248	act16	hypothetical protein DDB_G0272248	236.713	2851.36	262.687	3164.24	0.901122	178.395	2717.86	157.505	2399.6	1.13263	220.569	2656.9	292.347	3521.51	0.754477
8618431	NC_007088.5:1615666-1616272	DDB_G0272198	DDB_G0272198	hypothetical protein DDB_G0272198	11.561	60.039	12.649	65.69	0.913985	3.76176	24.7078	3.18517	20.9207	1.18102	10.187	52.903	10.699	55.56	0.952145
8618432	NC_007088.5:1616615-1621951	DDB_G0272450	DDB_G0272450	hypothetical protein DDB_G0272450	31.802	1832.61	29.569	1703.9	1.07552	9.20166	670.641	8.74056	637.035	1.05275	27.134	1563.58	29.486	1699.13	0.920233
8618433	NC_007088.5:1622395-1624930	DDB_G0272120	rcaA	"peptidase M41, FtsH domain-containing protein"	105.587	3206.83	109.11	3313.81	0.967711	115.228	4426.23	110.096	4229.12	1.04661	110.357	3351.7	119.108	3617.47	0.926529
8618434	NC_007088.5:1626167-1628966	DDB_G0272200	DDB_G0272200	hypothetical protein DDB_G0272200	66.365	2101.35	58.919	1865.6	1.12638	37.6056	1506	36.4373	1459.22	1.03206	61.708	1953.88	63.329	2005.22	0.974404
8618438	NC_007088.5:1636768-1638963	DDB_G0272454	DDB_G0272454	hypothetical protein DDB_G0272454	7.949	163.915	10.341	213.24	0.768688	18.9018	492.98	18.8502	491.636	1.00274	5.986	123.44	6.515	134.355	0.918803
8618439	NC_007088.5:1639731-1644500	DDB_G0272456	DDB_G0272456	HEAT repeat-containing protein	7.774	442.189	7.8	443.66	0.996667	3.71245	267.08	3.69317	265.693	1.00522	7.482	425.575	7.122	405.084	1.05055
8618440	NC_007088.5:1644731-1645727	DDB_G0272296	sarA	GTP-binding protein Sar1A	413.215	1935.53	328.38	1538.16	1.25834	314.382	1862.5	352.779	2089.98	0.891158	423.156	1982.1	392.508	1838.54	1.07808
8618441	NC_007088.5:1646886-1648400	DDB_G0272106	arpB	actin related protein 2	1012.32	12828.3	861.388	10915.7	1.17522	1190.84	19086.2	981.52	15731.3	1.21326	1019.66	12921.2	1122.25	14221.4	0.908585
8618442	NC_007088.5:1651020-1652935	DDB_G0272202	DDB_G0272202	C2H2-type zinc finger-containing protein	16.843	309.723	20.224	371.906	0.832822	22.3089	518.864	20.5535	478.037	1.08541	16.366	300.959	17.908	329.32	0.913893
8618444	NC_007088.5:1655024-1656236	DDB_G0272118	ppp6C	protein phosphatase 6 catalytic subunit	359.887	3334.53	316.312	2930.78	1.13776	275.296	3226.14	262.517	3076.39	1.04868	338.521	3136.56	354.882	3288.15	0.953897
8618446	NC_007088.5:1658417-1663847	DDB_G0272206	DDB_G0272206	hypothetical protein DDB_G0272206	8.309	556.549	7.574	507.329	1.09704	3.9858	337.674	3.72882	315.902	1.06892	8.196	549.015	7.586	508.123	1.08041
8618448	NC_007088.5:1665520-1668069	DDB_G0272114	orfR1062	hypothetical protein DDB_G0272114	22.969	633.741	42.672	1177.37	0.538269	53.2033	1856.62	54.1951	1891.23	0.981699	23.605	651.294	26.215	723.293	0.900439
8618449	NC_007088.5:1670008-1671569	DDB_G0272208	idhC	isocitrate dehydrogenase (NADP+)	541.469	7285.64	423.54	5698.86	1.27844	1336.13	22738.3	1061.28	18060.8	1.25898	561.716	7558.07	501.44	6747.03	1.12021
8618450	NC_007088.5:1672252-1673699	DDB_G0272210	idhM	isocitrate dehydrogenase (NADP+)	283.425	3991.14	127.1	1789.8	2.22994	353.225	6291.08	306.579	5460.3	1.15215	316.241	4453.25	313.992	4421.58	1.00716
8618451	NC_007088.5:1673974-1676482	DDB_G0272212	DDB_G0272212	hypothetical protein DDB_G0272212	25.08	752.865	25.586	768.068	0.980224	14.2859	542.396	13.8581	526.155	1.03087	34.032	1021.61	33.988	1020.29	1.00129
8618453	NC_007088.5:1680675-1682415	DDB_G0272460	DDB_G0272460	hypothetical protein DDB_G0272460	20.95	392.634	25.991	487.117	0.806048	44.2255	1048.32	42.8494	1015.7	1.03211	21.453	402.062	24.148	452.563	0.888397
8618455	NC_007088.5:1684995-1687060	DDB_G0272300	aslE	hypothetical protein DDB_G0272300	4.375	101.017	5.34	123.295	0.819288	0.644665	18.825	0.608966	17.7826	1.05862	3.666	84.645	5.644	130.314	0.649539
8618456	NC_007088.5:1690374-1692183	DDB_G0272218	DDB_G0272218	hypothetical protein DDB_G0272218	3.147	65.757	6.578	137.444	0.478413	2.09243	55.2985	2.41443	63.8081	0.866635	3.32	69.362	2.804	58.591	1.18402
8618457	NC_007088.5:1692694-1693016	DDB_G0272302	DDB_G0272302	hypothetical protein DDB_G0272302	57.388	39.073	47.499	32.34	1.20819	45.0882	38.8266	72.8837	62.762	0.618632	62.161	42.322	103.86	70.713	0.598508
8618458	NC_007088.5:1693683-1696444	DDB_G0272220	DDB_G0272220	hypothetical protein DDB_G0272220	10.401	326.877	8.682	272.866	1.198	4.29185	170.602	3.99991	158.997	1.07299	10.175	319.769	10.736	337.402	0.947746
8618459	NC_007088.5:1700446-1702624	DDB_G0272350	sgkC	sphingosine kinase related protein	109.156	2806.57	124.953	3212.75	0.873576	295.448	9607.82	274.605	8929.99	1.0759	107.45	2762.71	120.814	3106.32	0.889384
8618460	NC_007088.5:1703082-1703985	DDB_G0272462	qprt	nicotinate-nucleotide diphosphorylase	107.491	974.913	85.242	773.121	1.26101	123.696	1418.94	99.5774	1142.27	1.24221	87.753	795.895	88.213	800.067	0.994785
8618462	NC_007088.5:1706358-1707225	DDB_G0272466	DDB_G0272466	short-chain dehydrogenase/reductase family protein	47.762	410.74	107.645	925.723	0.443699	225.104	2448.43	249.082	2709.23	0.903735	98.29	845.271	118.523	1019.28	0.829291
8618464	NC_007088.5:1710916-1711411	DDB_G0272222	ybl1	YB-like 1	25.166	68.616	24.464	66.701	1.0287	32.0721	110.597	33.3675	115.064	0.961178	27.165	74.064	35.94	97.988	0.755843
8618465	NC_007088.5:1711678-1713171	DDB_G0272224	DDB_G0272224	NAD+ kinase family protein	8.409	129.607	10.36	159.677	0.81168	7.665	149.424	7.2439	141.215	1.05813	7.932	122.265	8.651	133.344	0.916888
8618466	NC_007088.5:1713236-1714892	DDB_G0272226	DDB_G0272226	hypothetical protein DDB_G0272226	10.892	205.847	12.246	231.431	0.889433	8.22048	196.486	8.84021	211.299	0.929896	14.37	271.568	15.127	285.882	0.949957
8618468	NC_007088.5:1716241-1716916	DDB_G0272230	DDB_G0272230	hypothetical protein DDB_G0272230	8.914	54.321	15.258	92.977	0.584218	4.42705	34.1203	6.37889	49.1636	0.694016	12.154	74.064	12.765	77.784	0.952135
8618469	NC_007088.5:1717673-1718162	DDB_G0272232	DDB_G0272232	hypothetical protein DDB_G0272232	206.767	356.42	197.576	340.577	1.04652	199.674	435.328	196.714	428.874	1.01505	187.551	323.296	208.041	358.616	0.90151
8618470	NC_007088.5:1718470-1719834	DDB_G0272234	pex2	RING zinc finger-containing protein	7.343	101.97	10.043	139.465	0.731156	5.22536	91.7719	5.71773	100.419	0.913887	7.45	103.455	7.93	110.11	0.93947
8618472	NC_007088.5:1722203-1724012	DDB_G0272236	aspS1	aspartyl-tRNA synthetase	595.372	11834.3	485.552	9651.37	1.22618	590.337	14841.2	484.401	12177.9	1.21869	516.213	10260.8	476.503	9471.5	1.08334
8618473	NC_007088.5:1724430-1724727	DDB_G0272238	DDB_G0272238	hypothetical protein DDB_G0272238	3645.92	1419.96	2348.36	914.607	1.55254	2101.91	1035.38	2040.73	1005.24	1.02998	3984.48	1551.82	4035.91	1571.85	0.987257
8618475	NC_007088.5:1727971-1729506	DDB_G0272306	fscE	G-protein-coupled receptor family protein	3.898	57.18	5.098	74.785	0.764614	1.26831	23.5313	1.74778	32.4271	0.725669	4.087	59.957	3.443	50.509	1.18705
8618476	NC_007088.5:1729710-1731786	DDB_G0272242	cupI	ricin B lectin domain-containing protein	99.364	2422.51	136.917	3338.06	0.725724	548.149	16902.5	473.327	14595.3	1.15808	85.688	2089.08	181.277	4419.56	0.472691
8618477	NC_007088.5:1732876-1736050	DDB_G0272470	DDB_G0272470	hypothetical protein DDB_G0272470	10.14	370.715	11.362	415.363	0.892449	6.94671	321.202	6.37964	294.982	1.08889	9.326	340.93	10.058	367.707	0.927222
8618478	NC_007088.5:1736612-1741232	DDB_G0272472	DDB_G0272472	hypothetical protein DDB_G0272472	22.991	1296.07	21.047	1186.46	1.09236	17.7068	1262.45	15.4342	1100.43	1.14724	28.133	1585.91	29.55	1665.8	0.952047
8618479	NC_007088.5:1741473-1743889	DDB_G0272244	grlG	G-protein-coupled receptor family 3 protein 7	131.3	3617.57	112.609	3102.59	1.16598	39.132	1363.64	35.0007	1219.68	1.11803	107.697	2967.27	140.389	3868	0.767133
8618481	NC_007088.5:1747962-1748470	DDB_G0272476	DDB_G0272476	hypothetical protein DDB_G0272476	614.123	1339.91	457.639	998.488	1.34194	451.946	1247.16	452.222	1247.92	0.99939	689.156	1503.62	644.496	1406.18	1.06929
8618483	NC_007088.5:1751986-1756272	DDB_G0272480	DDB_G0272480	hypothetical protein DDB_G0272480	4.788	236.343	6.142	303.185	0.779551	2.29913	143.541	2.0273	126.57	1.13408	4.906	242.178	5.751	283.862	0.853069
8618485	NC_007088.5:1758980-1760072	DDB_G0272246	prsB	phosphoribosyl pyrophosphate synthetase	42.583	434.565	43.573	444.671	0.97728	21.3301	275.316	22.8537	294.982	0.933332	38.591	393.833	42.168	430.339	0.915173
8618486	NC_007088.5:1760556-1762209	DDB_G0272484	DDB_G0272484	HD phosphohydrolase domain-containing protein	23.867	416.458	24.209	422.437	0.985873	5.27784	116.48	3.50738	77.4065	1.50478	22.84	398.536	25.762	449.532	0.886577
8618487	NC_007088.5:1766679-1768077	DDB_G0272516	DDB_G0272516	hypothetical protein DDB_G0272516	12.702	197.27	9.696	150.582	1.31002	12.0395	236.489	8.89319	174.688	1.35379	8.932	138.723	11.123	172.742	0.803021
8618488	NC_007088.5:1768174-1770133	DDB_G0272534	DDB_G0272534	hypothetical protein DDB_G0272534	22.977	525.1	20.298	463.872	1.13198	27.5578	796.533	19.7958	572.181	1.3921	21.452	490.234	21.837	499.032	0.982369
8618489	NC_007088.5:1770351-1770679	DDB_G0272518	DDB_G0272518	hypothetical protein DDB_G0272518	179.163	121.983	198.902	135.422	0.90076	81.9785	70.5938	97.1783	83.6827	0.843589	184.756	125.791	215.138	146.477	0.858779
8618490	NC_007088.5:1771697-1776676	DDB_G0272492	DDB_G0272492	hypothetical protein DDB_G0272492	57.732	3023.85	63.538	3327.96	0.908622	7.85012	520.041	8.41612	557.536	0.932748	52.881	2769.76	58.265	3051.77	0.907595
8618493	NC_007088.5:1781190-1782321	DDB_G0272520	act15	hypothetical protein DDB_G0272520	3841.83	46277.4	3721.66	44829.9	1.03229	3951.33	60198.9	2742.95	41789.1	1.44054	2932.6	35325.1	3641.75	43867.3	0.805272
8618497	NC_007088.5:1786440-1788252	DDB_G0272540	DDB_G0272540	hypothetical protein DDB_G0272540	2.276	47.65	2.124	44.467	1.07156	0.710986	18.825	0.395067	10.4603	1.79966	2.527	52.903	2.461	51.519	1.02682
8618498	NC_007088.5:1788556-1790562	DDB_G0272542	prkag	CBS domain-containing protein	16.7	332.595	17.608	350.683	0.948433	9.66858	243.549	11.129	280.337	0.868773	19.42	386.779	18.716	372.758	1.03761
8618499	NC_007088.5:1791639-1794521	DDB_G0272486	DDB_G0272486	hypothetical protein DDB_G0272486	58.571	1978.42	58.612	1979.8	0.9993	46.0472	1967.21	41.1835	1759.43	1.1181	56.313	1902.15	64.329	2172.91	0.875391
8618500	NC_007088.5:1796153-1798254	DDB_G0272544	DDB_G0272544	reduced folate carrier family protein	5.037	98.158	4.045	78.828	1.24524	3.67603	90.5954	3.56531	87.8668	1.03105	4.344	84.645	4.303	83.845	1.00953
8618501	NC_007088.5:1799832-1801293	DDB_G0272494	DDB_G0272494	hypothetical protein DDB_G0272494	3.856	44.791	5.308	61.648	0.726451	7.44847	109.42	8.47348	124.478	0.879033	5.466	63.483	3.131	36.367	1.74577
8618503	NC_007088.5:1803818-1805418	DDB_G0272498	osbD	"oxysterol binding family protein, member 4"	6.366	99.111	6.945	108.136	0.916631	2.44963	48.2391	2.97465	58.5779	0.823502	7.249	112.86	6.293	97.988	1.15191
8618504	NC_007088.5:1806965-1808204	DDB_G0272500	DDB_G0272500	hypothetical protein DDB_G0272500	1.487	20.013	2.479	33.35	0.599839	1.65927	28.2375	1.16786	19.8746	1.42078	2.796	37.62	2.402	32.326	1.16403
8618505	NC_007088.5:1811285-1813462	DDB_G0272524	malA	NADP-dependent malate dehydrogenase	129.767	2416.79	147.489	2746.85	0.879842	114.932	2707.27	103.292	2433.07	1.11269	111.792	2082.02	140.701	2620.42	0.794536
8618508	NC_007088.5:1817674-1821055	DDB_G0272502	DDB_G0272502	hypothetical protein DDB_G0272502	24.231	1003.5	23.573	976.254	1.02791	36.9507	1935.45	34.2094	1791.86	1.08013	23.448	971.063	25.368	1050.59	0.924314
8618509	NC_007088.5:1821203-1821872	DDB_G0272504	DDB_G0272504	hypothetical protein DDB_G0272504	60.202	362.138	57.121	343.609	1.05394	41.4447	315.319	46.1959	351.467	0.897151	62.344	375.023	64.99	390.942	0.959286
8618511	NC_007088.5:1823719-1824829	DDB_G0272548	DDB_G0272548	hypothetical protein DDB_G0272548	59.596	503.181	72.775	614.454	0.818908	122.518	1308.34	83.7512	894.359	1.46288	55.696	470.248	56.114	473.777	0.992551
8618513	NC_007088.5:1826462-1827368	DDB_G0272530	DDB_G0272530	hypothetical protein DDB_G0272530	1.988	18.107	3.772	34.361	0.527041	1.53189	17.6484	2.2699	26.1508	0.674871	3.227	29.39	3.549	32.326	0.90927
8618514	NC_007088.5:1827872-1832559	DDB_G0272532	DDB_G0272532	hypothetical protein DDB_G0272532	6.543	364.997	7.283	406.267	0.898394	2.60143	183.544	2.25352	158.997	1.15439	6.069	338.579	7.081	394.982	0.857082
8618515	NC_007088.5:1832688-1834505	DDB_G0272550	DDB_G0272550	hypothetical protein DDB_G0272550	489.526	9174.47	547.272	10256.7	0.894484	1149.02	27236.3	1130.24	26791	1.01662	488.212	9149.86	467.105	8754.27	1.04519
8618520	NC_007088.5:1846157-1848032	DDB_G0272522	sgkA	sphingosine kinase	39.247	853.883	40.877	889.341	0.960124	29.0321	798.886	29.6506	815.906	0.97914	34.853	758.276	36.263	788.955	0.961117
8618522	NC_007088.5:1849662-1849824	DDB_G0272514	DDB_G0272514	hypothetical protein DDB_G0272514	1892.79	258.261	3458.96	471.957	0.547214	21407.8	3694.41	22542.4	3890.2	0.949668	2593.44	353.862	2813.37	383.87	0.921827
8618523	NC_007088.5:1851655-1855069	DDB_G0272558	DDB_G0272558	"hypothetical protein DDB_G0272558, partial"	15.407	609.916	21.93	868.118	0.702554	71.438	3576.75	65.3302	3270.95	1.09349	15.71	621.903	19.318	764.71	0.813231
8618525	NC_007088.5:1858372-1862398	DDB_G0272666	DDB_G0272666	hypothetical protein DDB_G0272666	8.004	388.822	10.755	522.488	0.744212	6.2809	385.913	7.83135	481.176	0.80202	9.317	452.614	9.524	462.665	0.978265
8618526	NC_007088.5:1862766-1863021	DDB_G0272931	timm9	mitochondrial import inner membrane translocase subunit 9	508.773	389.775	488.088	373.928	1.04238	176.067	170.602	207.273	200.839	0.849445	463.431	355.038	479.969	367.707	0.965544
8618527	NC_007088.5:1863482-1864072	DDB_G0272933	DDB_G0272933	hypothetical protein DDB_G0272933	8.239	28.59	10.193	35.371	0.8083	6.16558	27.061	6.6732	29.2889	0.923932	9.825	34.093	10.189	35.356	0.964275
8618529	NC_007088.5:1865231-1868255	DDB_G0272935	mocos	molybdenum cofactor sulfurase	2.593	95.299	4.18	153.614	0.620335	1.29082	60.0047	1.66517	77.4065	0.775188	2.687	98.752	2.199	80.815	1.22192
8618531	NC_007088.5:1873657-1874892	DDB_G0272726	DDB_G0272726	hypothetical protein DDB_G0272726	42.268	510.805	39.639	479.032	1.06632	14.2407	217.664	17.1093	261.508	0.832337	35.605	430.277	33.437	404.074	1.06484
8618532	NC_007088.5:1875233-1875548	DDB_G0272724	DDB_G0272724	hypothetical protein DDB_G0272724	1179.49	1684.89	1448.89	2069.74	0.814065	1551.83	2803.75	1432.93	2588.93	1.08298	1259.15	1798.7	1336.54	1909.25	0.942097
8618533	NC_007088.5:1876170-1877131	DDB_G0272939	DDB_G0272939	hypothetical protein DDB_G0272939	6.969	47.65	5.173	35.371	1.34719	2.17675	18.825	4.23338	36.6112	0.514187	8.081	55.254	5.319	36.367	1.51927
8618537	NC_007088.5:1886872-1887127	DDB_G0272720	DDB_G0272720	hypothetical protein DDB_G0272720	929.226	711.887	1432.6	1097.53	0.648629	1100.12	1065.97	973.751	943.523	1.12978	979.036	750.046	1103.66	845.525	0.887081
8618538	NC_007088.5:1887721-1887991	DDB_G0272718	DDB_G0272718	hypothetical protein DDB_G0272718	1098.64	1008.27	2225.51	2042.45	0.493658	4156.89	4825.09	3514.58	4079.53	1.18276	1511.57	1387.23	1950.49	1790.05	0.774969
8618539	NC_007088.5:1888647-1888929	DDB_G0272947	DDB_G0272947	hypothetical protein DDB_G0272947	240.371	251.59	634.366	663.974	0.378915	1686.88	2233.12	1489.47	1971.77	1.13254	372.902	390.306	679.458	711.17	0.548823
8618540	NC_007088.5:1889670-1893522	DDB_G0272949	DDB_G0272949	hypothetical protein DDB_G0272949	13.25	591.809	20.093	897.426	0.659434	16.9331	956.546	18.5358	1047.08	0.913535	15.03	671.28	16.058	717.232	0.935982
8618541	NC_007088.5:1894597-1896277	DDB_G0272951	DDB_G0272951	hypothetical protein DDB_G0272951	18.8	361.185	17.149	329.461	1.09627	18.5455	450.624	20.3626	494.774	0.910763	17.685	339.754	15.722	302.045	1.12486
8618542	NC_007088.5:1896678-1897925	DDB_G0272566	psmD14	26S proteasome non-ATPase regulatory subunit 14	73.129	680.438	58.108	540.679	1.2585	117.873	1387.17	112.974	1329.51	1.04336	72.903	678.333	67.204	625.305	1.0848
8618543	NC_007088.5:1898277-1899240	DDB_G0272819	hspC	heat shock protein	234.995	1956.5	345.704	2878.23	0.679758	532.405	5606.32	611.119	6435.2	0.871197	262.357	2184.3	286.468	2385.05	0.915834
8618547	NC_007088.5:1904182-1905965	DDB_G0272953	DDB_G0272953	hypothetical protein DDB_G0272953	3.441	60.039	2.722	47.499	1.26414	1.49272	32.9438	0.80575	17.7826	1.85258	3.167	55.254	2.837	49.499	1.11632
8618548	NC_007088.5:1906037-1907405	DDB_G0272955	DDB_G0272955	hypothetical protein DDB_G0272955	30.335	425.988	23.965	336.535	1.2658	14.2426	252.961	16.1962	287.659	0.879379	24.111	338.579	16.114	226.281	1.49628
8618549	NC_007088.5:1907749-1908490	DDB_G0272957	DDB_G0272957	hypothetical protein DDB_G0272957	5.07	35.261	5.231	36.382	0.969222	4.41372	38.8266	4.51861	39.7493	0.976787	6.423	44.674	7.117	49.499	0.902487
8618550	NC_007088.5:1908715-1909587	DDB_G0272913	DDB_G0272913	hypothetical protein DDB_G0272913	45.347	327.83	37.185	268.824	1.2195	29.7246	271.786	33.9775	310.672	0.874832	46.346	335.052	41.781	302.045	1.10926
8618551	NC_007088.5:1909662-1910301	DDB_G0272710	nat9	N-acetyltransferase 9	6.1	34.308	6.829	38.403	0.893249	3.63906	25.8844	5.44125	38.7033	0.668791	8.362	47.025	7.365	41.418	1.13537
8618552	NC_007088.5:1910510-1911234	DDB_G0272708	DDB_G0272708	hypothetical protein DDB_G0272708	14.334	80.052	11.944	66.701	1.2001	1.66572	11.7656	2.36947	16.7365	0.702993	9.683	54.079	10.491	58.591	0.922982
8618559	NC_007088.5:1919956-1921446	DDB_G0272917	DDB_G0272917	hypothetical protein DDB_G0272917	8.662	141.996	8.323	136.433	1.04073	2.1565	44.7094	1.8668	38.7033	1.15519	7.961	130.494	9.552	156.579	0.833438
8618560	NC_007088.5:1921730-1922422	DDB_G0272700	DDB_G0272700	hypothetical protein DDB_G0272700	7.958	42.885	6.751	36.382	1.17879	3.62509	24.7078	1.53472	10.4603	2.36205	9.817	52.903	8.81	47.479	1.1143
8618561	NC_007088.5:1923212-1924569	DDB_G0272919	DDB_G0272919	hypothetical protein DDB_G0272919	8.828	122.936	5.806	80.849	1.5205	2.80575	49.4157	1.12845	19.8746	2.48638	10.046	139.899	6.674	92.937	1.50524
8618563	NC_007088.5:1925751-1939413	DDB_G0272696	DDB_G0272696	hypothetical protein DDB_G0272696	15.61	2704.6	16.916	2930.78	0.922795	9.89548	2168.41	9.05066	1983.28	1.09334	15.593	2701.58	16.355	2833.57	0.953409
8618568	NC_007088.5:1946791-1948767	DDB_G0272965	DDB_G0272965	hypothetical protein DDB_G0272965	16.627	338.313	13.063	265.792	1.27283	19.5222	502.393	17.8441	459.209	1.09404	18.258	371.496	23.632	480.848	0.772596
8618570	NC_007088.5:1952611-1953771	DDB_G0272969	psmB1	proteasome subunit beta type 1	148.823	976.819	106.549	699.346	1.39676	227.757	1890.74	219.248	1820.1	1.03881	167.469	1099.21	154.522	1014.23	1.08379
8618571	NC_007088.5:1954957-1956208	DDB_G0272971	DDB_G0272971	hypothetical protein DDB_G0272971	38.319	293.522	34.039	260.739	1.12574	17.7306	171.778	19.2185	186.194	0.92258	38.676	296.256	36.53	279.821	1.05875
8618572	NC_007088.5:1957483-1959368	DDB_G0272694	gacH	RhoGAP domain-containing protein	24.405	475.544	22.613	440.628	1.07925	15.7544	388.266	16.1712	398.539	0.974226	25.279	492.585	22.811	444.482	1.10819
8618575	NC_007088.5:1963628-1968170	DDB_G0272973	DDB_G0272973	hypothetical protein DDB_G0272973	2.965	167.727	2.93	165.741	1.01195	0.855139	61.1813	0.891854	63.8081	0.958833	2.057	116.386	2.232	126.273	0.921595
8618576	NC_007088.5:1968946-1971369	DDB_G0272690	DDB_G0272690	hypothetical protein DDB_G0272690	11.22	302.099	11.26	303.185	0.996448	3.59312	122.363	4.57672	155.859	0.785086	11.745	316.242	12.268	330.331	0.957369
8618581	NC_007088.5:1983839-1985207	DDB_G0272686	DDB_G0272686	hypothetical protein DDB_G0272686	7.176	108.641	11.215	169.783	0.639857	1.22894	23.5313	1.31112	25.1048	0.937321	10.173	154.006	9.142	138.395	1.11278
8618582	NC_007088.5:1985269-1986069	DDB_G0272684	qdpr	dihydropteridine reductase	204.881	1304.65	210.92	1343.11	0.971368	389.027	3133.19	387.039	3117.18	1.00514	216.373	1377.83	215.431	1371.83	1.00437
8618583	NC_007088.5:1986848-1987547	DDB_G0272835	plip	phosphatidylinositol phosphatase	15.915	101.97	27.919	178.879	0.570042	27.4415	222.37	32.9167	266.739	0.833665	19.633	125.791	16.871	108.09	1.16371
8618584	NC_007088.5:1987847-1991280	DDB_G0272682	DDB_G0272682	endonuclease/exonuclease/phosphatase domain-containing protein	13.896	565.126	14.736	599.295	0.942997	10.1558	522.394	9.90352	509.419	1.02547	12.806	520.8	14.978	609.142	0.854987
8618587	NC_007088.5:2003224-2006926	DDB_G0272680	DDB_G0272680	protein phosphatase 2C	26.893	1136.92	29.595	1251.14	0.908701	29.2223	1562.48	25.7064	1374.49	1.13677	28.782	1216.77	32.474	1372.84	0.886309
8618588	NC_007088.5:2007611-2010203	DDB_G0272678	DDB_G0272678	hypothetical protein DDB_G0272678	31.351	819.575	34.56	903.49	0.907147	24.9089	823.594	25.5939	846.241	0.973236	36.381	951.077	33.773	882.902	1.07722
8618589	NC_007088.5:2010404-2012223	DDB_G0272983	DDB_G0272983	hypothetical protein DDB_G0272983	13.724	270.65	12.453	245.579	1.10206	12.2647	305.906	12.4977	311.718	0.981357	11.267	222.192	11.218	221.231	1.00437
8618590	NC_007088.5:2012542-2015571	DDB_G0272985	vps54	vacuolar protein sorting 54 family protein	4.492	161.056	4.792	171.805	0.937396	3.16542	143.541	3.73695	169.457	0.84706	4.099	146.953	4.255	152.538	0.963337
8618591	NC_007088.5:2015698-2017900	DDB_G0272823	DDB_G0272823	hypothetical protein DDB_G0272823	8.915	220.142	10.15	250.633	0.878325	7.83577	244.725	8.03823	251.048	0.974813	7.76	191.626	8.673	214.159	0.894731
8618592	NC_007088.5:2019069-2020303	DDB_G0272825	rps4	40S ribosomal protein S4	7546.63	58694	7172.86	55787	1.05211	10273.8	101062	9598.01	94414	1.07041	7209.11	56068.9	7683.38	59757.5	0.938273
8618593	NC_007088.5:2020829-2025240	DDB_G0272987	irlA	hypothetical protein DDB_G0272987	6.734	359.279	7.425	396.161	0.906936	1.91781	129.422	1.87555	126.57	1.02253	6.522	347.984	6.437	343.463	1.0132
8618594	NC_007088.5:2025585-2027977	DDB_G0272989	vps5	Phox domain-containing protein	238.769	4456.2	219.633	4099.06	1.08713	267.114	6305.2	235.796	5565.95	1.13282	217.572	4060.59	225.872	4215.5	0.963254
8618595	NC_007088.5:2028795-2032812	DDB_G0272925	gacU	RhoGAP domain-containing protein	9.641	413.599	8.857	379.991	1.08852	17.0214	923.602	15.4801	839.965	1.09957	9.317	399.711	10.455	448.522	0.891153
8618596	NC_007088.5:2034014-2036935	DDB_G0272991	exoc7	exocyst complex subunit 7	19.271	582.279	21.172	639.719	0.910212	13.1465	502.393	11.0037	420.506	1.19473	21.906	661.875	21.799	658.641	1.00491
8618597	NC_007088.5:2037249-2039714	DDB_G0272676	sf3a1	ubiquitin domain-containing protein	25.512	690.921	29.928	810.513	0.852446	21.3653	731.822	19.9417	683.06	1.07139	31.472	852.325	32.041	867.749	0.982242
8618602	NC_007088.5:2056743-2057388	DDB_G0272871	DDB_G0272871	hypothetical protein DDB_G0272871	60.333	344.031	54.411	310.259	1.10884	48.4526	349.439	39.4512	284.521	1.22817	61.439	350.335	59.879	341.443	1.02605
8618603	NC_007088.5:2057583-2060371	DDB_G0272869	sun1	SUN domain-containing protein 1	17.134	561.314	17.8	583.125	0.962584	16.0154	663.582	14.2891	592.055	1.12081	18.374	601.918	20.167	660.661	0.911092
8618604	NC_007088.5:2061112-2064834	DDB_G0272995	DDB_G0272995	hypothetical protein DDB_G0272995	14.684	657.566	16.971	759.983	0.865241	11.0929	628.285	11.4321	647.495	0.970329	13.599	608.972	14.934	668.743	0.910607
8618605	NC_007088.5:2065310-2067345	DDB_G0272867	argS1	arginyl-tRNA synthetase	120.14	2449.19	120.91	2464.89	0.993632	107.052	2760.22	99.9623	2577.43	1.07092	116.316	2371.23	111.493	2272.92	1.04326
8618606	NC_007088.5:2067474-2069478	DDB_G0272865	DDB_G0272865	hypothetical protein DDB_G0272865	3.219	72.428	3.863	86.913	0.83329	1.07493	30.5906	1.1027	31.381	0.974816	3.187	71.713	3.592	80.815	0.887249
8618607	NC_007088.5:2069718-2071154	DDB_G0272863	DDB_G0272863	hypothetical protein DDB_G0272863	5.315	80.052	6.509	98.03	0.816562	1.4824	28.2375	2.41622	46.0255	0.61352	6.947	104.63	6.372	95.968	1.09024
8618608	NC_007088.5:2071498-2071747	DDB_G0272861	DDB_G0272861	hypothetical protein DDB_G0272861	906.253	642.318	692.981	491.159	1.30776	1031.63	924.779	988.357	885.991	1.04378	862.522	611.323	862.295	611.162	1.00026
8618609	NC_007088.5:2072142-2081242	DDB_G0272859	pks14	hypothetical protein DDB_G0272859	1.072	122.936	0.758	86.913	1.41425	0.243275	35.2969	0.230705	33.4731	1.05449	0.892	102.279	0.801	91.927	1.11361
8618610	NC_007088.5:2081847-2085389	DDB_G0272997	DDB_G0272997	hypothetical protein DDB_G0272997	9.985	408.834	10.737	439.618	0.929962	3.74884	194.133	3.45414	178.872	1.08532	11.083	453.79	8.611	352.555	1.28707
8618612	NC_007088.5:2088079-2090796	DDB_G0272999	DDB_G0272999	hypothetical protein DDB_G0272999	3.788	93.393	1.927	47.499	1.96575	1.20742	37.65	0.838645	26.1508	1.43973	3.91	96.401	2.786	68.693	1.40345
8618613	NC_007088.5:2092079-2094128	DDB_G0272748	DDB_G0272748	hypothetical protein DDB_G0272748	2.172	49.556	2.702	61.648	0.803849	0.448532	12.9422	0.616283	17.7826	0.727802	2.473	56.43	2.125	48.489	1.16376
8618614	NC_007088.5:2094379-2095226	DDB_G0272857	rapB	Ras GTPase	76.778	410.74	81.609	436.586	0.940803	54.6005	369.441	54.1085	366.112	1.00909	69.881	373.847	80.441	430.339	0.868724
8618618	NC_007088.5:2099807-2101322	DDB_G0272754	gsr	glutathione reductase	138.863	2156.63	132.813	2062.67	1.04555	575.438	11303.2	536.094	10530.4	1.07339	137.617	2137.28	157.993	2453.74	0.871032
8618619	NC_007088.5:2102037-2102926	DDB_G0272831	psmA7	proteasome subunit alpha type 7	110.283	784.314	78.583	558.87	1.4034	141.006	1268.34	135.945	1222.81	1.03723	122.822	873.486	115.197	819.26	1.06619
8618620	NC_007088.5:2103929-2104345	DDB_G0272756	csbC	contact site B protein	48.333	63.851	26.01	34.361	1.85825	35.913	60.0047	18.1556	30.335	1.97807	96.111	126.967	70.351	92.937	1.36616
8618623	NC_007088.5:2108162-2111066	DDB_G0272758	DDB_G0272758	AAA ATPase domain-containing protein	5.94	202.035	7.012	238.505	0.847119	1.99655	85.8891	1.55621	66.9462	1.28296	7.155	243.354	6.742	229.312	1.06126
8618624	NC_007088.5:2111170-2113956	DDB_G0272760	mcm6	MCM family protein	13.195	412.646	12.668	396.161	1.0416	5.8602	231.783	3.9935	157.951	1.46743	11.466	358.564	12.76	399.023	0.898589
8618627	NC_007088.5:2118090-2118531	DDB_G0273003	snrpD3	LSM domain-containing protein	232.333	706.169	210.138	638.709	1.10562	232.603	894.188	194.826	748.96	1.1939	234.392	712.426	234.643	713.191	0.99893
8618629	NC_007088.5:2123897-2126411	DDB_G0294407	helF	hypothetical protein DDB_G0294407	10.829	325.924	10.879	327.439	0.995404	3.86353	147.07	3.79214	144.353	1.01883	12.421	373.847	12.989	390.942	0.956271
8618630	NC_007088.5:2126876-2136401	DDB_G0273007	pks15	hypothetical protein DDB_G0273007	0.737	89.581	0.623	75.796	1.18299	0.436028	67.0641	0.346848	53.3477	1.25712	0.686	83.469	0.507	61.621	1.35306
8618631	NC_007088.5:2137820-2143410	DDB_G0272765	DDB_G0272765	hypothetical protein DDB_G0272765	26.331	1691.56	25.375	1630.12	1.03767	30.4667	2475.49	25.8121	2097.3	1.18033	21.502	1381.35	25.867	1661.75	0.831252
8618632	NC_007088.5:2144127-2145019	DDB_G0272767	DDB_G0272767	hypothetical protein DDB_G0272767	48.498	324.018	45.077	301.163	1.07589	22.417	189.427	27.8526	235.358	0.804844	43.99	293.905	42.336	282.852	1.03907
8618633	NC_007088.5:2145764-2148199	DDB_G0272769	DDB_G0272769	hypothetical protein DDB_G0272769	52.268	1452.36	54.446	1512.89	0.959997	22.4638	789.474	20.0312	703.981	1.12144	44.974	1249.69	40.608	1128.38	1.10752
8618634	NC_007088.5:2148503-2149959	DDB_G0272839	DDB_G0272839	histidine triad family protein	11.351	142.949	10.512	132.391	1.07981	2.1421	34.1203	2.10147	33.4731	1.01933	10.362	130.494	7.299	91.927	1.41965
8618635	NC_007088.5:2150156-2151857	DDB_G0273009	DDB_G0273009	hypothetical protein DDB_G0273009	4.793	93.393	3.89	75.796	1.23213	4.01021	98.8313	5.51775	135.984	0.726784	3.56	69.362	4.044	78.794	0.880317
8618636	NC_007088.5:2152301-2153897	DDB_G0273011	DDB_G0273011	hypothetical protein DDB_G0273011	1.079	18.107	2.348	39.414	0.45954	1.05309	22.3547	0.985539	20.9207	1.06854	2.592	43.498	1.565	26.265	1.65623
8618637	NC_007088.5:2154359-2158488	DDB_G0272771	wdr7	WD40 repeat-containing protein	34.109	1701.09	32.443	1617.99	1.05135	25.0695	1581.3	24.013	1514.66	1.044	32.625	1627.06	37.169	1853.69	0.877748
8618639	NC_007088.5:2160249-2162043	DDB_G0273013	uglB	uracil glycosylase	9.346	193.458	10.009	207.176	0.93376	16.3136	427.092	15.183	397.493	1.07446	11.132	230.422	12.005	248.506	0.92728
8618640	NC_007088.5:2162745-2164524	DDB_G0272775	anapc8	anaphase promoting complex subunit 8	17.476	358.326	18.237	373.928	0.958272	10.7527	278.845	10.3665	268.831	1.03725	20.011	410.292	16.604	340.432	1.20519
8618641	NC_007088.5:2164738-2167055	DDB_G0272777	DDB_G0272777	hypothetical protein DDB_G0272777	5.27	138.184	4.355	114.2	1.2101	1.45459	48.2391	1.41939	47.0715	1.0248	4.17	109.333	4.816	126.273	0.865864
8618642	NC_007088.5:2167081-2170050	DDB_G0272851	DDB_G0272851		1.428	51.462	1.823	65.69	0.783324	2.22005	101.184	2.0426	93.097	1.08687	1.305	47.025	0.897	32.326	1.45485
8618643	NC_007088.5:2170340-2171350	DDB_G0272781	pmmB	phosphomannomutase B	43.522	307.817	28.721	203.134	1.51534	38.0115	340.027	59.7542	534.523	0.636131	47.871	338.579	43.706	309.117	1.0953
8618644	NC_007088.5:2172066-2173694	DDB_G0272783	DDB_G0272783	major facilitator superfamily protein	23.998	378.339	21.218	334.514	1.13102	48.0302	957.723	59.8033	1192.48	0.803136	40.118	632.484	39.342	620.254	1.01972
8618645	NC_007088.5:2173912-2175949	DDB_G0272785	DDB_G0272785	hypothetical protein DDB_G0272785	458.887	8905.73	408.574	7929.29	1.12314	388.499	9536.05	363.936	8933.13	1.06749	418.826	8128.24	426.618	8279.48	0.981735
8618646	NC_007088.5:2176581-2177922	DDB_G0272787	sds	L-serine ammonia-lyase	3.457	38.12	3.024	33.35	1.14319	5.4832	76.4766	5.92487	82.6367	0.925455	3.625	39.971	2.107	23.234	1.72046
8618647	NC_007088.5:2178486-2179119	DDB_G0272789	rlp24	ribosomal protein L24-like protein	265.463	993.973	264.779	991.413	1.00258	227.575	1077.73	242.086	1146.45	0.940058	288.23	1079.22	250.907	939.472	1.14875
8618648	NC_007088.5:2179679-2183684	DDB_G0272849	DDB_G0272849	EGF-like domain-containing protein	10.659	446.001	16.93	708.441	0.629592	1.13379	60.0047	1.93696	102.511	0.585345	12.418	519.624	12.095	506.103	1.02671
8618650	NC_007088.5:2187982-2188403	DDB_G0273057	DDB_G0273057		25.723	71.475	24.369	67.711	1.05556	35.4881	124.716	22.3238	78.4525	1.5897	57.119	158.709	55.625	154.558	1.02686
8618651	NC_007088.5:2190438-2193253	DDB_G0272845	DDB_G0272845	AB-hydrolase associated lipase region containing protein	10.44	304.005	9.926	289.036	1.05178	5.84637	215.311	5.39659	198.746	1.08335	10.618	309.188	9.749	283.862	1.08914
8618652	NC_007088.5:2194536-2201313	DDB_G0272837	ifkA	eukaryotic translation initiation factor 2 alpha kinase	3.39	290.663	3.159	270.845	1.07312	1.7685	191.78	1.5723	170.504	1.12479	3.496	299.783	3.181	272.75	1.09903
8618654	NC_007088.5:2212328-2213613	DDB_G0272815	cprE	cysteine proteinase 5 precursor	346.668	3741.45	430.367	4644.79	0.805517	258.063	3522.63	266.216	3633.92	0.969374	311.099	3357.57	325.914	3517.47	0.954543
8618656	NC_007088.5:2216834-2217926	DDB_G0272813	cdk1	p34-cdc2 protein	135.469	1207.44	129.713	1156.14	1.04437	84.2261	949.487	64.3039	724.901	1.30981	137.702	1227.35	135.665	1209.19	1.01501
8618657	NC_007088.5:2218227-2219580	DDB_G0272730	alg2	hypothetical protein DDB_G0272730	45.613	628.023	40.884	562.913	1.11567	33.3088	580.046	32.8571	572.181	1.01375	51.06	703.021	44.388	611.162	1.15031
8618658	NC_007088.5:2220281-2221393	DDB_G0272732	emg1	hypothetical protein DDB_G0272732	40.349	425.988	51.595	544.722	0.782033	18.5915	248.255	19.114	255.232	0.972664	50.108	529.029	50.616	534.388	0.989964
8618660	NC_007088.5:2222633-2225574	DDB_G0272736	tgrN1	immunoglobulin E-set domain-containing protein	0.833	28.59	0.53	18.191	1.5717	0.569108	24.7078	0.626439	27.1969	0.908481	1.13	38.795	1.001	34.346	1.12887
8618661	NC_007088.5:2227185-2228208	DDB_G0272738	iunH	N-D-ribosylpurine ribohydrolase	44.173	469.826	36.012	383.023	1.22662	55.1889	742.411	45.4115	610.884	1.21531	40.013	425.575	34.762	369.728	1.15106
8618662	NC_007088.5:2228581-2229156	DDB_G0272740	DDB_G0272740	hypothetical protein DDB_G0272740	73.592	258.261	74.298	260.739	0.990498	62.0281	275.316	52.3186	232.22	1.18558	78.389	275.095	68.797	241.434	1.13942
8618663	NC_007088.5:2229609-2230747	DDB_G0272742	DDB_G0272742	hypothetical protein DDB_G0272742	2.463	26.684	3.732	40.425	0.659968	1.03058	14.1188	1.22166	16.7365	0.84359	2.496	27.039	1.772	19.194	1.40858
8618666	NC_007088.5:2236568-2237975	DDB_G0273017	DDB_G0273017	isocitrate lyase	5.055	79.099	10.527	164.73	0.480194	6.77709	134.128	6.34235	125.524	1.06855	7.137	111.684	5.81	90.917	1.2284
8618668	NC_007088.5:2239127-2240267	DDB_G0272746	DDB_G0272746	hypothetical protein DDB_G0272746	4.779	58.133	4.57	55.584	1.04573	7.49517	115.303	8.29556	127.616	0.903516	5.509	67.01	4.153	50.509	1.32651
8618669	NC_007088.5:2241088-2242843	DDB_G0272841	DDB_G0272841	hypothetical protein DDB_G0272841	21.146	426.941	22.575	455.787	0.9367	15.573	397.678	14.2959	365.066	1.08933	20.671	417.345	21.614	436.4	0.956371
8618670	NC_007088.5:2243538-2245192	DDB_G0272660	serS	seryl-tRNA synthetase	304.234	4558.17	273.59	4099.06	1.11201	274.684	5205.12	275.785	5225.99	0.996008	316.926	4748.33	304.22	4557.96	1.04177
8618672	NC_007088.5:2246848-2247448	DDB_G0272662	DDB_G0272662	hypothetical protein DDB_G0272662	33.694	124.842	43.369	160.688	0.776914	43.4352	203.545	42.8575	200.839	1.01348	24.749	91.698	31.354	116.171	0.789341
8618673	NC_007088.5:2247691-2248940	DDB_G0272668	ppr2	protein phosphatase 4 regulatory subunit 2	49.101	412.646	34.994	294.089	1.40313	43.8337	465.919	39.3644	418.414	1.11354	40.847	343.281	43.393	364.677	0.941327
8618674	NC_007088.5:2249593-2250128	DDB_G0272664	DDB_G0272664	hypothetical protein DDB_G0272664	61.573	148.667	56.925	137.444	1.08165	36.9869	112.95	34.9387	106.695	1.05862	84.721	204.558	92.045	222.241	0.92043
8618676	NC_007088.5:2253642-2255760	DDB_G0272652	CYP525A1	cytochrome P450 family protein	4.295	89.581	3.78	78.828	1.13624	0.713655	18.825	0.634482	16.7365	1.12478	5.975	124.616	4.94	103.039	1.20951
8618920	NC_007088.5:2839697-2840585	DDB_G0273383	cwc15-1	hypothetical protein DDB_G0273383	4.389	34.308	4.654	36.382	0.94306	1.66612	16.4719	3.80901	37.6572	0.437415	6.166	48.2	6.849	53.54	0.900277
8618947	NC_007088.5:2894717-2911917	DDB_G0273451	DDB_G0273451	"AAA+ ATPase, core domain-containing protein"	0.179	39.073	0.144	31.329	1.24306	0.0683449	18.825	0.0835486	23.0127	0.818026	0.167	36.444	0.25	54.55	0.668
8618983	NC_007088.5:3000941-3004624	DDB_G0273439	ap2a1-1	"adaptor-related protein complex 2, alpha subunit"	2.115	76.24	2.159	77.817	0.97962	1.54831	70.5938	2.06481	94.1431	0.749856	1.761	63.483	2.046	73.743	0.860704
8619300	NC_007088.5:3777876-3779287	DDB_G0274375	fba	fructose-bisphosphate aldolase	1065.51	12042	779.043	8804.48	1.36772	1224.46	17502.6	1098.2	15697.8	1.11497	906.343	10243.2	850.665	9613.93	1.06545
8619302	NC_007088.5:3781237-3782033	DDB_G0274757	DDB_G0274757	hypothetical protein DDB_G0274757	46.225	220.142	50.081	238.505	0.923005	44.3406	267.08	37.5111	225.943	1.18207	40.484	192.802	49.423	235.373	0.819133
8619303	NC_007088.5:3782579-3786646	DDB_G0274373	gtr1	hypothetical protein DDB_G0274373	12.593	613.728	15.303	745.834	0.822911	5.63083	347.086	6.10918	376.572	0.9217	14.039	684.211	13.908	677.834	1.00942
8619304	NC_007088.5:3786785-3788150	DDB_G0274371	mpheS	phenylalanine-tRNA synthetase	16.409	247.778	14.657	221.325	1.11953	9.54899	182.367	9.31119	177.826	1.02554	15.571	235.124	15.989	241.434	0.973857
8619305	NC_007088.5:3788354-3789149	DDB_G0274771	DDB_G0274771	hypothetical protein DDB_G0274771	10.9	76.24	11.848	82.87	0.919986	11.438	101.184	11.7063	103.557	0.977081	18.321	128.143	14.01	97.988	1.30771
8619306	NC_007088.5:3790252-3791311	DDB_G0274369	DDB_G0274369	hypothetical protein DDB_G0274369	7.036	78.145	9.464	105.104	0.743449	27.3065	383.56	28.8197	404.815	0.947494	6.351	70.537	7.186	79.805	0.883802
8619307	NC_007088.5:3791789-3794477	DDB_G0274367	DDB_G0274367	cwfJ family protein	18.99	614.681	20.794	673.07	0.913244	11.5246	471.802	11.4725	469.669	1.00454	20.92	677.158	17.321	560.653	1.20778
8619308	NC_007088.5:3794896-3796212	DDB_G0274365	DDB_G0274365	hypothetical protein DDB_G0274365	21.343	194.411	26.628	242.548	0.801525	27.6762	318.849	29.5087	339.961	0.9379	21.166	192.802	21.293	193.956	0.994036
8619310	NC_007088.5:3799718-3801901	DDB_G0274773	fslH	G-protein-coupled receptor family protein	42.058	910.109	30.264	654.879	1.3897	49.0507	1342.46	42.921	1174.7	1.14281	49.765	1076.87	40.568	877.851	1.22671
8619311	NC_007088.5:3801962-3803636	DDB_G0274361	prpf38a	hypothetical protein DDB_G0274361	17.056	298.287	17.741	310.259	0.961389	10.3725	229.43	8.51237	188.286	1.21852	20.032	350.335	17.964	314.168	1.11512
8619312	NC_007088.5:3804520-3806675	DDB_G0274775	DDB_G0274775	hypothetical protein DDB_G0274775	364.793	5565.49	360.353	5497.75	1.01232	328.101	6331.09	290.779	5610.93	1.12835	373.109	5692.36	406.748	6205.57	0.917298
8619313	NC_007088.5:3807702-3808566	DDB_G0274597	ctnA	component of the counting factor complex	3262.47	24224.2	2500.31	18565	1.30483	8471.01	79552.1	5593.9	52532.9	1.51433	3151.26	23398.4	3624.65	26913.4	0.869397
8619314	NC_007088.5:3809415-3815083	DDB_G0274777	DDB_G0274777	DEAD/DEAH box helicase domain-containing protein	3.81	263.979	3.996	276.909	0.953453	1.14111	100.008	1.16967	102.511	0.975583	3.58	248.056	3.528	244.465	1.01474
8619315	NC_007088.5:3815182-3815868	DDB_G0274359	cbpK	calcium-binding protein	8.859	42.885	10.439	50.531	0.848645	4.61214	28.2375	8.37179	51.2557	0.550914	16.272	78.767	10.226	49.499	1.59124
8619317	NC_007088.5:3817434-3818020	DDB_G0274355	DDB_G0274355	hypothetical protein DDB_G0274355	21.41	81.004	42.471	160.688	0.504109	12.0478	57.6516	15.3017	73.2224	0.78735	33.559	126.967	24.831	93.947	1.3515
8619318	NC_007088.5:3818301-3819590	DDB_G0274779	DDB_G0274779	hypothetical protein DDB_G0274779	17.585	105.782	27.217	163.72	0.646104	12.6808	96.4782	14.8487	112.972	0.854001	31.856	191.626	27.373	164.66	1.16377
8619319	NC_007088.5:3820359-3821541	DDB_G0274353	DDB_G0274353	hypothetical protein DDB_G0274353	18.518	235.39	39.912	507.329	0.463971	27.1509	436.505	30.1897	485.36	0.899343	18.682	237.475	21.457	272.75	0.870672
8619320	NC_007088.5:3823147-3824719	DDB_G0274595	catA	hypothetical protein DDB_G0274595	615.693	10309.5	684.606	11463.4	0.899339	1141.89	24183.1	1050.97	22257.5	1.08651	633.358	10605.3	622.236	10419.1	1.01787
8619321	NC_007088.5:3825255-3826396	DDB_G0274781	DDB_G0274781	calcium-binding protein	334.09	2048.94	296.615	1819.11	1.12634	318.533	2470.78	352.779	2736.42	0.902925	319.165	1957.41	354.798	2175.94	0.899568
8619323	NC_007088.5:3826768-3830106	DDB_G0274785	DDB_G0274785	TMF1-like protein	10.784	428.847	10.876	432.543	0.991541	4.49114	225.9	4.76235	239.542	0.943051	9.046	359.74	9.246	367.707	0.978369
8619324	NC_007088.5:3830151-3831720	DDB_G0274351	DDB_G0274351	5\'-3\' exonuclease domain-containing protein	6.438	114.359	5.974	106.115	1.07767	1.93774	43.5328	1.76932	39.7493	1.09519	7.016	124.616	6.768	120.212	1.03664
8619326	NC_007088.5:3833247-3835236	DDB_G0274349	DDB_G0274349	UBX domain-containing protein	10.127	235.39	10.608	246.59	0.954657	6.28315	184.72	6.68907	196.654	0.939316	9.862	229.246	10.082	234.363	0.978179
8619327	NC_007088.5:3836053-3838168	DDB_G0274347	DDB_G0274347	hypothetical protein DDB_G0274347	12.903	321.159	14.943	371.906	0.863481	11.5491	363.558	11.2647	354.605	1.02525	12.423	309.188	12.338	307.096	1.00689
8619328	NC_007088.5:3839383-3840916	DDB_G0274755	gpt7	hypothetical protein DDB_G0274755	1.774	28.59	4.577	73.775	0.38759	1.44288	29.4141	2.15511	43.9334	0.669516	1.896	30.566	2.883	46.468	0.657648
8619329	NC_007088.5:3841236-3847770	DDB_G0274789	DDB_G0274789	hypothetical protein DDB_G0274789	8.03	639.459	8.186	651.847	0.980943	1.69389	170.602	1.56828	157.951	1.08009	8.415	670.104	7.764	618.233	1.08385
8619332	NC_007088.5:3853863-3854650	DDB_G0274791	commd5	COMM domain-containing protein 5	38.478	205.847	37.971	203.134	1.01335	13.3893	90.5954	21.025	142.261	0.636828	30.765	164.587	34.367	183.854	0.89519
8619334	NC_007088.5:3857137-3861389	DDB_G0274795	DDB_G0274795	ubiquitin-specific protease 48-like protein	4.91	247.778	4.647	234.463	1.0566	1.06928	68.2407	0.917869	58.5779	1.16496	5.265	265.69	5.005	252.546	1.05195
8619335	NC_007088.5:3862025-3864431	DDB_G0274593	dst1	hypothetical protein DDB_G0274593	30.903	809.092	32.231	843.864	0.958797	24.3032	804.769	23.1548	766.743	1.0496	28.783	753.573	35.034	917.248	0.821573
8619336	NC_007088.5:3864573-3865377	DDB_G0274591	dolpp1	dolichyldiphosphatase 1	18.789	118.171	15.747	99.04	1.19318	10.6492	84.7126	11.0457	87.8668	0.964104	18.131	114.035	16.704	105.059	1.08543
8619338	NC_007088.5:3866511-3868750	DDB_G0274587	nup62	nuclear pore protein	53.643	1345.63	54.912	1377.47	0.97689	51.0275	1618.95	42.9267	1361.94	1.18871	63.643	1596.49	58.11	1457.7	1.09522
8619339	NC_007088.5:3869122-3870494	DDB_G0274585	DDB_G0274585	hypothetical protein DDB_G0274585	20.594	291.616	12.418	175.847	1.6584	10.7083	191.78	8.76102	156.905	1.22227	14.114	199.856	14.91	211.129	0.946613
8619341	NC_007088.5:3871055-3872872	DDB_G0274581	DDB_G0274581	bromodomain-containing protein	12.832	252.543	11.759	231.431	1.09125	10.0203	249.431	9.24484	230.127	1.08388	13.619	268.042	14.68	288.913	0.927725
8619343	NC_007088.5:3878721-3880037	DDB_G0274579	pitB	hypothetical protein DDB_G0274579	26.556	198.223	24.371	181.911	1.08966	16.4509	155.306	16.8418	158.997	0.97679	33.863	252.759	34.511	257.597	0.981223
8619344	NC_007088.5:3880323-3881047	DDB_G0274329	DDB_G0274329	cyclophilin-type peptidylprolyl cis-trans isomerase	85.24	446.001	67.989	355.737	1.25373	34.3136	227.077	42.5199	281.383	0.807001	83.134	434.98	83.984	439.431	0.989879
8619345	NC_007088.5:3881368-3886140	DDB_G0274797	aqr	hypothetical protein DDB_G0274797	6.176	343.078	6.331	351.694	0.975517	1.72488	121.186	2.09928	147.491	0.821653	5.926	329.174	5.783	321.239	1.02473
8619346	NC_007088.5:3887022-3888186	DDB_G0274331	DDB_G0274331	vacuolar ATP synthase subunit D	355.344	2624.55	308.688	2279.95	1.15114	376.21	3514.39	334.249	3122.41	1.12554	308.95	2281.88	309.514	2286.05	0.998178
8619347	NC_007088.5:3888366-3888791	DDB_G0274333	DDB_G0274333	hypothetical protein DDB_G0274333	43.572	68.616	51.983	81.86	0.838197	31.3087	62.3579	45.1666	89.9589	0.693183	47.032	74.064	51.961	81.825	0.90514
8619350	NC_007088.5:3892977-3896936	DDB_G0274577	DG1124	calcium-binding EF-hand domain-containing protein	29.379	1396.14	30.602	1454.28	0.960035	59.4692	3574.4	55.5691	3339.99	1.07018	32.185	1529.48	30.759	1461.74	1.04636
8619351	NC_007088.5:3898332-3899689	DDB_G0274339	DDB_G0274339	acetyl-CoA C-acyltransferase	294.539	4009.25	353.702	4814.57	0.832732	1148.6	19774.5	1053.93	18144.5	1.08983	312.216	4249.87	310.953	4232.68	1.00406
8619352	NC_007088.5:3900147-3902832	DDB_G0274341	DDB_G0274341	hypothetical protein DDB_G0274341	25.366	784.314	27.848	861.044	0.910873	12.9672	507.099	13.6417	533.477	0.950556	31.33	968.712	30.319	937.452	1.03335
8619353	NC_007088.5:3904160-3906570	DDB_G0274799	cpsf3	beta-lactamase domain-containing protein	14.417	398.352	14.009	387.066	1.02912	9.79735	342.38	10.1771	355.652	0.962686	15.956	440.858	16.379	452.563	0.974174
8619355	NC_007088.5:3908526-3909871	DDB_G0274345	DDB_G0274345	hypothetical protein DDB_G0274345	15.21	158.197	16.129	167.762	0.943022	8.31776	109.42	8.11062	106.695	1.02554	15.146	157.533	16.802	174.762	0.90144
8619360	NC_007088.5:3918063-3919323	DDB_G0274745	DDB_G0274745	hypothetical protein DDB_G0274745	52.051	584.185	38.27	429.511	1.3601	27.0206	383.56	29.6971	421.552	0.909873	49.127	551.366	39.693	445.492	1.23767
8619361	NC_007088.5:3920095-3922148	DDB_G0274327	DDB_G0274327	IWS1 family protein	79.359	1801.16	90.569	2055.59	0.876227	96.8925	2781.4	88.2202	2532.45	1.0983	86.502	1963.29	87.103	1976.93	0.9931
8619362	NC_007088.5:3922419-3925024	DDB_G0274743	DDB_G0274743	MIZ-type zinc finger-containing protein	8.424	252.543	10.956	328.45	0.768894	6.70235	254.138	6.95191	263.601	0.964102	9.254	277.447	10.345	310.127	0.894538
8619363	NC_007088.5:3925968-3927744	DDB_G0274741	gnt15	hypothetical protein DDB_G0274741	8.047	141.043	7.323	128.348	1.09887	7.32412	162.366	8.0215	177.826	0.913061	8.585	150.479	8.587	150.518	0.999767
8619364	NC_007088.5:3928530-3933047	DDB_G0274803	DDB_G0274803	hypothetical protein DDB_G0274803	15.573	851.024	14.72	804.45	1.05795	6.29827	435.328	6.94645	480.13	0.906689	15.489	846.447	14.696	803.097	1.05396
8619365	NC_007088.5:3933600-3935563	DDB_G0295827	DDB_G0295827	leucine-rich repeat-containing protein	6.862	135.325	7.841	154.624	0.875143	3.72658	92.9485	3.77447	94.1431	0.987312	5.783	114.035	6.249	123.243	0.925428
8619366	NC_007088.5:3936488-3938415	DDB_G0274805	DDB_G0274805	SH3 domain-containing protein	139.302	1574.35	109.631	1239.01	1.27064	93.8346	1341.28	86.4248	1235.37	1.08574	133.252	1505.97	129.249	1460.73	1.03097
8619367	NC_007088.5:3938971-3939599	DDB_G0274311	DDB_G0274311	GRIM-19 domain-containing protein	415.524	731.899	400.485	705.409	1.03755	527.079	1174.21	494.898	1102.52	1.06503	434.503	765.329	437.593	770.771	0.992939
8619368	NC_007088.5:3939966-3940520	DDB_G0274313	pex4	hypothetical protein DDB_G0274313	46.187	145.808	68.507	216.272	0.674194	41.8429	167.072	47.9419	191.424	0.872784	51.763	163.411	49.918	157.589	1.03696
8619369	NC_007088.5:3941345-3942811	DDB_G0274739	DDB_G0274739	hypothetical protein DDB_G0274739	2.385	35.261	2.734	40.425	0.872348	2.01317	37.65	2.06949	38.7033	0.972786	2.226	32.917	2.391	35.356	0.930991
8619370	NC_007088.5:3943085-3943974	DDB_G0274315	dpiA	protein phosphatase inhibitor 2	26.028	196.317	23.984	180.9	1.08522	28.2434	269.433	30.154	287.659	0.936639	28.835	217.49	26.786	202.037	1.0765
8619373	NC_007088.5:3949603-3951568	DDB_G0274809	mppA	mitochondrial processing peptidase alpha subunit	24.81	568.938	23.578	540.679	1.05225	19.4315	563.574	18.3577	532.431	1.05849	24.147	553.717	24.625	564.694	0.980589
8619375	NC_007088.5:3954677-3956243	DDB_G0274321	purF	hypothetical protein DDB_G0274321	240.998	4271.32	169.695	3007.59	1.42018	378.274	8479.49	344.427	7720.78	1.09827	242.308	4294.54	182.163	3228.55	1.33017
8619376	NC_007088.5:3956332-3957257	DDB_G0274323	DDB_G0274323	hypothetical protein DDB_G0274323	17.448	143.902	16.297	134.412	1.07063	15.3399	160.013	17.2482	179.918	0.889362	18.958	156.358	14.331	118.192	1.32287
8619377	NC_007088.5:3957547-3959667	DDB_G0274325	ddx52	hypothetical protein DDB_G0274325	29.426	690.921	31.378	736.738	0.937791	29.3185	870.657	34.3083	1018.84	0.85456	31.394	737.114	26.46	621.264	1.18647
8619378	NC_007088.5:3960244-3963050	DDB_G0274575	myoK	myosin IK	37.202	1150.26	30.79	951.999	1.20825	54.8473	2144.87	43.0115	1682.02	1.27518	40.722	1259.09	47.047	1454.67	0.86556
8619380	NC_007088.5:3967433-3970879	DDB_G0274811	argB	acetylglutamate kinase	133.998	5475.9	84.034	3434.07	1.59457	31.801	1643.66	28.6373	1480.14	1.11047	122.754	5016.37	119.026	4864.04	1.03132
8619381	NC_007088.5:3971712-3974843	DDB_G0274813	DDB_G0274813	WD40-like domain-containing protein	40.944	1394.23	37.81	1287.52	1.08289	33.3013	1434.23	28.271	1217.58	1.17793	41.325	1407.22	36.964	1258.69	1.11798
8619382	NC_007088.5:3974976-3975525	DDB_G0274815	dlcB	cytoplasmic dynein light chain	56.32	55.274	60.755	59.626	0.927002	23.6964	29.4141	27.8091	34.5191	0.85211	52.706	51.727	52.494	51.519	1.00404
8619383	NC_007088.5:3975880-3976547	DDB_G0274571	mmgt	hypothetical protein DDB_G0274571	29.928	43.838	28.288	41.435	1.05798	13.3368	24.7078	13.5511	25.1048	0.984186	33.709	49.376	24.828	36.367	1.3577
8619384	NC_007088.5:3977235-3980011	DDB_G0274569	acgA	adenylyl cyclase	1.541	47.65	1.732	53.563	0.889723	0.421208	16.4719	0.615215	24.0588	0.684652	1.597	49.376	1.013	31.316	1.57651
8619385	NC_007088.5:3980091-3981225	DDB_G0274567	mtrpS	tryptophanyl-tRNA synthetase	11.829	142.949	11.875	143.507	0.996126	8.62142	131.775	8.75994	133.892	0.984187	10.701	129.318	9.028	109.1	1.18531
8619386	NC_007088.5:3981594-3982101	DDB_G0274303	DDB_G0274303	hypothetical protein DDB_G0274303	111.156	433.612	106.478	415.363	1.04393	115.658	570.633	116.819	576.365	0.990062	86.493	337.403	86.752	338.412	0.997014
8619387	NC_007088.5:3982535-3984480	DDB_G0274305	DDB_G0274305	hypothetical protein DDB_G0274305	70.623	1376.12	66.076	1287.52	1.06881	31.6998	781.238	29.9656	738.5	1.05787	72.038	1403.69	67.966	1324.35	1.05991
8619389	NC_007088.5:3987187-3988660	DDB_G0274307	DDB_G0274307	hypothetical protein DDB_G0274307	26.726	441.236	28.648	472.968	0.93291	17.2983	361.205	16.5314	345.191	1.04639	24.282	400.887	23.496	387.911	1.03345
8619392	NC_007088.5:3992985-3995550	DDB_G0274821	DDB_G0274821	kinase motif-containing protein	0.713	21.919	0.723	22.233	0.986169	0.604789	23.5313	0.483924	18.8286	1.24976	0.65	19.986	0.854	26.265	0.761124
8619394	NC_007088.5:3996442-3997499	DDB_G0274309	DDB_G0274309	discoidin-like protein	2.584	21.919	2.145	18.191	1.20466	1.20636	12.9422	1.17003	12.5524	1.03105	3.049	25.864	3.454	29.295	0.882745
8619395	NC_007088.5:3998158-3998902	DDB_G0274565	erh	enhancer of rudimentary family protein	580.368	746.194	469.258	603.337	1.23678	449.308	730.646	473.435	769.881	0.949038	501.986	645.416	517.771	665.712	0.969514
8619396	NC_007088.5:3999703-4001665	DDB_G0274127	DB10	coronin binding protein	21.188	407.881	24.149	464.883	0.877386	14.0621	342.38	13.5761	330.547	1.0358	22.596	434.98	22.564	434.38	1.00142
8619398	NC_007088.5:4004220-4006226	DDB_G0274267	DDB_G0274267	Kelch repeat-containing protein	4.061	95.299	3.876	90.955	1.04773	0.951399	28.2375	1.02207	30.335	0.930855	4.359	102.279	3.229	75.764	1.34995
8619399	NC_007088.5:4007290-4009014	DDB_G0274269	DDB_G0274269	hypothetical protein DDB_G0274269	8.1	132.466	8.405	137.444	0.963712	2.27543	47.0625	2.22529	46.0255	1.02253	6.614	108.157	7.722	126.273	0.856514
8619401	NC_007088.5:4010058-4011285	DDB_G0274273	DDB_G0274273	hypothetical protein DDB_G0274273	48.168	474.591	46.26	455.787	1.04125	157.389	1961.33	126.246	1573.24	1.24669	48.562	478.478	81.612	804.107	0.595035
8619402	NC_007088.5:4012480-4022919	DDB_G0274275	DDB_G0274275	hypothetical protein DDB_G0274275	9.725	1275.11	8.455	1108.64	1.15021	4.9023	813.005	4.17551	692.474	1.17406	7.262	952.253	7.666	1005.13	0.9473
8619403	NC_007088.5:4024907-4028022	DDB_G0274607	gefM	Ras guanine nucleotide exchange factor	19.909	670.908	21.142	712.484	0.94168	14.0229	597.694	11.9764	510.465	1.17088	16.466	554.893	18.375	619.244	0.896109
8619406	NC_007088.5:4034426-4037276	DDB_G0274825	DDB_G0274825	hypothetical protein DDB_G0274825	2.066	61.945	3.27	98.03	0.631804	3.72353	141.188	4.19322	158.997	0.887988	2.667	79.942	2.898	86.876	0.92029
8619407	NC_007088.5:4037995-4039471	DDB_G0274279	tssc1	WD40 repeat-containing protein	24.732	321.159	20.079	260.739	1.23173	18.5543	304.73	17.0054	279.291	1.09108	23.448	304.486	21.627	280.831	1.0842
8619408	NC_007088.5:4039592-4042522	DDB_G0274827	DDB_G0274827	peptidase C19 family protein	26.552	884.379	28.248	940.883	0.93996	5.55782	234.136	5.53715	233.266	1.00373	28.272	941.672	24.9	829.362	1.13542
8619409	NC_007088.5:4043723-4044426	DDB_G0274281	ppiH	U4/U6 small nuclear ribonucleoprotein	31.747	164.868	31.526	163.72	1.00701	29.0193	190.603	33.285	218.621	0.871843	34.636	179.87	42.795	222.241	0.809347
8619410	NC_007088.5:4044552-4044672	DDB_G0274729	DDB_G0274729	hypothetical protein DDB_G0274729	888.896	27.637	1105.17	34.361	0.804307	628.322	24.7078	877.824	34.5191	0.715772	945.301	29.39	1072.2	33.336	0.881646
8619411	NC_007088.5:4044789-4045943	DDB_G0274283	DDB_G0274283	hypothetical protein DDB_G0274283	104.634	1006.36	73.553	707.431	1.42257	47.0064	571.81	51.0784	621.344	0.920279	99.008	952.253	107.027	1029.38	0.925075
8619412	NC_007088.5:4047768-4048899	DDB_G0274285	act20	hypothetical protein DDB_G0274285	124.211	1496.2	140.866	1696.82	0.881767	122.946	1873.09	101.067	1539.76	1.21648	119.264	1436.61	137.116	1651.65	0.869804
8619414	NC_007088.5:4052061-4053192	DDB_G0274561	act21	hypothetical protein DDB_G0274561	59.178	712.84	93.044	1120.77	0.636022	159.706	2433.13	170.276	2594.16	0.937924	66.561	801.773	76.986	927.35	0.864586
8619415	NC_007088.5:4053688-4054819	DDB_G0274727	act19	hypothetical protein DDB_G0274727	11.788	141.996	22.82	274.887	0.516564	50.7383	773.002	59.0472	899.589	0.859284	11.321	136.372	19.456	234.363	0.581877
8619416	NC_007088.5:4055915-4057046	DDB_G0274135	act6	hypothetical protein DDB_G0274135	268.675	3236.37	272.755	3285.51	0.985042	281.03	4281.51	214.424	3266.76	1.31063	238.82	2876.74	327.653	3946.79	0.728881
8619417	NC_007088.5:4057448-4058896	DDB_G0274829	DDB_G0274829	hypothetical protein DDB_G0274829	15.351	207.753	15.906	215.261	0.965108	11.479	196.486	11.4888	196.654	0.999147	11.727	158.709	16.869	228.302	0.695181
8619420	NC_007088.5:4062692-4063205	DDB_G0274291	DDB_G0274291	glycoside hydrolase family 24 protein	7.903	31.449	41.651	165.741	0.189743	14.9617	75.3	19.3292	97.2812	0.774047	10.931	43.498	15.993	63.642	0.683487
8619421	NC_007088.5:4063638-4064945	DDB_G0274725	DDB_G0274725	hypothetical protein DDB_G0274725	18.015	123.889	12.051	82.87	1.4949	4.32871	37.65	5.17139	44.9795	0.83705	14.018	96.401	13.661	93.947	1.02613
8619422	NC_007088.5:4065362-4066961	DDB_G0274293	DDB_G0274293	hypothetical protein DDB_G0274293	10.367	174.398	16.4	275.898	0.632134	12.8842	274.139	13.4213	285.567	0.959982	12.858	216.314	13.571	228.302	0.947461
8619423	NC_007088.5:4068267-4069914	DDB_G0274295	DDB_G0274295	RWP-RK domain-containing protein	26.59	499.369	27.82	522.488	0.955787	58.7453	1395.4	54.0336	1283.48	1.0872	25.727	483.18	30.552	573.785	0.842073
8619424	NC_007088.5:4072004-4073042	DDB_G0274833	DDB_G0274833	hypothetical protein DDB_G0274833	206.098	513.664	179.632	447.703	1.14733	60.4658	190.603	93.5781	294.982	0.646153	178.772	445.56	192.931	480.848	0.926611
8619425	NC_007088.5:4075524-4080816	DDB_G0274605	gefR	Ras guanine nucleotide exchange factor	26.655	1724.92	25.987	1681.66	1.02571	28.2617	2313.12	26.072	2133.91	1.08399	26.923	1742.27	29.91	1935.51	0.900134
8619426	NC_007088.5:4081768-4083274	DDB_G0274297	fut3	hypothetical protein DDB_G0274297	6.526	110.547	4.773	80.849	1.36727	0.823702	17.6484	1.22053	26.1508	0.674872	7.564	128.143	5.248	88.896	1.44131
8619430	NC_007088.5:4086865-4087964	DDB_G0274723	DDB_G0274723	hypothetical protein DDB_G0274723	26.59	206.8	22.35	173.826	1.18971	5.38236	52.9453	9.78314	96.2351	0.550167	22.825	177.519	17.275	134.355	1.32127
8619432	NC_007088.5:4089270-4091779	DDB_G0274105	glgB	"1,4-alpha-glucan branching enzyme"	295.825	7061.69	179.294	4279.96	1.64994	187.912	5673.39	162.422	4903.81	1.15694	293.472	7005.53	297.243	7095.54	0.987313
8619433	NC_007088.5:4091902-4097175	DDB_G0274103	ggtA	hypothetical protein DDB_G0274103	37.005	2336.74	29.704	1875.7	1.24579	15.8956	1269.51	15.599	1245.83	1.01901	34.051	2150.21	33.371	2107.25	1.02038
8619434	NC_007088.5:4097611-4100491	DDB_G0274301	DDB_G0274301	Ras GTPase domain-containing protein	6.219	202.035	5.506	178.879	1.1295	7.41664	304.73	7.00117	287.659	1.05934	5.826	189.275	6.437	209.108	0.90508
8619442	NC_007088.5:4109587-4110364	DDB_G0274253	DDB_G0274253	hypothetical protein DDB_G0274253	9.253	44.791	6.89	33.35	1.34296	5.95735	36.4735	6.66326	40.7953	0.894059	10.686	51.727	10.226	49.499	1.04498
8619443	NC_007088.5:4110566-4112012	DDB_G0274715	DDB_G0274715	hypothetical protein DDB_G0274715	5.977	87.675	5.718	83.881	1.0453	5.51713	102.361	5.29972	98.3272	1.04102	4.889	71.713	5.096	74.754	0.95938
8619444	NC_007088.5:4112098-4117807	DDB_G0274841	DDB_G0274841	hypothetical protein DDB_G0274841	5.177	348.796	5.805	391.108	0.891817	2.38863	203.545	2.63919	224.897	0.905062	5.985	403.238	5.518	371.748	1.08463
8619445	NC_007088.5:4120596-4124065	DDB_G0274255	DDB_G0274255	hypothetical protein DDB_G0274255	4.518	183.928	4.295	174.836	1.05192	3.67907	189.427	1.84877	95.1891	1.99001	5.631	229.246	4.243	172.742	1.32713
8619446	NC_007088.5:4124526-4125207	DDB_G0274257	DDB_G0274257	hypothetical protein DDB_G0274257	40.451	127.701	38.095	120.263	1.06185	82.8019	330.614	84.8808	338.915	0.975508	42.08	132.845	36.159	114.151	1.16375
8619447	NC_007088.5:4126090-4129676	DDB_G0274259	DDB_G0274259	hypothetical protein DDB_G0274259	8.698	374.527	11.36	489.138	0.765669	12.3578	672.994	13.8487	754.19	0.892344	10.948	471.424	7.109	306.086	1.54002
8619450	NC_007088.5:4133179-4135914	DDB_G0302543	DDB_G0302543	cyclin domain-containing protein	17.273	532.724	19.792	610.412	0.872726	21.5361	840.066	23.1962	904.819	0.928432	18.564	572.527	19.522	602.07	0.950927
8619451	NC_007088.5:4137195-4138932	DDB_G0274713	DDB_G0274713	1-aminocyclopropane-1-carboxylate synthase	9.709	157.244	10.483	169.783	0.926166	7.58155	155.306	11.5915	237.45	0.654061	7.839	126.967	7.048	114.151	1.11223
8619455	NC_007088.5:4144031-4144859	DDB_G0274559	udkB	uridine kinase	129.477	885.332	124.891	853.97	1.03672	143.802	1243.63	147.443	1275.12	0.975306	169.868	1161.51	130.156	889.973	1.30511
8619456	NC_007088.5:4146330-4149291	DDB_G0274247	fam91	FAM91 family protein	13.078	441.236	11.323	382.013	1.15499	4.41155	188.25	5.00071	213.391	0.882185	12.126	409.116	10.689	360.636	1.13444
8619458	NC_007088.5:4152833-4154075	DDB_G0274251	DDB_G0274251	hypothetical protein DDB_G0274251	4.454	50.509	4.099	46.488	1.08661	1.80459	25.8844	2.11487	30.335	0.853286	2.695	30.566	2.761	31.316	0.976096
8619459	NC_007088.5:4154285-4154785	DDB_G0274249	DDB_G0274249	hypothetical protein DDB_G0274249	77.247	210.612	85.995	234.463	0.898273	77.792	268.256	75.2285	259.416	1.03408	98.311	268.042	90.034	245.475	1.09193
8619460	NC_007088.5:4155931-4156922	DDB_G0274705	DDB_G0274705	hypothetical protein DDB_G0274705	18.448	138.184	12.143	90.955	1.51923	125.311	1187.15	171.364	1623.44	0.731256	34.058	255.11	19.96	149.507	1.70631
8619461	NC_007088.5:4156980-4162118	DDB_G0274119	abcA5	ABC transporter A family protein	0.672	41.932	0.534	33.35	1.25843	0.387593	30.5906	0.583157	46.0255	0.664646	0.358	22.337	0.162	10.102	2.20988
8619462	NC_007088.5:4163362-4164152	DDB_G0274557	DDB_G0274557	hypothetical protein DDB_G0274557	33.559	216.33	27.907	179.889	1.20253	37.0879	302.377	29.3809	239.542	1.26231	43.405	279.798	44.036	283.862	0.985671
8619463	NC_007088.5:4164826-4165996	DDB_G0274555	prp18	hypothetical protein DDB_G0274555	23.152	290.663	22.378	280.951	1.03459	19.2649	305.906	14.6903	233.266	1.3114	28.654	359.74	30.576	383.87	0.93714
8619464	NC_007088.5:4167399-4169395	DDB_G0274553	vatH	vacuolar ATP synthase subunit H	210.082	3098.18	184.683	2723.61	1.13753	145.396	2711.98	129.21	2410.06	1.12527	183.986	2713.33	167.137	2464.85	1.10081
8619465	NC_007088.5:4169605-4173217	DDB_G0274845	DDB_G0274845	hypothetical protein DDB_G0274845	1.051	46.697	1.183	52.552	0.888419	0.921275	51.7688	0.949373	53.3477	0.970404	1.164	51.727	1.364	60.611	0.853372
8619466	NC_007088.5:4174380-4176090	DDB_G0274109	paxB	hypothetical protein DDB_G0274109	147.934	2899.96	157.24	3082.38	0.940817	193.52	4798.03	176.48	4375.56	1.09655	155.626	3050.74	168.51	3303.31	0.923542
8619467	NC_007088.5:4177567-4183467	DDB_G0274847	DDB_G0274847	hypothetical protein DDB_G0274847	9.632	683.297	10.443	740.781	0.92234	4.43238	397.678	3.96396	355.652	1.11817	10.59	751.222	11.25	798.046	0.941333
8619468	NC_007088.5:4184903-4187897	DDB_G0274703	DDB_G0274703	hypothetical protein DDB_G0274703	11.992	406.928	11.436	388.076	1.04862	18.6683	801.24	18.6445	800.216	1.00128	11.64	395.009	13.396	454.583	0.868916
8619471	NC_007088.5:4193350-4194293	DDB_G0274551	rcdBB	random cDNA clone veg113	1375.87	7198.92	1451.91	7596.79	0.947628	1102.84	7298.22	1011.47	6693.57	1.09033	1249.48	6537.63	1427.93	7471.33	0.875029
8619472	NC_007088.5:4195121-4195749	DDB_G0274549	DDB_G0274549	hypothetical protein DDB_G0274549	3138.22	1723.97	2628.89	1444.17	1.19374	3310.56	2300.18	2904.14	2017.8	1.13995	3299.94	1812.81	3172.08	1742.57	1.04031
8619473	NC_007088.5:4197499-4199299	DDB_G0274547	DDB_G0274547	hypothetical protein DDB_G0274547	6.781	119.124	7.421	130.369	0.913758	10.8028	240.019	10.1222	224.897	1.06724	9.704	170.465	6.843	120.212	1.41809
8619474	NC_007088.5:4200276-4201101	DDB_G0274701	DDB_G0274701	hypothetical protein DDB_G0274701	2.012	16.201	2.51	20.212	0.801594	2.07965	21.1781	3.38971	34.5191	0.613519	1.898	15.283	2.133	17.173	0.889827
8619476	NC_007088.5:4202892-4204989	DDB_G0274545	thrS2	threonyl-tRNA synthetase	9.354	230.625	7.747	191.006	1.20744	5.16926	161.189	4.99832	155.859	1.0342	9.775	241.002	11.883	292.954	0.822604
8619477	NC_007088.5:4205324-4207208	DDB_G0274697	taf12	transcription initiation factor TFIID subunit	45.745	1000.64	50.775	1110.67	0.900935	57.9649	1603.66	54.3321	1503.15	1.06686	49.123	1074.52	51.677	1130.4	0.950578
8619478	NC_007088.5:4207852-4209433	DDB_G0274695	DDB_G0274695	SH3 domain-containing protein	32.185	404.07	35.66	447.703	0.902552	31.639	502.393	29.4464	467.577	1.07446	28.747	360.916	37.818	474.787	0.760141
8619481	NC_007088.5:4213175-4214537	DDB_G0274859	prdx4	hypothetical protein DDB_G0274859	2485.74	13343.8	2140.56	11474.5	1.16126	6256.74	42358.6	5959.88	40350.8	1.04981	2238.57	12025.4	2349.33	12606.1	0.952855
8619485	NC_007088.5:4221284-4224896	DDB_G0274243	gacF	RhoGAP domain-containing protein	9.13	383.104	8.357	350.683	1.0925	8.69025	461.213	8.29772	440.38	1.04731	9.498	398.536	11.435	479.838	0.830608
8619487	NC_007088.5:4227110-4230916	DDB_G0274241	bre1	RING zinc finger-containing protein	27.426	1086.41	28.829	1142	0.951334	16.8614	844.772	17.7885	891.221	0.947882	30.42	1205.01	27.567	1092.01	1.10349
8619488	NC_007088.5:4232210-4232806	DDB_G0274239	eIF1	eukaryotic translation initiation factor 1	609.724	1005.41	572.431	943.915	1.06515	771.751	1609.54	628.954	1311.73	1.22704	594.599	980.468	577.701	952.605	1.02925
8619489	NC_007088.5:4233487-4235149	DDB_G0274693	DDB_G0274693	BRCT domain-containing protein	31.43	474.591	32.46	490.148	0.968269	47.0057	897.718	44.0912	842.057	1.0661	31.376	473.775	31.844	480.848	0.985303
8619491	NC_007088.5:4238536-4241202	DDB_G0274691	DDB_G0274691	C2H2-type zinc finger-containing protein	118.856	3284.02	123.957	3424.97	0.958849	104.707	3659.11	88.6607	3098.35	1.18099	116.667	3223.55	121.821	3365.94	0.957692
8619492	NC_007088.5:4245075-4246194	DDB_G0274689	DDB_G0274689	hypothetical protein DDB_G0274689	5.531	65.757	4.165	49.52	1.32797	1.72138	25.8844	2.01736	30.335	0.853283	4.351	51.727	4.588	54.55	0.948344
8619493	NC_007088.5:4246507-4249696	DDB_G0274687	DDB_G0274687	hypothetical protein DDB_G0274687	2.939	107.688	3.558	130.369	0.826026	2.58993	120.009	2.32517	107.741	1.11387	3.209	117.562	3.033	111.12	1.05803
8619498	NC_007088.5:4257362-4261957	DDB_G0274537	DDB_G0274537	hypothetical protein DDB_G0274537	14.962	802.421	14.227	763.014	1.05166	7.7014	522.394	6.43063	436.196	1.19761	16.484	884.067	14.56	780.873	1.13214
8619499	NC_007088.5:4263138-4264506	DDB_G0274535	DDB_G0274535	hypothetical protein DDB_G0274535	32.482	491.745	38.051	576.051	0.853644	47.3757	907.13	48.8393	935.154	0.970032	38.361	580.757	40.236	609.142	0.9534
8619505	NC_007088.5:4273672-4275158	DDB_G0274871	DDB_G0274871	hypothetical protein DDB_G0274871	23.447	366.903	20.086	314.301	1.16733	17.4183	344.733	16.3844	324.271	1.0631	19.834	310.364	19.044	298.005	1.04148
8619506	NC_007088.5:4275807-4277314	DDB_G0274527	DDB_G0274527	COBW domain-containing protein	1.736	27.637	1.777	28.297	0.976927	0.99322	20.0016	1.0908	21.9667	0.910543	0.96	15.283	2.157	34.346	0.445063
8619507	NC_007088.5:4278391-4280036	DDB_G0274525	rad9	component of 9-1-1 complex	8.278	133.419	12.227	197.07	0.677026	4.38634	89.4188	4.56677	93.097	0.960491	6.856	110.508	9.213	148.497	0.744166
8619508	NC_007088.5:4280120-4283887	DDB_G0274603	kif9	kinesin family member 9	9.24	417.411	9.553	431.533	0.967235	4.90118	280.022	3.77157	215.483	1.29951	10.072	454.965	10.488	473.777	0.960336
8619509	NC_007088.5:4285181-4285557	DDB_G0274125	gpgA	G-protein subunit gamma	1497.52	583.232	1486.86	579.082	1.00717	972.133	478.861	1097.87	540.8	0.885472	1512.29	588.986	1657.42	645.508	0.912436
8619510	NC_007088.5:4286027-4288952	DDB_G0274523	DDB_G0274523	RNA recognition motif-containing protein RRM	1.194	39.073	0.927	30.319	1.28803	4.17922	172.955	3.74085	154.813	1.11718	2.623	85.82	2.315	75.764	1.13305
8619511	NC_007088.5:4289979-4291123	DDB_G0274521	rrs1	ribosome biogenesis regulatory protein	80.074	779.549	99.76	971.201	0.802666	42.7126	525.924	37.8041	465.485	1.12984	87.912	855.852	89.03	866.739	0.987442
8619512	NC_007088.5:4292501-4296245	DDB_G0274519	napA	component of SCAR regulatory complex	190.666	8150.01	189.829	8114.23	1.00441	124.853	6749.94	110.17	5956.12	1.13328	182.401	7796.72	200.974	8590.62	0.907585
8619516	NC_007088.5:4304113-4306373	DDB_G0274677	DDB_G0274677	hypothetical protein DDB_G0274677	3.073	63.851	1.362	28.297	2.25624	0.671574	17.6484	0.716482	18.8286	0.937322	2.546	52.903	3.014	62.632	0.844725
8619518	NC_007088.5:4308166-4309355	DDB_G0274873	pex19	peroxin 19	36.786	384.057	33.299	347.652	1.10472	25.3943	335.321	25.5081	336.823	0.995539	36.259	378.55	32.027	334.371	1.13214
8619520	NC_007088.5:4311742-4317597	DDB_G0274875	rnf160	RING zinc finger-containing protein	20.344	1430.44	15.178	1067.21	1.34036	5.8346	518.864	5.64605	502.096	1.0334	16.035	1127.42	12.356	868.759	1.29775
8619521	NC_007088.5:4317923-4320460	DDB_G0274877	DDB_G0274877	hypothetical protein DDB_G0274877	8.793	231.578	9.861	259.728	0.891695	4.02644	134.128	3.17153	105.649	1.26956	7.677	202.207	9.167	241.434	0.83746
8619522	NC_007088.5:4320827-4322705	DDB_G0274107	sfbA	hypothetical protein DDB_G0274107	295.922	6449.86	272.408	5937.36	1.08632	225.01	6202.84	210.369	5799.21	1.0696	331.017	7214.79	333.981	7279.39	0.991125
8619523	NC_007088.5:4324544-4330064	DDB_G0274879	DDB_G0274879	hypothetical protein DDB_G0274879	42.983	2858.98	49.032	3261.26	0.876632	216.25	18192	201.871	16982.4	1.07123	45.884	3051.91	45.867	3050.76	1.00037
8619524	NC_007088.5:4330306-4332238	DDB_G0274511	DDB_G0274511	peptidase S10 family protein	91.515	1546.71	84.85	1434.06	1.07855	57.1873	1222.45	64.8381	1385.99	0.882001	82.357	1391.94	92.943	1570.84	0.886102
8619529	NC_007088.5:4342174-4344320	DDB_G0274885	cdc73	RNA polymerase II complex component	43.434	789.079	46.116	837.8	0.941842	34.1025	783.591	33.6424	773.019	1.01368	45.104	819.408	50.044	909.167	0.901287
8619530	NC_007088.5:4345082-4346462	DDB_G0274887	DDB_G0274887	hypothetical protein DDB_G0274887	8.036	87.675	6.392	69.732	1.2572	3.24008	44.7094	5.98866	82.6367	0.541036	12.069	131.67	9.815	107.08	1.22965
8619532	NC_007088.5:4349110-4352710	DDB_G0274889	gxcX	hypothetical protein DDB_G0274889	36.996	1588.64	32.62	1400.71	1.13415	16.226	881.246	14.7148	799.17	1.1027	27.624	1186.2	34.252	1470.83	0.806493
8619537	NC_007088.5:4359087-4362010	DDB_G0274893	DDB_G0274893	hypothetical protein DDB_G0274893	2.99	99.111	2.317	76.807	1.29046	3.4234	143.541	3.64235	152.721	0.939888	5.319	176.343	4.54	150.518	1.17159
8619539	NC_007088.5:4364365-4367779	DDB_G0274897	DDB_G0274897	hypothetical protein DDB_G0274897	23.51	774.784	26.557	875.193	0.885266	18.8841	787.121	19.9261	830.551	0.947707	22.581	744.168	23.235	765.72	0.971853
8619540	NC_007088.5:4368651-4373547	DDB_G0274899	DDB_G0274899	hypothetical protein DDB_G0274899	13.94	676.626	16.906	820.619	0.824559	12.1312	744.765	13.9374	855.656	0.870406	14.144	686.563	14.277	692.987	0.990684
8619541	NC_007088.5:4375604-4376528	DDB_G0274379	DDB_G0274379	hypothetical protein DDB_G0274379	26.556	21.919	31.834	26.276	0.834202	32.6841	34.1203	27.0541	28.2429	1.2081	34.184	28.215	35.492	29.295	0.963147
8619542	NC_007088.5:4376726-4378417	DDB_G0274505	DDB_G0274505	hypothetical protein DDB_G0274505	38.054	646.13	42.973	729.664	0.885533	19.011	408.267	19.0451	408.999	0.99821	42.927	728.885	41.825	710.16	1.02635
8619543	NC_007088.5:4379149-4382891	DDB_G0274503	plk	hypothetical protein DDB_G0274503	25.98	925.357	25.99	925.723	0.999615	9.40219	423.563	6.19967	279.291	1.51656	25.811	919.336	22.377	797.036	1.15346
8619545	NC_007088.5:4386086-4387530	DDB_G0274499	DDB_G0274499	patatin family protein	273.897	2623.59	151.296	1449.22	1.81034	246.19	2982.59	205.062	2484.33	1.20056	133.778	1281.43	155.555	1490.02	0.860005
8619546	NC_007088.5:4387838-4390473	DDB_G0274495	DDB_G0274495	hypothetical protein DDB_G0274495	20.46	596.574	17.469	509.35	1.17122	13.1766	485.921	14.7781	544.984	0.89163	15.362	447.912	13.512	393.972	1.13692
8619548	NC_007088.5:4393026-4393815	DDB_G0274903	DDB_G0274903	hypothetical protein DDB_G0274903	4.976	29.543	6.128	36.382	0.81201	5.64063	42.3563	7.52228	56.4858	0.749856	4.752	28.215	6.806	40.407	0.698207
8619550	NC_007088.5:4395990-4396991	DDB_G0274669	DDB_G0274669	hypothetical protein DDB_G0274669	174.047	1244.61	102.885	735.728	1.69167	69.0763	624.755	72.4001	654.817	0.954091	88.776	634.835	101.287	724.303	0.87648
8619554	NC_007088.5:4400711-4404415	DDB_G0274493	lig1	DNA ligase I	19.905	875.802	21.844	961.095	0.911234	8.73208	485.921	7.55656	420.506	1.15556	17.795	782.964	20.136	885.932	0.883741
8619556	NC_007088.5:4405594-4406197	DDB_G0274489	DDB_G0274489	hypothetical protein DDB_G0274489	19.045	98.158	29.413	151.592	0.647503	12.093	78.8297	10.5909	69.0382	1.14183	22.81	117.562	15.092	77.784	1.5114
8619557	NC_007088.5:4406974-4408642	DDB_G0274487	DDB_G0274487	hypothetical protein DDB_G0274487	113.73	2167.11	181.706	3462.37	0.625901	93.9293	2263.71	100.045	2411.11	0.938871	116.669	2223.1	109.21	2080.98	1.0683
8619558	NC_007088.5:4408798-4410262	DDB_G0274663	DDB_G0274663	hypothetical protein DDB_G0274663	65.637	1075.93	66.831	1095.51	0.982134	76.4989	1586.01	68.2139	1414.24	1.12146	75.448	1236.75	76.109	1247.58	0.991315
8619559	NC_007088.5:4411950-4412526	DDB_G0274661	DDB_G0274661	hypothetical protein DDB_G0274661	28.779	138.184	67.984	326.429	0.42332	75.5586	458.86	71.6544	435.15	1.05449	55.334	265.69	76.791	368.718	0.720579
8619560	NC_007088.5:4412776-4416227	DDB_G0274907	DDB_G0274907	hypothetical protein DDB_G0274907	1.927	78.145	1.67	67.711	1.15389	0.527611	27.061	0.713814	36.6112	0.739144	2.551	103.455	2.391	96.978	1.06692
8619561	NC_007088.5:4416443-4417091	DDB_G0274485	DDB_G0274485	hypothetical protein DDB_G0274485	54.468	248.731	91.178	416.373	0.597381	128.743	743.588	90.9162	525.109	1.41606	54.577	249.232	49.994	228.302	1.09167
8619562	NC_007088.5:4418542-4419673	DDB_G0274137	act14	hypothetical protein DDB_G0274137	924.54	11136.7	876.155	10553.9	1.05522	545.764	8314.77	363.346	5535.61	1.50205	757.061	9119.29	913.772	11007	0.828501
8619565	NC_007088.5:4423292-4428420	DDB_G0274483	DDB_G0274483	hypothetical protein DDB_G0274483	8.807	541.301	10.836	665.995	0.812754	3.84438	298.847	4.03687	313.81	0.952317	9.64	592.513	10.042	617.223	0.959968
8619566	NC_007088.5:4429084-4430625	DDB_G0274659	DDB_G0274659	hypothetical protein DDB_G0274659	4.629	72.428	4.133	64.679	1.12001	8.79832	174.131	12.1033	239.542	0.726936	7.588	118.738	7.23	113.141	1.04952
8619567	NC_007088.5:4432127-4434435	DDB_G0274115	abcG12	ABC transporter G family protein	84.469	1884.07	72.404	1614.96	1.16663	175.792	4959.21	208.46	5880.8	0.843289	127.129	2835.6	114.719	2558.8	1.10818
8619568	NC_007088.5:4435256-4437528	DDB_G0274117	abcG8	ABC transporter G family protein	9.864	215.377	5.971	130.369	1.65198	22.4096	618.872	27.5746	761.513	0.81269	5.599	122.265	3.979	86.876	1.40714
8619570	NC_007088.5:4442898-4448685	DDB_G0274915	DDB_G0274915	hypothetical protein DDB_G0274915	48.031	3330.71	49.477	3431.04	0.970774	33.1611	2908.46	29.3509	2574.29	1.12982	48.52	3364.63	47.664	3305.33	1.01796
8619571	NC_007088.5:4449563-4450295	DDB_G0274479	DDB_G0274479	hypothetical protein DDB_G0274479	4.406	24.778	13.118	73.775	0.335874	102.721	730.646	102.354	728.04	1.00359	6.48	36.444	6.466	36.367	1.00217
8619573	NC_007088.5:4451946-4453161	DDB_G0274475	DDB_G0274475	hypothetical protein DDB_G0274475	14.769	171.539	17.228	200.102	0.857267	8.9702	131.775	9.89759	145.399	0.906301	14.575	169.289	18.525	215.169	0.786775
8619574	NC_007088.5:4453800-4454676	DDB_G0274657	DDB_G0274657	glutaredoxin-related family protein	225.364	658.519	203.021	593.231	1.11005	242.271	895.365	267.473	988.502	0.905777	304.565	889.945	276.226	807.138	1.10259
8619575	NC_007088.5:4455463-4456594	DDB_G0274601	act9	hypothetical protein DDB_G0274601	259.735	3128.68	244.061	2939.88	1.06422	168.973	2574.32	107.589	1639.14	1.57054	215.885	2600.47	269.62	3247.75	0.800701
8619576	NC_007088.5:4457215-4475690	DDB_G0274917	vps13B	hypothetical protein DDB_G0274917	9.044	2122.32	11.387	2672.07	0.794239	5.56197	1650.72	5.73794	1702.94	0.969332	7.806	1831.62	9.389	2203.21	0.831398
8619577	NC_007088.5:4476399-4478843	DDB_G0274473	DDB_G0274473	hypothetical protein DDB_G0274473	2.706	76.24	1.255	35.371	2.15618	1.32051	47.0625	1.26207	44.9795	1.0463	2.003	56.43	2.259	63.642	0.886676
8619578	NC_007088.5:4479755-4480658	DDB_G0274655	DDB_G0274655	hypothetical protein DDB_G0274655	31.598	229.672	45.327	329.461	0.697112	3.3276	30.5906	3.64115	33.4731	0.913887	19.894	144.601	24.739	179.813	0.804155
8619579	NC_007088.5:4481625-4482490	DDB_G0274471	tpiA	triose phosphate isomerase	433.277	3200.15	309.783	2288.03	1.39865	621.055	5801.63	541.965	5062.8	1.14593	377.393	2787.4	319.498	2359.79	1.18121
8619580	NC_007088.5:4482748-4483298	DDB_G0274469	DDB_G0274469	hypothetical protein DDB_G0274469	432.3	617.54	511.499	730.675	0.845163	817.268	1476.59	729.494	1318	1.12032	425.479	607.796	504.209	720.262	0.843854
[truncated: 6,276 more rows]
