# Supplementary material for: Intracellular ATP levels influence cell fates in Dictyostelium discoideum differentiation
Source: Genes Cells. 2020 Mar 13;25(5):312–26. doi: 10.1111/gtc.12763 (PMC7318147; doi:10.1111/gtc.12763)
Supplement: Supplementary file 3 — Data set S2 [file GTC-25-312-s003.xlsx]

## Sheet: Metabolism-related genes
Metabolic	Glycolytic	TCA cycle					1st trial					2nd trial					3rd trial
							Stalk-destined		Spore-destined		Ratio (stalk/spore)	Stalk-destined		Spore-destined		Ratio (stalk/spore)	Stalk-destined		Spore-destined		Ratio (stalk/spore)
			NCBI Gene ID	dictyBase ID	Gene name	Protein name	FPKM	Count	FPKM	Count		FPKM	Count	FPKM	Count		FPKM	Count	FPKM	Count
M			8619420	DDB_G0274291	DDB_G0274291	glycoside hydrolase family 24 protein	7.903	31.449	41.651	165.741	0.189743	14.9617	75.3	19.3292	97.2812	0.774047	10.931	43.498	15.993	63.642	0.683487
M			8625233	DDB_G0285637	glb2	glycoside hydrolase family 35 protein	3.514	95.299	7.415	201.112	0.473904	0.514497	17.6484	1.18929	40.7953	0.432609	2.904	78.767	3.613	97.988	0.803764
M			8625926	DDB_G0287109	athl1	acid trehalase-like protein 1	5.059	127.701	3.403	85.902	1.48663	1.14247	36.4735	1.76932	56.4858	0.645711	6.008	151.655	7.044	177.793	0.852924
M			8617848	DDB_G0271314	DDB_G0271314	hypothetical protein DDB_G0271314	2.209	33.355	3.213	48.51	0.687519	4.92851	94.1251	3.01244	57.5319	1.63605	1.713	25.864	1.204	18.183	1.42276
M			8628220	DDB_G0291524	DDB_G0291524	hypothetical protein DDB_G0291524	7.223	112.453	9.347	145.529	0.772761	4.48104	88.2422	5.0994	100.419	0.878739	3.247	50.552	3.893	60.611	0.834061
M			8617819	DDB_G0271134	celA	cellulase 270-6	6.728	167.727	21.811	543.711	0.308468	25.786	813.005	33.8073	1065.91	0.762735	7.97	198.68	7.132	177.793	1.1175
M			8619784	DDB_G0275121	alyC	hypothetical protein DDB_G0275121	92.707	408.834	93.27	411.32	0.993964	20.6724	115.303	29.0687	162.135	0.711157	118.629	523.151	136.983	604.091	0.866013
M			8618455	DDB_G0272300	aslE	hypothetical protein DDB_G0272300	4.375	101.017	5.34	123.295	0.819288	0.644665	18.825	0.608966	17.7826	1.05862	3.666	84.645	5.644	130.314	0.649539
M			8626733	DDB_G0288651	DDB_G0288651	patatin family protein	84.883	1268.44	89.001	1329.97	0.953731	123.508	2334.3	142.903	2700.86	0.864279	95.036	1420.15	104.241	1557.71	0.911695
M			8617054	DDB_G0270572	pks2	hypothetical protein DDB_G0270572	0.513	59.086	0.579	66.701	0.88601	0.201902	29.4141	0.287205	41.8414	0.702989	0.5	57.605	0.509	58.591	0.982318
M			8626645	DDB_G0288461	hgsA	hydroxymethylglutaryl-CoA synthase	404.879	6557.55	415.445	6728.68	0.974567	210.905	4320.34	280.137	5738.54	0.752864	349.355	5658.26	534.896	8663.35	0.653127
M			8620448	DDB_G0276337	DDB_G0276337	AMP-dependent synthetase and ligase domain-containing protein	10.748	222.048	10.517	217.282	1.02196	1.84607	48.2391	2.04158	53.3477	0.904236	13.315	275.095	13.446	277.801	0.990257
M			8625541	DDB_G0286277	DDB_G0286277	hypothetical protein DDB_G0286277	9.394	184.881	7.959	156.645	1.1803	15.2196	378.853	13.8252	344.145	1.10086	9.02	177.519	13.345	262.648	0.675909
M			8626408	DDB_G0288005	DDB_G0288005	patatin family protein	18.159	178.21	22.553	221.325	0.80517	14.6926	182.367	15.001	186.194	0.979441	31.266	306.837	27.999	274.77	1.11668
M			8624574	DDB_G0284391	DDB_G0284391	glycoside hydrolase family 47 protein	2.069	41.932	2.393	48.51	0.864605	1.83584	47.0625	2.57067	65.9001	0.714148	1.276	25.864	1.545	31.316	0.82589
M			8621574	DDB_G0278687	pigO	"phosphatidylinositol glycan, class O"	2.199	90.534	2.012	82.87	1.09294	0.632537	32.9438	0.723038	37.6572	0.874832	1.285	52.903	1.644	67.682	0.78163
M			8628420	DDB_G0291922	taz	tafazzin family protein	16.515	140.09	25.854	219.303	0.638779	76.6588	822.418	83.9496	900.635	0.913153	13.86	117.562	14.172	120.212	0.977985
M			8628147	DDB_G0291426	DDB_G0291426	hypothetical protein DDB_G0291426	6.619	57.18	4.796	41.435	1.38011	9.0452	98.8313	9.86067	107.741	0.917301	5.852	50.552	6.782	58.591	0.862872
M			8616941	DDB_G0269474	fcsB	fatty acyl-CoA synthetase	63.237	1497.15	55.322	1309.76	1.14307	267.382	8006.51	314.675	9422.67	0.849708	82.627	1956.23	87.513	2071.89	0.944168
M			8626744	DDB_G0288655	ugt52	sterol glucosyltransferase	5.335	340.219	7.416	472.968	0.719391	26.8402	2164.88	26.7026	2153.78	1.00515	6.378	406.765	7.794	497.011	0.818322
M			8616125	DDB_G0268346	DDB_G0268346	patatin family protein	2.134	29.543	4.16	57.605	0.512981	1.94826	34.1203	1.43347	25.1048	1.35912	0.934	12.932	1.24	17.173	0.753226
M			8626672	DDB_G0288523	DDB_G0288523	hypothetical protein DDB_G0288523	13.901	150.573	15.301	165.741	0.908503	11.6799	160.013	13.4383	184.102	0.86915	15.086	163.411	20.704	224.261	0.728651
M			8628683	DDB_G0292442	DDB_G0292442	NAD+ kinase family protein	9.968	307.817	9.753	301.163	1.02204	5.93451	231.783	6.72238	262.555	0.882799	11.84	365.618	12.202	376.799	0.970333
M			8626406	DDB_G0288001	DDB_G0288001	hypothetical protein DDB_G0288001	6.8	320.206	8.498	400.204	0.800188	9.0474	538.866	8.71105	518.833	1.03861	6.166	290.378	5.599	263.658	1.10127
M			8623493	DDB_G0282265	sgmC	metallophosphoesterase domain-containing protein	24.362	360.232	17.907	264.781	1.36047	10.8837	203.545	12.8084	239.542	0.849731	24.09	356.213	20.632	305.076	1.1676
M			8624750	DDB_G0284831	4cl1	4-coumarate-CoA ligase	7.665	144.855	10.374	196.059	0.738866	180.654	4317.99	169.364	4048.15	1.06666	7.216	136.372	7.109	134.355	1.01505
M			8627708	DDB_G0290537	DDB_G0290537	aldehyde dehydrogenase	99.495	1658.21	88.047	1467.41	1.13002	259.101	5461.61	245.491	5174.73	1.05544	89.796	1496.57	95.829	1597.1	0.937044
M			8621472	DDB_G0278283	fol1	dihydro-6-hydroxymethylpterin pyrophosphokinase	37.749	870.084	31.877	734.717	1.18421	89.3974	2606.09	97.6002	2845.21	0.915955	36.367	838.218	29.102	670.763	1.24964
M			8622109	DDB_G0279561	DDB_G0279561	AMP-dependent synthetase and ligase domain-containing protein	247.218	4584.85	270.776	5021.75	0.912998	420.69	9867.84	414.02	9711.38	1.01611	222.119	4119.38	278.341	5162.05	0.79801
M			8627707	DDB_G0290535	DDB_G0290535	aldehyde dehydrogenase	32.004	534.63	29.159	487.117	1.09757	249.25	5266.3	221.399	4677.86	1.1258	32.865	549.015	30.901	516.205	1.06356
M			8617404	DDB_G0271000	pks3	hypothetical protein DDB_G0271000	1.538	166.774	1.063	115.21	1.44685	0.205937	28.2375	0.205977	28.2429	0.999806	1.562	169.289	1.23	133.344	1.26992
M			8620949	DDB_G0277247	apnB	hypothetical protein DDB_G0277247	26.885	295.428	37.984	417.384	0.707798	28.0217	389.442	26.7945	372.388	1.0458	27.817	305.661	29.786	327.3	0.933895
M			8624748	DDB_G0284743	4cl3	4-coumarate-CoA ligase	1.109	20.966	1.604	30.319	0.691397	1.62441	38.8266	1.22537	29.2889	1.32565	1.306	24.688	0.909	17.173	1.43674
M			8620551	DDB_G0276439	DDB_G0276439	glycoside hydrolase family 25 protein	108.851	1754.46	143.397	2311.28	0.759088	46.8646	955.369	49.6701	1012.56	0.943517	87.307	1407.22	94.952	1530.43	0.919486
M			8618465	DDB_G0272224	DDB_G0272224	NAD+ kinase family protein	8.409	129.607	10.36	159.677	0.81168	7.665	149.424	7.2439	141.215	1.05813	7.932	122.265	8.651	133.344	0.916888
M			8627706	DDB_G0290479	hydA	aldehyde dehydrogenase	256.515	4275.13	279.847	4663.99	0.916626	1020.33	21507.6	976.258	20578.6	1.04514	192.854	3214.15	203.841	3397.25	0.9461
M			8617646	DDB_G0270834	sgmA	hypothetical protein DDB_G0270834	261.573	5271.01	211.038	4252.67	1.23946	145.508	3708.53	142.827	3640.2	1.01877	214.458	4321.58	242.981	4896.37	0.882612
M			8624324	DDB_G0283987	purC/E	phosphoribosylaminoimidazole carboxylase	286.771	10427.7	223.372	8122.31	1.28383	162.4	7468.82	174.088	8006.34	0.932862	306.916	11160.2	234.834	8539.1	1.30695
M			8621605	DDB_G0278495	alp	alkaline phosphatase	72.523	1393.28	72.384	1390.61	1.00192	71.3737	1734.25	67.2438	1633.9	1.06142	67.191	1290.83	70.04	1345.57	0.959323
M			8618459	DDB_G0272350	sgkC	sphingosine kinase related protein	109.156	2806.57	124.953	3212.75	0.873576	295.448	9607.82	274.605	8929.99	1.0759	107.45	2762.71	120.814	3106.32	0.889384
M			8629455	DDB_G0293862	DDB_G0293862	haloacid dehalogenase-like hydrolase	47.834	338.313	53.87	381.002	0.887952	78.2589	700.055	74.7219	668.416	1.04734	46.043	325.647	44.991	318.208	1.02338
M			8626654	DDB_G0288481	gchA	GTP cyclohydrolase I	285.883	1831.65	325.41	2084.9	0.878532	1536.72	12452.7	1671.01	13540.9	0.919635	298.905	1915.09	365.477	2341.61	0.817849
M			8618272	DDB_G0272018	mvk	mevalonate kinase	129.701	1633.43	120.932	1523	1.07251	40.1828	640.05	42.095	670.508	0.954574	132.742	1671.73	125.533	1580.94	1.05743
M			8617236	DDB_G0269790	gaa	hypothetical protein DDB_G0269790	336.59	10525.8	221.598	6929.79	1.51892	153.228	6060.48	152.679	6038.75	1.0036	278.681	8714.88	285.206	8918.93	0.977122
M			8619705	DDB_G0274185	DDB_G0274185	hypothetical protein DDB_G0274185	19.383	274.462	19.698	278.93	0.984009	21.4166	383.56	19.6247	351.467	1.09131	21.005	297.432	20.332	287.903	1.0331
M			8621985	DDB_G0279313	pigN	"phosphatidylinositol glycan, class N"	18.993	716.652	18.936	714.505	1.00301	5.71964	272.963	6.13719	292.889	0.931964	19.535	737.114	18.981	716.221	1.02919
M			8626194	DDB_G0287563	DDB_G0287563	hypothetical protein DDB_G0287563	2.245	20.013	8.05	71.754	0.278882	3.23545	36.4735	3.61883	40.7953	0.89406	3.957	35.269	6.914	61.621	0.572317
M			8627545	DDB_G0290217	glb1	glycoside hydrolase family 35 protein	46.242	1091.18	36.447	860.033	1.26875	23.7717	709.468	24.0435	717.579	0.988695	37.515	885.243	39.899	941.493	0.940249
M			8619471	DDB_G0274551	rcdBB	random cDNA clone veg113	1375.87	7198.92	1451.91	7596.79	0.947628	1102.84	7298.22	1011.47	6693.57	1.09033	1249.48	6537.63	1427.93	7471.33	0.875029
M			8617826	DDB_G0271340	DDB_G0271340	acyl-CoA oxidase	3.358	75.287	12.259	274.887	0.273921	72.3546	2051.93	70.0447	1986.42	1.03298	4.404	98.752	3.469	77.784	1.26953
M			8624286	DDB_G0283819	DDB_G0283819	hypothetical protein DDB_G0283819	74.241	1275.11	79.142	1359.28	0.938073	103.992	2259	94.9105	2061.73	1.09568	68.448	1175.62	75.461	1296.07	0.907065
M			8621508	DDB_G0278345	acly	ATP citrate synthase	1297.06	28118.1	734.85	15930.3	1.76507	1067.25	29262.3	957.969	26265.9	1.11408	1107.87	24016.8	1158.03	25104.1	0.956685
M			8619829	DDB_G0275069	pks16	hypothetical protein DDB_G0275069	269.165	26714.3	166.72	16546.8	1.61447	91.6108	11499.7	90.3055	11335.9	1.01445	226.965	22526.1	222.467	22079.6	1.02022
M			8621626	DDB_G0278525	plaA	patatin family protein	63.445	789.079	52.167	648.815	1.21619	67.017	1054.2	71.4187	1123.44	0.938368	64.749	805.3	64.491	802.087	1.004
M			8620334	DDB_G0276205	DDB_G0276205	hypothetical protein DDB_G0276205	24.076	405.976	21.217	357.758	1.13475	20.0813	428.269	20.0607	427.828	1.00103	25.239	425.575	33.369	562.673	0.756361
M			8616270	DDB_G0267980	mocs3	molybdenum cofactor synthesis 3	9.486	132.466	13.751	192.017	0.689841	11.5912	204.722	10.246	180.964	1.13129	12.123	169.289	13.166	183.854	0.920781
M			8617579	DDB_G0270190	DDB_G0270190	hypothetical protein DDB_G0270190	5.702	112.453	5.637	111.168	1.01153	2.31142	57.6516	2.26468	56.4858	1.02064	4.829	95.225	5.532	109.1	0.872921
M			8622719	DDB_G0280767	DDB_G0280767	hypothetical protein DDB_G0280767	63.111	873.896	49.849	690.25	1.26604	30.0972	527.1	30.0432	526.155	1.0018	59.686	826.462	55.299	765.72	1.07933
M			8619712	DDB_G0274181	DDB_G0274181	glycoside hydrolase family 25 protein	1251.43	7037.86	1084.68	6100.07	1.15373	389.214	2768.45	366.181	2604.62	1.0629	715.759	4025.33	1098.41	6177.28	0.651632
M			8629251	DDB_G0293492	DDB_G0293492	glycoside hydrolase family 25 protein	911.763	5163.32	1001.87	5673.59	0.910061	250.345	1793.08	187.959	1346.25	1.33191	749.631	4245.17	986.102	5584.3	0.760196
M			8627801	DDB_G0290737	pks34	hypothetical protein DDB_G0290737	0.881	103.876	0.763	89.945	1.15465	0.157872	23.5313	0.119304	17.7826	1.32327	0.758	89.347	0.549	64.652	1.38069
M			8624372	DDB_G0284011	DDB_G0284011	hypothetical protein DDB_G0284011	23.57	223.001	23.072	218.293	1.02158	11.2087	134.128	11.9757	143.307	0.935954	29.325	277.447	20.607	194.966	1.42306
M			8628717	DDB_G0292544	pks42	hypothetical protein DDB_G0292544	1.468	148.667	1.207	122.284	1.21624	0.358195	45.886	0.285794	36.6112	1.25333	1.416	143.426	1.067	108.09	1.32709
M			8626952	DDB_G0289081	DDB_G0289081	hypothetical protein DDB_G0289081	93.863	4449.53	95.231	4514.42	0.985635	127.907	7668.84	117.031	7016.8	1.09293	103.092	4887.06	104.205	4939.81	0.989319
M			8615932	DDB_G0267560	uprt	uracil phosphoribosyltransferase	89.356	516.523	76.577	442.649	1.16688	90.7644	663.582	90.1379	659.001	1.00695	86.029	497.288	81.088	468.726	1.06093
M			8622128	DDB_G0279613	DDB_G0279613	aldehyde dehydrogenase	162.773	3318.33	160.271	3267.32	1.01561	191.926	4948.63	172.378	4444.6	1.1134	171.215	3490.42	162.284	3308.36	1.05503
M			8621204	DDB_G0277815	acsA	acetyl-CoA synthetase	100.666	2387.25	68.398	1622.04	1.47177	73.1193	2193.11	71.1105	2132.86	1.02825	103.907	2464.1	97.89	2321.41	1.06147
M			8625911	DDB_G0287017	DDB_G0287017	hypothetical protein DDB_G0287017	4.157	35.261	2.383	20.212	1.74444	2.19339	23.5313	1.95005	20.9207	1.12479	3.188	27.039	2.62	22.224	1.21679
M			8628912	DDB_G0292858	DDB_G0292858	patatin family protein	15.246	669.002	22.294	978.275	0.683861	408.263	22658.3	414.16	22985.5	0.985762	18.566	814.705	17.588	771.782	1.05561
M			8621800	DDB_G0280831	DDB_G0280831	phosphoglycerate mutase domain-containing protein	37.045	692.827	30.801	576.051	1.20272	44.9647	1063.61	45.3271	1072.18	0.992005	37.087	693.616	39.592	740.466	0.93673
M			8619375	DDB_G0274321	purF	hypothetical protein DDB_G0274321	240.998	4271.32	169.695	3007.59	1.42018	378.274	8479.49	344.427	7720.78	1.09827	242.308	4294.54	182.163	3228.55	1.33017
M			8628409	DDB_G0291856	gerD	germination protein	119.052	6417.46	92.541	4988.4	1.28648	130.275	8881.88	123.678	8432.08	1.05334	148.303	7994.22	132.718	7154.13	1.11743
M			8620455	DDB_G0276345	nat5	"N-acetyltransferase, catalytic subunit"	230.298	943.464	189.457	776.152	1.21557	120.803	625.932	109.016	564.858	1.10812	247.939	1015.74	220.446	903.106	1.12472
M			8624343	DDB_G0283943	DDB_G0283943	aldehyde dehydrogenase	73.077	1220.79	63.158	1055.08	1.15705	27.7872	587.105	27.2294	575.319	1.02049	79.945	1335.51	77.221	1290.01	1.03528
M			8625929	DDB_G0287033	nagA	hypothetical protein DDB_G0287033	575.077	10440.1	498.01	9040.96	1.15475	376.678	8648.92	319.035	7325.38	1.18068	465.801	8456.24	530.239	9626.06	0.878474
M			8619351	DDB_G0274339	DDB_G0274339	acetyl-CoA C-acyltransferase	294.539	4009.25	353.702	4814.57	0.832732	1148.6	19774.5	1053.93	18144.5	1.08983	312.216	4249.87	310.953	4232.68	1.00406
M			8624177	DDB_G0283621	cutA	fatty acid elongase 3-ketoacyl-CoA synthase	169.746	2975.25	187.274	3282.48	0.906405	636.827	14117.6	563.959	12502.2	1.12921	180.559	3164.77	168.752	2957.82	1.06997
M			8628961	DDB_G0292918	DDB_G0292918	glycoside hydrolase family 47 protein	95.79	1900.27	98.881	1961.6	0.96874	62.4608	1567.18	63.119	1583.7	0.989572	89.366	1772.84	91.405	1813.28	0.977693
M			8620346	DDB_G0276151	DDB_G0276151	hypothetical protein DDB_G0276151	6.366	50.509	5.222	41.435	1.21907	3.7519	37.65	3.23142	32.4271	1.16107	4.149	32.917	6.875	54.55	0.603491
M			8629368	DDB_G0293650	fahd2	Fumarylacetoacetate hydrolase domain-containing protein	27.256	252.543	23.778	220.314	1.14627	20.7827	243.549	20.0838	235.358	1.0348	21.824	202.207	29.764	275.781	0.733235
M			8627428	DDB_G0289993	DDB_G0289993	acyl-CoA oxidase	15.451	382.151	16.508	408.289	0.93597	7.25918	227.077	7.02231	219.667	1.03373	14.07	347.984	14.255	352.555	0.987022
M			8623134	DDB_G0281797	bkdC	dihydrolipoyl transacylase	157.432	2765.59	140.545	2468.93	1.12015	111.841	2484.9	110.638	2458.18	1.01087	153.387	2694.52	141.463	2485.06	1.08429
M			8619832	DDB_G0275269	DDB_G0275269	hypothetical protein DDB_G0275269	6.029	119.124	7.774	153.614	0.775534	4.33121	108.244	3.76699	94.1431	1.14978	6.723	132.845	6.748	133.344	0.996295
M			8625343	DDB_G0285897	DDB_G0285897	type I phosphodiesterase/nucleotide pyrophosphatase family protein	26.117	508.899	33.557	653.868	0.778288	35.7577	881.246	35.6956	879.715	1.00174	27.814	541.961	28.358	552.571	0.980817
M			8628492	DDB_G0292072	fdfT	farnesyl-diphosphate farnesyltransferase	163.127	2220.48	171.505	2334.52	0.95115	93.9687	1617.77	93.5081	1609.85	1.00493	170.056	2314.8	182.861	2489.1	0.929974
M			8628062	DDB_G0291283	sptB	serine C-palmitoyltransferase subunit	124.337	2052.75	115.878	1913.09	1.073	221.497	4625.07	199.378	4163.21	1.11094	131.095	2164.32	137.367	2267.87	0.954341
M			8616069	DDB_G0267734	DDB_G0267734	hypothetical protein DDB_G0267734	903.234	7838.38	611.974	5310.78	1.47594	732.249	8037.1	696.091	7640.23	1.05194	1013.85	8798.35	1136.59	9863.45	0.89201
M			8621086	DDB_G0277477	DDB_G0277477	acyl-CoA oxidase	97.03	2164.25	96.69	2156.65	1.00352	263.125	7422.94	242.943	6853.61	1.08307	92.87	2071.44	110.054	2454.75	0.843858
M			8617512	DDB_G0270106	DDB_G0270106	hypothetical protein DDB_G0270106	80.998	2872.32	90.854	3221.84	0.891518	340.708	15281.2	321.498	14419.6	1.05975	86.858	3080.13	82.156	2913.37	1.05723
M			8629132	DDB_G0293210	sgmB	saposin B domain-containing protein	118.816	2645.51	79.93	1779.69	1.4865	84.2276	2371.95	73.8804	2080.56	1.14005	71.808	1598.84	88.017	1959.76	0.815842
M			8626557	DDB_G0288299	DDB_G0288299	vitamin B6 biosynthesis family protein	639.136	5921.91	598.048	5541.2	1.0687	1416.34	16597.8	1285.36	15062.9	1.1019	842.114	7802.6	809.632	7501.64	1.04012
M			8619505	DDB_G0274871	DDB_G0274871	hypothetical protein DDB_G0274871	23.447	366.903	20.086	314.301	1.16733	17.4183	344.733	16.3844	324.271	1.0631	19.834	310.364	19.044	298.005	1.04148
M			8623815	DDB_G0282881	DDB_G0282881	hypothetical protein DDB_G0282881	87.385	1240.8	106.049	1505.82	0.824006	159.854	2870.81	145.207	2607.76	1.10087	82.132	1166.22	84.305	1197.07	0.974225
M			8617122	DDB_G0269154	modA	alpha-glucosidase II	143.083	4900.3	143.974	4930.79	0.993811	96.4806	4179.15	96.7406	4190.41	0.997312	143.795	4924.68	150.667	5160.03	0.954389
M			8622937	DDB_G0281325	DDB_G0281325	hypothetical protein DDB_G0281325	413.086	7580.12	388.275	7124.84	1.0639	437.853	10162	386.933	8980.2	1.1316	379.21	6958.5	384.146	7049.07	0.987151
M			8621214	DDB_G0277763	DDB_G0277763	hypothetical protein DDB_G0277763	27.687	412.646	30.92	460.841	0.89544	18.2878	344.733	16.037	302.304	1.14035	29.895	445.56	30.094	448.522	0.993387
M			8624072	DDB_G0283413	DDB_G0283413	hypothetical protein DDB_G0283413	17.53	161.056	10.23	93.987	1.71359	10.6318	123.539	9.45232	109.834	1.12478	19.706	181.046	15.504	142.436	1.27103
M			8624398	DDB_G0284045	dhkG	histidine kinase	0.658	86.722	0.476	62.658	1.38235	0.211886	35.2969	0.1821	30.335	1.16357	0.661	86.996	0.43	56.57	1.53721
M			8623087	DDB_G0281475	pks18	hypothetical protein DDB_G0281475	1.445	165.821	1.33	152.603	1.08647	0.429639	62.3579	0.345939	50.2096	1.24195	1.352	155.182	1.4	160.619	0.965714
M			8621454	DDB_G0278259	manB	hypothetical protein DDB_G0278259	29.66	1122.63	28.73	1087.42	1.03237	15.631	748.294	12.9355	619.252	1.20838	31.557	1194.43	32.987	1248.59	0.95665
M			8617823	DDB_G0271146	udkD	adenylate cyclase domain-containing protein	188.67	3129.63	180.52	2994.45	1.04515	178.783	3750.88	168.123	3527.23	1.06341	183.63	3046.03	186.046	3086.12	0.987014
M			8628137	DDB_G0291410	DDB_G0291410	hypothetical protein DDB_G0291410	24.155	204.894	22.756	193.027	1.06148	92.8899	996.549	85.4121	916.326	1.08755	11.504	97.576	11.79	100.008	0.975742
M			8627786	DDB_G0290701	pks30	hypothetical protein DDB_G0290701	0.785	92.44	0.712	83.881	1.10253	0.118522	17.6484	0.0913235	13.5984	1.29783	0.719	84.645	0.463	54.55	1.55292
M			8626599	DDB_G0288387	accA	acetyl-CoA carboxylase	305.36	26468.5	208.548	18076.9	1.46422	180.492	19787.4	158.092	17331.7	1.14169	265.628	23024.5	290.587	25188	0.914108
M			8625523	DDB_G0286335	bkdA	3-methyl-2-oxobutanoate dehydrogenase	82.035	1196.96	84.501	1232.95	0.970817	56.9339	1050.67	55.3789	1021.98	1.02808	86.454	1261.44	81.419	1187.98	1.06184
M			8617489	DDB_G0270074	DDB_G0270074	hypothetical protein DDB_G0270074	139.246	2402.5	92.372	1593.74	1.50745	100.824	2200.17	83.5026	1822.19	1.20744	99.345	1714.06	100.822	1739.54	0.98535
M			8617179	DDB_G0269722	DDB_G0269722	hypothetical protein DDB_G0269722	42.414	363.091	47.694	408.289	0.889294	31.9478	345.91	28.5001	308.58	1.12097	46.966	402.062	49.797	426.298	0.943149
M			8620755	DDB_G0277051	DDB_G0277051	glycoside hydrolase family 47 protein	12.263	270.65	14.058	310.259	0.872315	12.4765	348.263	11.8043	329.501	1.05695	15.128	333.876	14.51	320.229	1.04259
M			8619947	DDB_G0275359	DDB_G0275359	hypothetical protein DDB_G0275359	719.081	11083.3	718.562	11075.3	1.00072	731.373	14257.6	670.463	13070.2	1.09085	779.213	12010.1	784.256	12087.9	0.99357
M			8628340	DDB_G0291800	DDB_G0291800	"glutathione-dependent formaldehyde-activating, GFA family protein"	51.749	122.936	48.072	114.2	1.07649	33.2848	100.008	26.807	80.5446	1.24165	57.9	137.548	35.72	84.856	1.62094
M			8621972	DDB_G0279291	DDB_G0279291	hypothetical protein DDB_G0279291	370.217	5865.68	311.593	4936.85	1.18814	444.931	8916	415.928	8334.8	1.06973	337.685	5350.25	346.209	5485.31	0.975379
M			8617013	DDB_G0269242	fcsA	fatty acyl-CoA synthetase	407.414	9549.95	366.772	8597.3	1.11081	312.446	9263.08	279.759	8294	1.11684	368.227	8631.41	397.43	9315.93	0.92652
M			8626864	DDB_G0288907	smt1	hypothetical protein DDB_G0288907	999.843	11182.4	1120.03	12526.6	0.892693	761.972	10778.5	710.049	10044	1.07313	1199.67	13417.4	1175.28	13144.5	1.02075
M			8625866	DDB_G0286925	DDB_G0286925	esterase/lipase/thioesterase domain-containing protein	8.218	83.864	12.676	129.359	0.648312	9.75349	125.892	8.10414	104.603	1.20352	7.718	78.767	7.721	78.794	0.999611
M			8619785	DDB_G0275119	alyB	hypothetical protein DDB_G0275119	245.489	1082.6	188.374	830.726	1.3032	151.246	843.596	132.591	739.546	1.1407	153.551	677.158	171.801	757.639	0.893772
M			8621691	DDB_G0278781	pah	phenylalanine 4-monooxygenase	73.805	1076.88	76.467	1115.72	0.965188	146.256	2699.04	133.544	2464.46	1.09519	66.069	964.009	52.133	760.669	1.26732
M			8624016	DDB_G0283293	DDB_G0283293	hypothetical protein DDB_G0283293	418.83	8029.93	403.882	7743.33	1.03701	457.938	11104.4	414.51	10051.3	1.10477	474.791	9102.83	436.588	8370.39	1.0875
M			8625545	DDB_G0286321	DDB_G0286321	hypothetical protein DDB_G0286321	5.828	111.5	5.124	98.03	1.13739	2.86858	69.4172	2.46388	59.6239	1.16425	3.871	74.064	3.96	75.764	0.977525
M			8627855	DDB_G0290853	stlB	hypothetical protein DDB_G0290853	3.609	409.787	2.857	324.407	1.26321	1.92537	276.492	1.8356	263.601	1.0489	2.941	333.876	2.82	320.229	1.04291
M			8620812	DDB_G0277087	purH	AICAR transformylase / IMP cyclohydrolase	926.131	17175.8	669.828	12422.5	1.38264	1062.94	24932.6	952.683	22346.4	1.11573	909.46	16866.6	756.532	14030.5	1.20214
M			8626731	DDB_G0288647	acad8	acyl-CoA dehydrogenase	67.141	913.921	58.505	796.365	1.14761	61.8485	1064.79	55.3515	952.937	1.11738	69.698	948.726	67.979	925.33	1.02529
M			8622851	DDB_G0281071	serA	3-phosphoglycerate dehydrogenase	778.091	10317.1	514.929	6827.72	1.51106	910.43	15268.3	870.365	14596.4	1.04603	787.144	10437.2	700.45	9287.64	1.12377
M			8627491	DDB_G0290121	purD	phosphoribosylamine-glycine ligase	259.797	7595.36	170.074	4972.23	1.52755	239.82	8867.76	221.672	8196.72	1.08187	273.802	8004.8	202.378	5916.65	1.35292
M			8625144	DDB_G0285509	bcaA	branched-chain amino acid aminotransferase	184.798	2240.49	155.877	1889.85	1.18554	381.877	5855.76	331.871	5088.95	1.15068	178.613	2165.49	148.979	1806.21	1.19891
M			8628946	DDB_G0292810	gluA	beta glucosidase	117.384	3459.37	135.9	4005.07	0.863753	103.44	3855.6	81.2156	3027.22	1.27365	168.381	4962.3	174.782	5150.93	0.963377
M			8623081	DDB_G0281383	glpV	glycogen phosphorylase 1	295.573	9081.08	252.591	7760.51	1.17016	259.664	10090.2	230.291	8948.82	1.12755	249.789	7674.45	247.124	7592.55	1.01078
M			8620431	DDB_G0276305	DDB_G0276305	aldehyde dehydrogenase	219.231	4778.31	231.744	5051.05	0.946005	237.388	6544.04	214.618	5916.37	1.1061	226.539	4937.61	245.457	5349.94	0.922927
M			8618630	DDB_G0273007	pks15	hypothetical protein DDB_G0273007	0.737	89.581	0.623	75.796	1.18299	0.436028	67.0641	0.346848	53.3477	1.25712	0.686	83.469	0.507	61.621	1.35306
M			8622401	DDB_G0280041	pyr56	bifunctional UMP-synthetase	311.868	5002.27	242.073	3882.78	1.28832	333.308	6761.71	284.265	5766.78	1.17253	332.977	5340.85	247.198	3964.98	1.34701
M			8624120	DDB_G0283473	DDB_G0283473	hypothetical protein DDB_G0283473	136.824	2816.1	107.779	2218.3	1.26949	82.4402	2146.05	71.5663	1862.99	1.15194	124.577	2564.03	139.292	2866.91	0.894359
M			8620302	DDB_G0276115	dph5	diphthamide biosynthesis protein 5	43.056	344.984	54.993	440.628	0.782936	45.1632	457.683	40.256	407.953	1.1219	42.257	338.579	49.8	399.023	0.848534
M			8617033	DDB_G0270562	acy1	N-acyl-L-amino-acid amidohydrolase	128.918	1714.44	100.236	1333	1.28614	104.366	1755.43	92.7878	1560.68	1.12478	105.286	1400.16	104.295	1386.98	1.0095
M			8626954	DDB_G0289085	mmsdh	methylmalonate-semialdehyde dehydrogenase	297.216	5349.16	291.827	5252.17	1.01847	635.81	14472.9	539.676	12284.6	1.17813	309.818	5575.97	299.168	5384.29	1.0356
M			8628870	DDB_G0292746	DDB_G0292746	hypothetical protein DDB_G0292746	17.345	608.963	19.775	694.293	0.877118	24.8001	1101.26	21.8132	968.627	1.13693	17.479	613.674	20.17	708.14	0.866584
M			8627431	DDB_G0289999	DDB_G0289999	hypothetical protein DDB_G0289999	31.709	386.916	21.699	264.781	1.46131	11.8166	182.367	10.8445	167.365	1.08964	24.761	302.135	27.071	330.331	0.914669
M			8623855	DDB_G0282967	acadsb	"acyl-Coenzyme A dehydrogenase, short/branched chain"	62.57	844.353	48.754	657.91	1.28338	57.2167	976.548	49.8271	850.426	1.1483	56.801	766.505	59.214	799.057	0.95925
M			8628596	DDB_G0292270	comG	aldehyde dehydrogenase	158.949	2499.7	134.179	2110.16	1.1846	236.904	4712.14	210.779	4192.5	1.12394	122.822	1931.55	131.36	2065.83	0.935003
M			8617350	DDB_G0270990	DDB_G0270990	hypothetical protein DDB_G0270990	32.08	783.361	78.633	1920.17	0.407971	327.959	10129	285.647	8822.25	1.14813	33.604	820.583	42.402	1035.44	0.79251
M			8627091	DDB_G0289349	DDB_G0289349	patatin family protein	6.32	104.829	4.935	81.86	1.28065	2.69185	56.475	2.39321	50.2096	1.12479	8.859	146.953	6.699	111.12	1.32244
M			8620369	DDB_G0276065	DDB_G0276065	acyl-CoA oxidase	69.931	1532.41	66.965	1467.41	1.04429	225.332	6245.2	201.466	5583.73	1.11846	59.979	1314.34	61.358	1344.56	0.977525
M			8620470	DDB_G0276335	pyr1-3	hypothetical protein DDB_G0276335	619.921	52350.8	576.098	48650	1.07607	272.551	29110.5	241.1	25751.3	1.13045	626.515	52907.6	570.398	48168.7	1.09838
M			8620772	DDB_G0276821	DDB_G0276821	aldehyde dehydrogenase	1665.65	28738.5	1082.1	18670.1	1.53928	2661.42	58077.5	2246.71	49027.6	1.18459	1541.48	26596.1	1460.86	25205.1	1.05519
M			8624007	DDB_G0283261	acoA	acyl-CoA oxidase	39.027	945.37	34.044	824.662	1.14637	114.479	3507.34	96.452	2955.05	1.1869	28.488	690.09	29.942	725.313	0.951439
M			8628576	DDB_G0292206	manA	hypothetical protein DDB_G0292206	1271.46	46880.6	741.474	27339.2	1.71477	977.926	45604.8	815.152	38013.9	1.19969	920.087	33924.9	759.569	28006.4	1.21133
M			8619607	DDB_G0274939	aslB	hypothetical protein DDB_G0274939	33.111	803.374	28.241	685.197	1.17244	93.1297	2857.87	73.867	2266.76	1.26078	27.909	677.158	29.644	719.252	0.941472
M			8624054	DDB_G0283371	udkC	adenylate cyclase domain-containing protein	29.605	441.236	34.785	518.446	0.851085	24.7166	465.919	21.808	411.091	1.13337	36.994	551.366	37.143	553.582	0.995988
M			8625527	DDB_G0286257	argC	acetylglutamate kinase	145.846	4446.67	133.053	4056.61	1.09615	226.18	8721.86	188.718	7277.26	1.19851	129.482	3947.74	144.858	4416.53	0.893855
M			8619783	DDB_G0275123	alyA	hypothetical protein DDB_G0275123	643.977	2839.92	398.519	1757.46	1.61593	383.283	2137.82	322.007	1796.04	1.19029	476.649	2102.01	534.187	2355.75	0.892289
M			8624069	DDB_G0283411	gcdh	glutaryl-CoA dehydrogenase	93.233	1283.68	86.979	1197.58	1.0719	170.8	2974.35	142.541	2482.24	1.19825	96.228	1324.92	92.738	1276.87	1.03763
M			8619545	DDB_G0274499	DDB_G0274499	patatin family protein	273.897	2623.59	151.296	1449.22	1.81034	246.19	2982.59	205.062	2484.33	1.20056	133.778	1281.43	155.555	1490.02	0.860005
M			8627799	DDB_G0290729	pks33	hypothetical protein DDB_G0290729	1.082	129.607	1.156	138.454	0.935986	0.466029	70.5938	0.400516	60.67	1.16357	1.09	130.494	0.894	107.08	1.21924
M			8626466	DDB_G0288105	oxct	3-oxoacid CoA-transferase	159.959	2759.87	140.871	2430.53	1.1355	384.101	8381.84	317.473	6927.88	1.20987	167.142	2883.8	149.535	2580.01	1.11775
M			8618661	DDB_G0272738	iunH	N-D-ribosylpurine ribohydrolase	44.173	469.826	36.012	383.023	1.22662	55.1889	742.411	45.4115	610.884	1.21531	40.013	425.575	34.762	369.728	1.15106
M			8626393	DDB_G0287977	ftcd	hypothetical protein DDB_G0287977	51.415	943.464	49.071	900.458	1.04777	86.7391	2013.1	73.3753	1702.94	1.18213	63.298	1161.51	50.812	932.401	1.24573
M			8624396	DDB_G0284071	rnrA	ribonucleotide reductase large subunit	127.514	4002.58	144.979	4550.8	0.879534	125.271	4973.33	91.6385	3638.11	1.36701	126.591	3973.6	137.033	4301.37	0.923799
M			8618040	DDB_G0271544	DDB_G0271544	acetyl-CoA C-acetyltransferase	121.046	1638.2	126.274	1708.95	0.958598	459.296	7861.8	366.908	6280.39	1.2518	134.991	1826.91	111.964	1515.28	1.20566
M			8625750	DDB_G0286669	DDB_G0286669	acyl-CoA oxidase	134.002	3141.07	82.65	1937.35	1.62132	137.233	4068.56	97.6986	2896.47	1.40466	76.233	1786.94	72.918	1709.23	1.04546
M			8629178	DDB_G0293354	DDB_G0293354	enoyl-CoA hydratase	58.336	522.241	43.011	385.044	1.3563	62.1399	703.585	46.3771	525.109	1.33988	48.195	431.453	45.927	411.145	1.04938
M			8621485	DDB_G0278653	manD	hypothetical protein DDB_G0278653	1.139	51.462	1.387	62.658	0.821197	0.803135	45.886	0.567566	32.4271	1.41505	1.275	57.605	0.693	31.316	1.83983
M			8617045	DDB_G0269588	DDB_G0269588	hypothetical protein DDB_G0269588	98.734	1258.91	74.347	947.957	1.32802	167.95	2708.45	132.323	2133.91	1.26924	76.897	980.468	68.531	873.81	1.12208
M			8617994	DDB_G0271490	melA	hypothetical protein DDB_G0271490	114.992	1425.68	101.566	1259.23	1.13219	83.5106	1309.51	58.0358	910.05	1.43895	91.314	1132.12	110.404	1368.8	0.82709
M			8628416	DDB_G0291916	argJ	amino-acid N-acetyltransferase	79.731	1166.46	52.568	769.078	1.51672	63.3307	1171.86	48.0512	889.129	1.31798	66.214	968.712	58.139	850.576	1.13889
M			8627660	DDB_G0290467	pks27	hypothetical protein DDB_G0290467	1.303	133.419	1.214	124.306	1.07331	0.372389	48.2391	0.153425	19.8746	2.42717	1.251	128.143	0.838	85.866	1.49284
M			8620416	DDB_G0276321	DDB_G0276321	hypothetical protein DDB_G0276321	6.335	141.043	4.085	90.955	1.5508	4.51219	127.069	3.12014	87.8668	1.44615	6.494	144.601	4.628	103.039	1.4032
M			8624749	DDB_G0284745	4cl2	4-coumarate-CoA ligase	4.135	78.145	4.385	82.87	0.942987	1.8213	43.5328	1.26914	30.335	1.43507	5.661	106.982	5.078	95.968	1.11481
M			8618015	DDB_G0271524	pks6	hypothetical protein DDB_G0271524	1.312	146.761	1.274	142.497	1.02983	0.299495	42.3563	0.214494	30.335	1.39629	1.199	134.021	0.958	107.08	1.25157
M			8627924	DDB_G0290975	DDB_G0290975	alpha/beta hydrolase fold-3 domain-containing protein	663.838	6982.59	325.23	3420.93	2.04113	158.307	2106.05	81.4585	1083.69	1.94341	505.857	5320.86	241.634	2541.63	2.09348
M			8628010	DDB_G0291121	cinB	esterase/lipase/thioesterase domain-containing protein	114.158	1200.77	41.987	441.639	2.71889	12.7353	169.425	7.15514	95.1891	1.77988	74.549	784.139	29.964	315.178	2.48795
M			8618014	DDB_G0271520	pks5	hypothetical protein DDB_G0271520	1.016	97.205	0.951	90.955	1.06835	0.262493	31.7672	0.48403	58.5779	0.542307	1.02	97.576	0.897	85.866	1.13712
M			8623546	DDB_G0282393	DDB_G0282393	hypothetical protein DDB_G0282393	3.421	21.919	7.729	49.52	0.442619	4.50098	36.4735	6.32517	51.2557	0.711598	4.771	30.566	4.257	27.275	1.12074
M			8624831	DDB_G0284901	DDB_G0284901	hypothetical protein DDB_G0284901	13.263	71.475	14.253	76.807	0.930541	2.58935	17.6484	8.28751	56.4858	0.31244	6.981	37.62	9.935	53.54	0.702667
M			8629483	DDB_G0293912	pks45	hypothetical protein DDB_G0293912	2.001	237.296	1.679	199.091	1.19178	0.329452	49.4157	0.411458	61.716	0.800694	2.092	248.056	1.772	210.119	1.18059
M			8628689	DDB_G0292448	DDB_G0292448	hypothetical protein DDB_G0292448	9.259	101.017	10.56	115.21	0.876799	1.02318	14.1188	3.33546	46.0255	0.306758	12.823	139.899	10.463	114.151	1.22556
M			8626035	DDB_G0287261	gphn	hypothetical protein DDB_G0287261	19.407	493.651	19.07	485.095	1.01767	12.7996	411.797	15.7363	506.28	0.813381	21.768	553.717	20.333	517.215	1.07057
M			8629342	DDB_G0293618	pncA	hypothetical protein DDB_G0293618	11.423	62.898	9.177	50.531	1.24474	14.191	98.8313	19.3756	134.938	0.732416	7.9	43.498	10.274	56.57	0.768931
M			8628017	DDB_G0291123	glpD	glycogen phosphorylase 2	3.58	129.607	3.908	141.486	0.91607	0.847886	38.8266	1.21068	55.4398	0.700339	4.189	151.655	3.85	139.406	1.08805
M			8626663	DDB_G0288509	DDB_G0288509	arylamine N-acetyltransferase family protein	8.603	80.052	6.625	61.648	1.29857	33.8923	398.855	39.3763	463.393	0.860728	8.465	78.767	9.011	83.845	0.939407
M			8627551	DDB_G0290225	DDB_G0290225	patatin family protein	9.019	118.171	3.548	46.488	2.542	4.75672	78.8297	7.7637	128.662	0.612687	21.264	278.622	11.95	156.579	1.77941
M			8624693	DDB_G0284633	DDB_G0284633	hypothetical protein DDB_G0284633	7.038	178.21	7.983	202.123	0.881623	4.99662	160.013	5.91216	189.332	0.845143	8.868	224.544	8.897	225.271	0.99674
M			8616650	DDB_G0268994	manC	hypothetical protein DDB_G0268994	1.445	57.18	1.609	63.669	0.898073	0.235071	11.7656	0.438883	21.9667	0.535612	2.139	84.645	1.966	77.784	1.088
M			8626985	DDB_G0289147	DDB_G0289147	hypothetical protein DDB_G0289147	27.447	213.471	27.418	213.24	1.00106	16.5059	162.366	18.5029	182.01	0.892071	27.964	217.49	26.237	204.057	1.06582
M			8624337	DDB_G0283931	pks23	hypothetical protein DDB_G0283931	1.772	168.68	1.71	162.709	1.03626	0.185705	22.3547	0.208551	25.1048	0.890454	1.816	172.816	1.263	120.212	1.43785
M			8624745	DDB_G0284737	DDB_G0284737	hypothetical protein DDB_G0284737	21.784	200.129	21.121	194.038	1.03139	12.9607	150.6	15.5738	180.964	0.832212	21.882	201.031	24.41	224.261	0.896436
M			8628512	DDB_G0292104	tkrA	gluconate 2-dehydrogenase	59.831	622.305	48.194	501.265	1.24146	53.4841	703.585	60.3526	793.94	0.886194	48.377	503.166	52.155	542.469	0.927562
M			8627448	DDB_G0290055	uap1	UDP-N-acetylglucosamine pyrophosphorylase	31.569	517.476	27.497	450.734	1.14809	21.338	442.388	23.0575	478.037	0.925426	28.831	472.6	25.39	416.196	1.13553
M			8628341	DDB_G0295669	DDB_G0295669	isochorismatase hydrolase	33.76	151.526	32.874	147.55	1.02695	104.253	591.811	111.298	631.804	0.936701	28.812	129.318	45.464	204.057	0.633732
M			8621464	DDB_G0278275	rpe	ribulose phosphate 3-epimerase	363.614	2230.01	287.551	1763.52	1.26452	622.959	4832.15	649.594	5038.75	0.958997	402.743	2469.98	306.866	1881.98	1.31244
M			8623991	DDB_G0283199	DDB_G0283199	hypothetical protein DDB_G0283199	53.481	304.958	54.411	310.259	0.982908	16.8034	121.186	23.4967	169.457	0.715139	40.822	232.773	45.707	260.628	0.893124
M			8624870	DDB_G0284963	DDB_G0284963	hypothetical protein DDB_G0284963	181.631	2529.25	157.559	2194.05	1.15278	166.274	2928.47	177.226	3121.37	0.938203	175.517	2444.12	177.95	2477.98	0.986328
M			8624564	DDB_G0284375	DDB_G0284375	hypothetical protein DDB_G0284375	6.436	71.475	6.097	67.711	1.0556	3.51801	49.4157	4.02135	56.4858	0.874833	7.41	82.293	7.913	87.886	0.936434
M			8616618	DDB_G0268754	DDB_G0268754	glycoside hydrolase family 47 protein	7.468	171.539	9.063	208.187	0.82401	4.77872	138.834	4.93265	143.307	0.968794	8.138	186.924	8.224	188.905	0.989543
M			8622561	DDB_G0280445	DDB_G0280445	"glutathione-dependent formaldehyde-activating, GFA family protein"	235.801	689.015	192.645	562.913	1.22402	171.277	632.991	176.051	650.633	0.972883	167.772	490.234	150.731	440.441	1.11306
M			8618604	DDB_G0272995	DDB_G0272995	hypothetical protein DDB_G0272995	14.684	657.566	16.971	759.983	0.865241	11.0929	628.285	11.4321	647.495	0.970329	13.599	608.972	14.934	668.743	0.910607
M			8625206	DDB_G0285605	DDB_G0285605	hypothetical protein DDB_G0285605	11.137	167.727	9.864	148.56	1.12906	8.21495	156.483	10.9279	208.161	0.751741	11.084	166.938	12.274	184.864	0.903047
M			8616518	DDB_G0268652	DDB_G0268652	"3\',5\'-bisphosphate nucleotidase"	75.333	777.643	61.972	639.719	1.2156	38.4799	502.393	41.5818	542.892	0.925402	71.293	735.939	70.557	728.344	1.01043
M			8629480	DDB_G0293902	pks44	hypothetical protein DDB_G0293902	3.016	355.467	2.856	336.535	1.05602	0.607808	90.5954	0.624592	93.097	0.973128	2.763	325.647	2.563	302.045	1.07803
M			8619666	DDB_G0274233	ctbsA	glycoside hydrolase family 18 protein	58.726	728.088	53.392	661.953	1.0999	31.4384	492.98	32.3533	507.326	0.971722	58.411	724.183	59.48	737.435	0.982028
M			8621484	DDB_G0278651	manE	hypothetical protein DDB_G0278651	5.146	212.518	8.541	352.705	0.602506	7.97433	416.503	8.27125	432.012	0.964102	4.327	178.694	3.645	150.518	1.18711
M			8629295	DDB_G0293566	DDB_G0293566	glycoside hydrolase family 25 protein	552.295	3192.53	291.795	1686.72	1.89275	312.687	2286.06	331.507	2423.66	0.943229	432.381	2499.37	393.031	2271.91	1.10012
M			8616576	DDB_G0268948	DDB_G0268948	hypothetical protein DDB_G0268948	261.315	2329.12	210.104	1872.67	1.24374	434.803	4901.56	439.085	4949.83	0.990248	305.609	2723.91	323.805	2886.1	0.943806
M			8626190	DDB_G0287577	manG	hypothetical protein DDB_G0287577	41.143	1641.06	39.526	1576.56	1.04091	23.8356	1202.45	24.1771	1219.68	0.985875	44.329	1768.13	45.106	1799.14	0.982774
M			8628092	DDB_G0291332	DDB_G0291332	hypothetical protein DDB_G0291332	62.313	604.198	39.607	384.034	1.57328	94.7884	1162.44	97.4934	1195.62	0.972255	65.472	634.835	51.883	503.072	1.26192
M			8622873	DDB_G0281101	ldhA	D-lactate dehydrogenase	116.033	1234.13	92.453	983.329	1.25505	294.574	3962.67	288.41	3879.74	1.02137	113.185	1203.84	94.883	1009.18	1.19289
M			8627192	DDB_G0289539	DDB_G0289539	hypothetical protein DDB_G0289539	26.038	486.98	24.262	453.766	1.0732	24.0243	568.28	23.4816	555.444	1.02311	26.087	487.883	26.737	500.042	0.975689
M			8623370	DDB_G0282027	pks19	hypothetical protein DDB_G0282027	4.491	476.497	4.02	426.48	1.11716	0.35947	48.2391	0.459898	61.716	0.78163	4.521	479.653	3.827	406.094	1.18134
M			8628113	DDB_G0291368	serB	phosphoserine phosphatase	16.164	187.74	16.271	188.985	0.993424	18.3409	269.433	18.0862	265.693	1.01408	20.243	235.124	17.655	205.068	1.14659
M			8619455	DDB_G0274559	udkB	uridine kinase	129.477	885.332	124.891	853.97	1.03672	143.802	1243.63	147.443	1275.12	0.975306	169.868	1161.51	130.156	889.973	1.30511
M			8621965	DDB_G0279277	DDB_G0279277	hypothetical protein DDB_G0279277	43.332	496.51	34.045	390.097	1.27279	16.5619	240.019	19.0553	276.153	0.869149	44.221	506.693	40.114	459.634	1.10238
M			8622244	DDB_G0279827	ivdA	"isovaleryl-CoA dehydrogenase, mitochondrial"	135.161	1834.51	116.752	1584.64	1.15768	95.4734	1638.95	95.1185	1632.86	1.00373	137.806	1870.41	137.616	1867.83	1.00138
M			8627397	DDB_G0289875	uppA	UDP-glucose pyrophosphorylase	181.286	3142.02	113.47	1966.66	1.59766	124.95	2739.04	124.211	2722.83	1.00595	149.565	2592.24	151.249	2621.43	0.988866
M			8624884	DDB_G0285071	echs1	enoyl-CoA hydratase	116.542	952.041	121.609	993.435	0.958334	161.816	1671.9	164.011	1694.57	0.986617	124.339	1015.74	130.832	1068.78	0.950371
M			8622716	DDB_G0280763	hemA	5-aminolevulinate synthase	98.577	2260.5	106.697	2446.7	0.923897	101.579	2946.11	98.1362	2846.26	1.03508	103.559	2374.75	103.656	2376.97	0.999064
M			8616062	DDB_G0268330	sgmD	hypothetical protein DDB_G0268330	51.556	746.194	62.354	902.479	0.826827	37.9212	694.172	38.5713	706.073	0.983145	49.548	717.129	62.049	898.055	0.79853
M			8621274	DDB_G0277879	ugpB	UDP-glucose pyrophosphorylase 2	175.058	2972.39	123.861	2103.09	1.41334	175.154	3761.47	173.354	3722.83	1.01038	158.624	2693.35	182.053	3091.17	0.871307
M			8627151	DDB_G0289463	srr	serine racemase	34.751	347.843	37.761	377.97	0.920288	23.5131	297.671	22.3918	283.475	1.05008	35.118	351.511	34.516	345.483	1.01744
M			8624736	DDB_G0284701	DDB_G0284701	mandelate racemase/muconate lactonizing enzyme domain-containing protein	28.918	417.411	23.245	335.524	1.24405	11.6006	211.781	13.5222	246.864	0.857893	29.891	431.453	27.434	395.993	1.08956
M			8618666	DDB_G0273017	DDB_G0273017	isocitrate lyase	5.055	79.099	10.527	164.73	0.480194	6.77709	134.128	6.34235	125.524	1.06855	7.137	111.684	5.81	90.917	1.2284
M			8619830	DDB_G0275071	fahd1	Fumarylacetoacetate hydrolase domain-containing protein	167.54	981.584	135.754	795.354	1.23414	136.232	1009.49	134.952	1000.01	1.00948	142.267	833.515	145.352	851.586	0.978776
M			8617444	DDB_G0270028	DDB_G0270028	aldehyde dehydrogenase	88.822	1483.81	73.201	1222.84	1.2134	78.0715	1649.54	74.559	1575.33	1.04711	82.689	1381.35	91.915	1535.48	0.899625
M			8620391	DDB_G0276251	DDB_G0276251	transmembrane protein	11.145	599.433	10.015	538.658	1.11283	13.8533	942.427	13.485	917.372	1.02731	15.016	807.652	12.452	669.753	1.20591
M			8617294	DDB_G0269848	DDB_G0269848	hypothetical protein DDB_G0269848	85.208	986.349	77.177	893.384	1.10406	48.2172	705.938	51.2272	750.006	0.941242	62.763	726.534	64.578	747.537	0.971894
M			8619662	DDB_G0274969	DDB_G0274969	hypothetical protein DDB_G0274969	45.181	742.382	39.056	641.741	1.15683	22.3628	464.742	26.2742	546.03	0.851132	41.14	675.982	42.052	690.967	0.978313
M			8627790	DDB_G0290709	pks32	hypothetical protein DDB_G0290709	0.883	104.829	1.047	124.306	0.843362	0.117506	17.6484	0.125364	18.8286	0.937319	0.891	105.806	0.706	83.845	1.26204
M			8618219	DDB_G0271900	DDB_G0271900	hypothetical protein DDB_G0271900	22.745	933.934	23.628	970.191	0.962629	10.9651	569.457	9.88964	513.603	1.10875	24.88	1021.61	24.725	1015.24	1.00627
M			8624365	DDB_G0283975	DDB_G0283975	hypothetical protein DDB_G0283975	25.782	210.612	17.196	140.476	1.4993	18.9032	195.31	21.1594	218.621	0.893371	22.306	182.221	23.619	192.945	0.944409
M			8621357	DDB_G0277877	uglA	uracil glycosylase	73.463	798.609	62.472	679.133	1.17593	59.1305	813.005	54.1682	744.776	1.09161	80.351	873.486	65.048	707.13	1.23526
M			8617161	DDB_G0271094	fah	hypothetical protein DDB_G0271094	155.002	2176.64	120.33	1689.75	1.28814	185.882	3301.44	169.678	3013.62	1.0955	145.501	2043.23	129.055	1812.27	1.12743
M			8626781	DDB_G0288735	DDB_G0288735	hypothetical protein DDB_G0288735	82.651	1888.83	92.292	2109.15	0.895538	241.385	6977.02	218.297	6309.68	1.10576	79.427	1815.16	85.755	1959.76	0.926208
M			8616303	DDB_G0268020	bkdB	3-methyl-2-oxobutanoate dehydrogenase	179.13	2115.65	171.135	2021.23	1.04672	265.827	3970.9	240.257	3588.94	1.10643	172.202	2033.82	181.241	2140.58	0.950127
M			8626670	DDB_G0288521	DDB_G0288521	aldehyde dehydrogenase	85.172	1449.5	67.459	1148.06	1.26257	45.4231	977.724	40.0922	862.978	1.13297	73.292	1247.33	59.773	1017.26	1.22617
M			8623491	DDB_G0282261	ech1	enoyl Coenzyme A hydratase	15.927	140.09	19.303	169.783	0.825105	85.7741	954.193	79.5492	884.945	1.07825	13.232	116.386	12.634	111.12	1.04733
M			8626801	DDB_G0288863	DDB_G0288863	hypothetical protein DDB_G0288863	64.187	913.921	54.866	781.206	1.16989	150.202	2704.92	132.784	2391.23	1.13118	56.145	799.422	54.843	780.873	1.02374
M			8617702	DDB_G0270352	DDB_G0270352	hypothetical protein DDB_G0270352	48.099	1054.01	43.075	943.915	1.11663	118.567	3286.14	104.13	2886.01	1.13864	43.616	955.78	47.436	1039.48	0.91947
M			8623529	DDB_G0282341	DDB_G0282341	hypothetical protein DDB_G0282341	27.757	196.317	27.578	195.049	1.00649	94.1738	842.419	97.4075	871.346	0.966802	26.595	188.099	22.853	161.63	1.16374
M			8618187	DDB_G0271866	DDB_G0271866	hypothetical protein DDB_G0271866	53.398	482.215	35.812	323.397	1.49106	51.4029	587.105	44.1433	504.188	1.16446	44.392	400.887	48.996	442.461	0.906033
M			8617134	DDB_G0269678	DDB_G0269678	hypothetical protein DDB_G0269678	11.115	581.326	11.246	588.178	0.988351	8.39549	555.338	7.59059	502.096	1.10604	11.419	597.215	11.106	580.857	1.02818
M			8616272	DDB_G0267984	DDB_G0267984	peptidase M20 family protein	29.219	515.57	24.742	436.586	1.18095	41.5961	928.308	39.4655	880.761	1.05399	30.181	532.556	30.171	532.368	1.00033
M			8627156	DDB_G0289471	auh	enoyl-CoA hydratase/isomerase domain-containing protein	46.575	427.894	37.181	341.588	1.25266	35.9457	417.68	35.1086	407.953	1.02384	45.299	416.17	35.846	329.32	1.26371
M			8616700	DDB_G0269034	udkA	uridine kinase	39.619	668.049	37.279	628.603	1.06277	36.8526	785.944	36.737	783.479	1.00315	38.695	652.47	35.227	593.989	1.09845
M			8628097	DDB_G0291654	DDB_G0291654	hypothetical protein DDB_G0291654	37.566	323.065	25.971	223.346	1.44646	29.5307	321.202	25.4852	277.199	1.15874	31.852	273.92	24.903	214.159	1.27904
M			8617830	DDB_G0271336	DDB_G0271336	hypothetical protein DDB_G0271336	49.26	221.095	41.431	185.953	1.18896	59.8987	340.027	52.5164	298.12	1.14057	69.936	313.891	55.593	249.516	1.258
M			8621887	DDB_G0279131	DDB_G0279131	"glutathione-dependent formaldehyde-activating, GFA family protein"	21.603	72.428	24.114	80.849	0.89587	10.2661	43.5328	12.5806	53.3477	0.816026	25.597	85.82	33.746	113.141	0.75852
M			8624496	DDB_G0284239	DDB_G0284239	hypothetical protein DDB_G0284239	2.764	65.757	3.313	78.828	0.834289	0.508274	15.2953	0.486645	14.6445	1.04445	2.718	64.659	2.505	59.601	1.08503
M			8626662	DDB_G0288507	DDB_G0288507	arylamine N-acetyltransferase family protein	4.643	41.932	2.35	21.223	1.97574	3.60541	41.1797	3.48017	39.7493	1.03599	6.639	59.957	2.125	19.194	3.12424
M			8627505	DDB_G0290145	DDB_G0290145	hypothetical protein DDB_G0290145	4.008	165.821	3.566	147.55	1.12395	0.921832	48.2391	0.819563	42.8874	1.12478	3.353	138.723	3.955	163.65	0.847788
M			8628517	DDB_G0292112	galK	hypothetical protein DDB_G0292112	29.309	496.51	19.21	325.418	1.52572	39.7024	850.655	31.3433	671.554	1.26669	28.175	477.302	27.55	466.706	1.02269
M			8620742	DDB_G0276795	ctbsB	glycoside hydrolase family 18 protein	31.958	381.198	20.588	245.579	1.55226	5.30317	80.0063	4.43748	66.9462	1.19509	33.017	393.833	37.178	443.471	0.888079
M			8623642	DDB_G0282539	nagB	hypothetical protein DDB_G0282539	32.648	604.198	26.157	484.085	1.24816	23.625	552.985	19.5739	458.163	1.20696	36.463	674.806	36.627	677.834	0.995522
M			8615966	DDB_G0267380	argE	acetylornithine deacetylase	697.431	10340	465.914	6907.55	1.49691	843.235	15811.8	647.768	12146.5	1.30175	648.717	9617.76	734.584	10890.8	0.883108
M			8618609	DDB_G0272859	pks14	hypothetical protein DDB_G0272859	1.072	122.936	0.758	86.913	1.41425	0.243275	35.2969	0.230705	33.4731	1.05449	0.892	102.279	0.801	91.927	1.11361
M			8619339	DDB_G0274585	DDB_G0274585	hypothetical protein DDB_G0274585	20.594	291.616	12.418	175.847	1.6584	10.7083	191.78	8.76102	156.905	1.22227	14.114	199.856	14.91	211.129	0.946613
M			8626411	DDB_G0288011	DDB_G0288011	methyltransferase type 11 domain-containing protein	163.806	1222.69	107.774	804.45	1.5199	70.29	663.582	64.8188	611.93	1.08441	148.208	1106.26	118.961	887.953	1.24585
M			8623374	DDB_G0282029	pks21	hypothetical protein DDB_G0282029	1.086	115.312	0.8	84.892	1.3575	0.105172	14.1188	0.109088	14.6445	0.964102	0.886	94.05	0.695	73.743	1.27482
M			8624335	DDB_G0284001	pks22	hypothetical protein DDB_G0284001	1.322	125.795	1.104	105.104	1.19746	0.224801	27.061	0.22593	27.1969	0.995003	1.371	130.494	1.199	114.151	1.14345
M			8616070	DDB_G0268336	DDB_G0268336	hypothetical protein DDB_G0268336	18.132	138.184	13.924	106.115	1.30221	5.85918	56.475	6.72849	64.8541	0.870802	13.421	102.279	12.46	94.957	1.07713
M			8627661	DDB_G0290469	pks28	hypothetical protein DDB_G0290469	0.854	87.675	0.916	93.987	0.932314	0.199361	25.8844	0.161131	20.9207	1.23726	0.664	68.186	0.443	45.458	1.49887
M			8616850	DDB_G0269364	stlA	hypothetical protein DDB_G0269364	2.047	246.825	1.626	196.059	1.25892	1.79027	272.963	1.17316	178.872	1.52602	1.053	126.967	2.623	316.188	0.401449
M			8624138	DDB_G0283551	DDB_G0283551	patatin family protein	2.869	141.043	2.528	124.306	1.13489	0.775734	48.2391	0.639209	39.7493	1.21358	3.013	148.128	2.507	123.243	1.20183
M			8627432	DDB_G0290001	DDB_G0290001	hypothetical protein DDB_G0290001	19.978	168.68	13.765	116.221	1.45136	28.7564	307.083	28.7007	306.488	1.00194	13.645	115.211	13.281	112.131	1.02741
M			8624536	DDB_G0284295	DDB_G0284295	hypothetical protein DDB_G0284295	5.499	88.629	3.01	48.51	1.82691	27.7609	565.927	16.4199	334.731	1.69069	2.188	35.269	1.943	31.316	1.12609
M			8626213	DDB_G0287609	DDB_G0287609	alpha/beta hydrolase fold-3 domain-containing protein	76.105	800.515	43.908	461.851	1.73328	17.0688	227.077	10.772	143.307	1.58455	63.483	667.753	31.213	328.31	2.03386
M			8623846	DDB_G0282955	DDB_G0282955	hypothetical protein DDB_G0282955	3.467	31.449	5.794	52.552	0.598378	1.43594	16.4719	1.27663	14.6445	1.12479	3.5	31.742	4.567	41.418	0.766367
M			8624182	DDB_G0283653	DDB_G0283653	hypothetical protein DDB_G0283653	1.846	54.321	1.683	49.52	1.09685	1.20108	44.7094	0.843024	31.381	1.42473	3.036	89.347	2.815	82.835	1.07851
M			8628074	DDB_G0291301	DDB_G0291301	amine oxidase	9.816	388.822	11.379	450.734	0.862642	18.2704	915.366	11.3162	566.95	1.61453	11.752	465.546	11.501	455.594	1.02182
M	G		8619591	DDB_G0274111	pfkA	hypothetical protein DDB_G0274111	126.993	3807.21	108.108	3241.04	1.17469	137.677	5220.41	133.217	5051.3	1.03348	164.557	4933.38	140.005	4197.32	1.17537
M	G		8620524	DDB_G0276417	pdhB	pyruvate dehydrogenase E1 beta subunit	407.259	4586.76	382.889	4312.29	1.06365	431.736	6149.9	414.387	5902.77	1.04187	429.747	4840.03	431.52	4860	0.995891
M	G		8629073	DDB_G0292994	pdhA	pyruvate dehydrogenase E1 alpha subunit	606.661	7331.38	562.14	6793.36	1.0792	748.139	11435	676.842	10345.3	1.10534	599.445	7244.18	624.845	7551.13	0.95935
M	G		8621644	DDB_G0277847	pdhC	dihydrolipoamide acetyltransferase	280.133	6215.43	252.752	5607.9	1.10833	280.743	7878.27	265.961	7463.45	1.05558	302.921	6721.03	302.408	6709.65	1.0017
M	G		8619579	DDB_G0274471	tpiA	triose phosphate isomerase	433.277	3200.15	309.783	2288.03	1.39865	621.055	5801.63	541.965	5062.8	1.14593	377.393	2787.4	319.498	2359.79	1.18121
M	G		8618072	DDB_G0271564	pdhX	"pyruvate dehydrogenase complex, component X"	141.313	1906.94	118.178	1594.75	1.19576	136.286	2326.07	137.714	2350.44	0.989631	145.575	1964.46	142.008	1916.32	1.02512
M	G		8625042	DDB_G0285311	gpmA	phosphoglycerate mutase	490.6	3469.85	403.665	2854.99	1.21536	573.066	5126.29	555.328	4967.62	1.03194	440.151	3113.04	429.773	3039.65	1.02415
	G		8619300	DDB_G0274375	fba	fructose-bisphosphate aldolase	1065.51	12042	779.043	8804.48	1.36772	1224.46	17502.6	1098.2	15697.8	1.11497	906.343	10243.2	850.665	9613.93	1.06545
	G		8626225	DDB_G0287595	pgkA	phosphoglycerate kinase	421.036	5797.06	308.354	4245.59	1.36543	514.833	8965.41	439.817	7659.06	1.17056	401.05	5521.89	380.858	5243.87	1.05302
	G		8619908	DDB_G0275153	gpdA	glyceraldehyde-3-phosphate dehydrogenase	1387.29	14483.6	1016.11	10608.4	1.3653	2249.76	29707	2013.55	26588.1	1.11731	1518.37	15852.1	1435.62	14988.1	1.05764
	G		8624197	DDB_G0283673	gpi	glucose-6-phosphate isomerase	96.98	1870.73	76.229	1470.45	1.27222	209.538	5112.17	213.26	5202.97	0.982547	99.402	1917.44	89.341	1723.38	1.11261
	G		8623966	DDB_G0283247	pyk	pyruvate kinase	735.029	12624.3	595.945	10235.5	1.23338	532.47	11566.8	522.61	11352.6	1.01887	673.801	11572.7	610.278	10481.7	1.10409
	G		8623917	DDB_G0283137	enoA	phosphopyruvate hydratase	382.814	5480.67	312.994	4481.07	1.22307	454.834	8235.94	416.506	7541.9	1.09202	369.599	5291.47	387.866	5552.99	0.952904
	G		8626237	DDB_G0287631	glk	hypothetical protein DDB_G0287631	35.979	743.335	34.388	710.462	1.04627	29.4021	768.296	26.4604	691.428	1.11117	43.986	908.755	40.045	827.342	1.09841
	G		8623057	DDB_G0281523	DDB_G0281523	hypothetical protein DDB_G0281523	68.052	795.75	64.734	756.951	1.05126	47.5737	703.585	53.1173	785.571	0.895635	68.165	797.071	69.372	811.179	0.982601
M	G	T	8626461	DDB_G0288127	ogdh	"2-oxoglutarate dehydrogenase, E1 subunit"	168.782	6243.06	185.381	6857.02	0.91046	590.988	27648.1	517.374	24204.2	1.14228	199.63	7384.08	188.224	6962.2	1.0606
M	G	T	8622529	DDB_G0280353	odhA	oxoglutarate dehydrogenase	66.842	2176.64	53.876	1754.43	1.24066	93.4135	3847.36	78.9864	3253.17	1.18265	69.207	2253.67	58.941	1919.35	1.17417
M		T	8618166	DDB_G0271842	scsC	succinate-CoA ligase	265.009	3908.23	248.482	3664.49	1.06651	316.15	5896.94	291.17	5431.01	1.08579	260.912	3847.81	268.72	3962.96	0.970944
M		T	8619612	DDB_G0274449	scsB	succinate-CoA ligase	270.77	3728.11	251.762	3466.41	1.0755	411.461	7165.27	378.848	6597.34	1.08608	286.55	3945.38	300.446	4136.71	0.953749
M		T	8627082	DDB_G0289325	scsA	succinate-CoA ligase	487.201	4704.93	459.101	4433.57	1.06121	716.878	8755.98	649.251	7929.98	1.10416	480.861	4643.7	491.125	4742.82	0.979101
M		T	8619904	DDB_G0275029	odhB	dihydrolipoamide S-succinyltransferase	420.662	6104.88	416.988	6051.56	1.00881	798.811	14662.3	675.997	12408.1	1.18168	435.17	6315.44	446.603	6481.35	0.9744
M		T	8621690	DDB_G0278779	aco2	"aconitase, mitochondrial"	573.99	15792.1	562.155	15466.5	1.02105	841.098	29268.2	717.003	24950	1.17307	544.38	14977.4	542.933	14937.6	1.00267
M		T	8621900	DDB_G0279159	aco1	hypothetical protein DDB_G0279159	123.365	3988.28	123.353	3987.89	1.0001	431.961	17662.6	360.324	14733.4	1.19881	147.493	4768.32	131.331	4245.81	1.12306
		T	8618449	DDB_G0272208	idhC	isocitrate dehydrogenase (NADP+)	541.469	7285.64	423.54	5698.86	1.27844	1336.13	22738.3	1061.28	18060.8	1.25898	561.716	7558.07	501.44	6747.03	1.12021
		T	8617822	DDB_G0271344	idhA	isocitrate dehydrogenase (NAD+)	503.159	5627.43	476.112	5324.93	1.05681	1065.15	15067.1	955.408	13514.8	1.11486	501.186	5605.36	483.587	5408.53	1.03639
		T	8618450	DDB_G0272210	idhM	isocitrate dehydrogenase (NADP+)	283.425	3991.14	127.1	1789.8	2.22994	353.225	6291.08	306.579	5460.3	1.15215	316.241	4453.25	313.992	4421.58	1.00716
		T	8628767	DDB_G0292600	mdhB	malate dehydrogenase	1252.73	13716.4	1027.21	11247.1	1.21955	2907.43	40263.2	2563.04	35494	1.13437	1254.94	13740.7	1244.5	13626.4	1.00839
		T	8619911	DDB_G0275311	DDB_G0275311	"citrate synthase, mitochondrial"	1833.92	28122.9	1496.73	22952.1	1.22528	2570.88	49862.8	2267	43969	1.13404	2094.84	32124.1	1797.53	27564.9	1.1654
		T	8620134	DDB_G0275887	masA	malate synthase	128.092	2380.58	103.264	1919.16	1.24043	124.585	2928.47	111.342	2617.18	1.11894	118.733	2206.64	118.44	2201.19	1.00247
		T	8629462	DDB_G0293872	idhB	isocitrate dehydrogenase (NAD+)	431.801	4930.79	437.022	4990.42	0.988053	665.808	9616.05	549.862	7941.49	1.21086	507.14	5791.1	448.691	5123.66	1.13027
		T	8622467	DDB_G0280255	mdhC	malate dehydrogenase	291.548	3020.99	206.67	2141.49	1.41069	338.546	4436.82	313.439	4107.78	1.0801	261.857	2713.33	280.773	2909.33	0.932629
		T	8619802	DDB_G0275115	sdhC	succinate dehydrogenase	545.332	2639.79	519.222	2513.4	1.05029	679.523	4160.33	583.633	3573.25	1.1643	465.322	2252.49	489.785	2370.9	0.950054
		T	8627540	DDB_G0290207	mdhA	malate dehydrogenase	99.199	1253.19	105.037	1326.94	0.94442	342.557	5473.37	306.059	4890.21	1.11925	89.43	1129.77	97.796	1235.46	0.914455
		T	8622588	DDB_G0280495	fumH	fumarate hydratase	415.38	6659.52	401.309	6319.38	1.03506	573.438	11313.8	527.12	10429	1.08787	406.742	6483.55	411.448	6504.58	0.988562
		T	8620687	DDB_G0276965	gltA	citrate synthase	47.4	823.387	42.645	740.781	1.1115	72.5092	1593.07	63.2747	1390.18	1.14594	37.087	644.24	34.02	590.958	1.09015
		T	8617527	DDB_G0270120	sdhB	succinate dehydrogenase	390.297	3341.2	348.966	2987.38	1.11844	446.074	4829.79	415.811	4502.13	1.07278	385.481	3299.97	395.429	3385.13	0.974843
		T	8621378	DDB_G0278157	sdhD	succinate dehydrogenase	386.332	1673.46	368.161	1594.75	1.04936	279.827	1533.06	350.167	1918.43	0.799124	393.804	1705.83	386.662	1674.89	1.01847
		T	8622627	DDB_G0280535	sdhA	succinate dehydrogenase	228.439	4987.97	235.679	5146.05	0.96928	313.436	8655.98	273.095	7541.9	1.14772	209.873	4582.57	219.433	4791.31	0.956433
		T	8626264	DDB_G0287723	DDB_G0287723	hypothetical protein DDB_G0287723	85.177	2877.09	72.764	2457.82	1.17059	57.5315	2457.84	53.7687	2297.09	1.06998	82.069	2772.11	98.692	3333.61	0.831567
		T	8616408	DDB_G0267426	cshA	citrate synthase	85.889	1424.73	128.369	2129.37	0.669079	611.554	12830.4	579.606	12160.1	1.05512	89.724	1488.34	103.406	1715.29	0.867687
